# Supplementary material for: New M +, M 3+-arsenates – the framework structures of AgM 3+(HAsO4)2 (M 3+ = Al, Ga) and M +GaAs2O7 (M + = Na, Ag)
Source: Acta Crystallogr E Crystallogr Commun. 2017 Apr 28;73(Pt 5):785–90. doi: 10.1107/S2056989017005631 (PMC5418807; doi:10.1107/S2056989017005631)
Supplement: Supplementary file 1 [file e-73-00785-sup1.cif]

##############################################################################
#                                                                            #
# This CIF contains the data in a paper accepted for publication in          #
# Acta Crystallographica Section E. It conforms to the requirements of       #
# Notes for Authors for Acta Crystallographica Section E, and has been       #
# peer reviewed under the auspices of the IUCr Commission on Journals.       #
#                                                                            #
# Full details of the Crystallographic Information File format               #
# are given in the paper "The Crystallographic Information File (CIF):       #
# a New Standard Archive File for Crystallography" by S. R. Hall, F. H.      #
# Allen and I. D. Brown [Acta Cryst. (1991), A47, 655-685].                  #
#                                                                            #
# The current version of the core CIF dictionary is obtainable from          #
# ftp://ftp.iucr.org/pub/cif_core.dic.                                       #
#                                                                            #
# Software is freely available for graphical display of the structure(s)     #
# in this CIF. For information consult the CIF software page                 #
# http://www.iucr.org/resources/cif/software.                                #
#                                                                            #
# This file may be used for bona fide research purposes within the           #
# scientific community so long as proper attribution is given to the journal # 
# article from which it was obtained.                                        #
#                                                                            #
##############################################################################
data_AgAlHAsO42
_audit_creation_method     'SHELXL-2016/6'
_journal_date_recd_electronic     2017-03-28
_journal_date_accepted     2017-04-13
_journal_name_full     'Acta Crystallographica, Section E'
_journal_year     2017
_journal_volume     73
_journal_issue      5
_journal_page_first     785
_journal_page_last     790
_journal_paper_category     GI
_journal_paper_doi     10.1107/S2056989017005631
_journal_coeditor_code     PK2600
_publ_contact_author_name     'Karolina Schwendtner'
_publ_contact_author_address
;
Institute for Chemical Technology and Analytics
Division of Structural Chemistry
TU Wien
Getreidemarkt 9/164-SC
A-1060 Vienna
Austria
;
_publ_contact_author_email     karolina.schwendtner@tuwien.ac.at
_publ_contact_author_fax     '(+43) 1-58801-17199'
_publ_contact_author_phone     '(+43) 1-58801-17123'
_publ_section_title
;
New <i>M</i>^1+^, <i>M</i>^3+^-arsenates -- the framework structures of
Ag<i>M</i>^3+^(HAsO~4~)~2~ (<i>M</i>^3+^ = Al, Ga) and <i>M</i>^1+^GaAs~2~O~7~
(<i>M</i>^1+^ = Na, Ag)
;
loop_
    _publ_author_name
    _publ_author_footnote
    _publ_author_address
    'Schwendtner, Karolina' .
;
Institute for Chemical Technology and Analytics
Division of Structural Chemistry
TU Wien
Getreidemarkt 9/164-SC
1060 Wien
Austria
;
    'Kolitsch, Uwe' .
;
Naturhistorisches Museum Wien
Burgring 7
1010 Wien
Austria
Institute for Mineralogy and Crystallography
University of Vienna
Althanstrasse 14,
1090 Wien
Austria
;
_publ_section_synopsis
;
The crystal structures of hydrothermally synthesized AgAl(HAsO~4~)~2~,
AgGa(HAsO~4~)~2~, AgGaAs~2~O~7~ and NaGaAs~2~O~7~ are reported. The first two
compounds are representatives of the MCV-3 structure type, which is
characterized by a three-dimensional anionic framework of corner-sharing
alternating <i>M</i>^3+^O~6~ octahedra and singly protonated AsO~4~
tetrahedra. Intersecting channels parallel to [101] and [010] host the Ag^+^
cations. The two diarsenate compounds are representatives of the NaAlAs~2~O~7~
structure type, characterized by an anionic framework topology built of
<i>M</i>^3+^O~6~ octahedra sharing corners with diarsenate groups, and
<i>M</i>^1+^ cations hosted in the voids of the framework.
;
_chemical_name_systematic     'Silver(I) aluminium bis[hydrogen arsenate(V)]'
_chemical_name_common     'silver aluminium hydrogen arsenate'
_chemical_formula_sum     'Ag Al As2 H2 O8'
_chemical_formula_structural     'Ag1 Al1 (H1 As1 O4)2'
_chemical_formula_iupac     'Ag Al (H As O4)2'
_chemical_formula_weight     414.71
_chemical_melting_point     ?
_shelx_space_group_comment
;
The symmetry employed for this shelxl refinement is uniquely defined
by the following loop, which should always be used as a source of
symmetry information in preference to the above space-group names.
They are only intended as comments.
;
_space_group_crystal_system     monoclinic
_space_group_name_H-M_alt     'C 2/c'
_space_group_name_Hall     '-C 2yc'
loop_
    _space_group_symop_operation_xyz
    'x, y, z'
    '-x, y, -z+1/2'
    'x+1/2, y+1/2, z'
    '-x+1/2, y+1/2, -z+1/2'
    '-x, -y, -z'
    'x, -y, z-1/2'
    '-x+1/2, -y+1/2, -z'
    'x+1/2, -y+1/2, z-1/2'
_cell_length_a     7.842(2)
_cell_length_b     9.937(2)
_cell_length_c     8.686(2)
_cell_angle_alpha     90
_cell_angle_beta     108.45(3)
_cell_angle_gamma     90
_cell_volume     642.1(3)
_cell_formula_units_Z     4
_cell_measurement_reflns_used     1477
_cell_measurement_theta_min     2.037
_cell_measurement_theta_max     34.972
_cell_measurement_temperature     293(2)
_exptl_crystal_description     'pseudo-dipyramidal glassy'
_exptl_crystal_colour     colourless
_exptl_crystal_size_max     0.150
_exptl_crystal_size_mid     0.080
_exptl_crystal_size_min     0.070
_exptl_crystal_density_diffrn     4.290
_exptl_crystal_density_meas     ?
_exptl_crystal_density_method     'not measured'
_exptl_crystal_F_000     768
_exptl_absorpt_coefficient_mu     13.513
_exptl_absorpt_correction_type     multi-scan
_exptl_absorpt_process_details
;
(HKL SCALEPACK; Otwinowski <i>et al.</i>,  2003)
;
_shelx_estimated_absorpt_T_min     0.236
_shelx_estimated_absorpt_T_max     0.451
_exptl_absorpt_correction_T_min     0.2364
_exptl_absorpt_correction_T_max     0.4514
_exptl_special_details     ?
_diffrn_ambient_temperature     293(2)
_diffrn_radiation_type     MoK\a
_diffrn_radiation_wavelength     0.71073
_diffrn_measurement_device_type     'Nonius KappaCCD single-crystal four-circle'
_diffrn_measurement_method     '\f and \w scans'
_diffrn_detector_area_resol_mean     ?
_diffrn_reflns_number     2751
_diffrn_reflns_av_R_equivalents     0.0108
_diffrn_reflns_theta_min     3.421
_diffrn_reflns_theta_max     34.937
_diffrn_reflns_theta_full     25.242
_diffrn_measured_fraction_theta_max     0.999
_diffrn_measured_fraction_theta_full     0.998
_diffrn_reflns_limit_h_min     -12
_diffrn_reflns_limit_h_max     12
_diffrn_reflns_limit_k_min     -16
_diffrn_reflns_limit_k_max     16
_diffrn_reflns_limit_l_min     -13
_diffrn_reflns_limit_l_max     13
_refine_special_details     ?
_reflns_number_total     1408
_reflns_number_gt     1354
_reflns_threshold_expression     'I > 2\s(I)'
_refine_ls_structure_factor_coef     Fsqd
_refine_ls_matrix_type     full
_refine_ls_R_factor_all     0.0149
_refine_ls_R_factor_gt     0.0139
_refine_ls_wR_factor_gt     0.0370
_refine_ls_wR_factor_ref     0.0374
_refine_ls_goodness_of_fit_ref     1.095
_refine_ls_restrained_S_all     1.096
_refine_ls_number_reflns     1408
_refine_ls_number_parameters     62
_refine_ls_number_restraints     1
_refine_ls_hydrogen_treatment     mixed
_refine_ls_weighting_scheme     calc
_refine_ls_weighting_details
              'w=1/[\s^2^(Fo^2^)+(0.0180P)^2^+0.8900P] where P=(Fo^2^+2Fc^2^)/3'
_atom_sites_solution_hydrogens     difmap
_atom_sites_solution_primary     direct
_atom_sites_solution_secondary     difmap
_refine_ls_shift/su_max     0.001
_refine_ls_shift/su_mean     0.000
_refine_diff_density_max     0.549
_refine_diff_density_min     -0.598
_refine_ls_extinction_method
;
SHELXL2016 (Sheldrick, 2015)
;
_refine_ls_extinction_coef     0.0114(3)
_refine_ls_extinction_expression
                                  'Fc^*^=kFc[1+0.001xFc^2^\l^3^/sin(2\q)]^-1/4^'
loop_
    _atom_type_symbol
    _atom_type_description
    _atom_type_scat_dispersion_real
    _atom_type_scat_dispersion_imag
    _atom_type_scat_source
    'O' 'O' 0.0106 0.0060
                         'International Tables Vol C Tables 4.2.6.8 and 6.1.1.4'
    'Al' 'Al' 0.0645 0.0514
                         'International Tables Vol C Tables 4.2.6.8 and 6.1.1.4'
    'As' 'As' 0.0499 2.0058
                         'International Tables Vol C Tables 4.2.6.8 and 6.1.1.4'
    'Ag' 'Ag' -0.8971 1.1015
                         'International Tables Vol C Tables 4.2.6.8 and 6.1.1.4'
    'H' 'H' 0.0000 0.0000
                         'International Tables Vol C Tables 4.2.6.8 and 6.1.1.4'
_computing_data_collection
;
COLLECT (Nonius, 2003)
;
_computing_cell_refinement
;
HKL SCALEPACK (Otwinowski <i>et al.</i>,  2003)
;
_computing_data_reduction
;
HKL DENZO and SCALEPACK (Otwinowski <i>et al.</i>,  2003)
;
_computing_structure_solution
;
SHELXS97 (Sheldrick, 2008)
;
_computing_structure_refinement
;
SHELXL2016 (Sheldrick, 2015)
;
_computing_molecular_graphics
;
DIAMOND (Brandenburg, 2005)
;
_computing_publication_material
;
publCIF (Westrip, 2010)
;
loop_
    _atom_site_type_symbol
    _atom_site_label
    _atom_site_fract_x
    _atom_site_fract_y
    _atom_site_fract_z
    _atom_site_U_iso_or_equiv
    _atom_site_adp_type
    _atom_site_calc_flag
    _atom_site_occupancy
    _atom_site_disorder_assembly
    _atom_site_disorder_group
    Ag Ag1 0.250000 0.250000 0.000000 0.03518(7) Uani d 1 . .
    Al Al 0.000000 0.13916(5) 0.250000 0.00554(9) Uani d 1 . .
    As As 0.27443(2) 0.40001(2) 0.35945(2) 0.00508(5) Uani d 1 . .
    O O1 0.17964(13) 0.26607(10) 0.24940(12) 0.00972(16) Uani d 1 . .
    O O2 0.32668(13) 0.50141(10) 0.22800(11) 0.00973(16) Uani d 1 . .
    O O3 0.44856(12) 0.35479(10) 0.51919(11) 0.00870(15) Uani d 1 . .
    O O4 0.12010(13) 0.48544(12) 0.42496(12) 0.01492(19) Uani d 1 . .
    H H 0.153(4) 0.487(3) 0.5324(12) 0.047(9) Uiso d 1 . .
loop_
    _atom_site_aniso_label
    _atom_site_aniso_U_11
    _atom_site_aniso_U_22
    _atom_site_aniso_U_33
    _atom_site_aniso_U_12
    _atom_site_aniso_U_13
    _atom_site_aniso_U_23
    Ag1 0.06317(16) 0.02460(10) 0.03540(12) -0.01037(9) 0.04068(11) -0.00702(8)
    Al 0.0059(2) 0.0053(2) 0.0052(2) 0.000 0.00145(16) 0.000
    As 0.00555(6) 0.00526(7) 0.00416(6) -0.00071(3) 0.00115(4) 0.00007(3)
    O1 0.0112(4) 0.0086(4) 0.0102(4) -0.0057(3) 0.0045(3) -0.0046(3)
    O2 0.0113(4) 0.0100(4) 0.0069(3) -0.0043(3) 0.0014(3) 0.0027(3)
    O3 0.0087(3) 0.0117(4) 0.0045(3) 0.0024(3) 0.0004(3) 0.0009(3)
    O4 0.0113(4) 0.0234(5) 0.0104(4) 0.0070(4) 0.0038(3) -0.0026(4)
_geom_special_details
;
 All esds (except the esd in the dihedral angle between two l.s. planes)
 are estimated using the full covariance matrix.  The cell esds are taken
 into account individually in the estimation of esds in distances, angles
 and torsion angles; correlations between esds in cell parameters are only
 used when they are defined by crystal symmetry.  An approximate (isotropic)
 treatment of cell esds is used for estimating esds involving l.s. planes.
;
loop_
    _geom_bond_atom_site_label_1
    _geom_bond_atom_site_label_2
    _geom_bond_site_symmetry_2
    _geom_bond_distance
    _geom_bond_publ_flag
    Ag1 O1 7 2.4040(11) n
    Ag1 O1 . 2.4040(11) y
    Ag1 O3 2_655 2.6362(11) y
    Ag1 O3 8_455 2.6362(11) n
    Ag1 O4 6_565 2.8202(13) y
    Ag1 O4 4_545 2.8202(13) n
    Ag1 O2 . 3.1259(11) y
    Ag1 O2 7 3.1259(11) n
    Al O1 . 1.8920(10) y
    Al O1 2 1.8920(10) n
    Al O2 3_445 1.8955(11) y
    Al O2 4_545 1.8955(11) n
    Al O3 7_556 1.9167(10) y
    Al O3 8_455 1.9167(10) n
    As O2 . 1.6683(9) y
    As O1 . 1.6697(10) y
    As O3 . 1.6710(11) y
    As O4 . 1.7161(10) y
    O4 H . 0.886(10) ?
loop_
    _geom_angle_atom_site_label_1
    _geom_angle_atom_site_label_2
    _geom_angle_atom_site_label_3
    _geom_angle_site_symmetry_1
    _geom_angle_site_symmetry_3
    _geom_angle
    _geom_angle_publ_flag
    O1 Al O1 . 2 96.40(7) ?
    O1 Al O2 . 3_445 172.66(4) ?
    O1 Al O2 2 3_445 88.33(5) ?
    O1 Al O2 . 4_545 88.33(5) ?
    O1 Al O2 2 4_545 172.66(4) ?
    O2 Al O2 3_445 4_545 87.54(7) ?
    O1 Al O3 . 7_556 94.10(5) ?
    O1 Al O3 2 7_556 83.49(5) ?
    O2 Al O3 3_445 7_556 92.00(5) ?
    O2 Al O3 4_545 7_556 90.59(5) ?
    O1 Al O3 . 8_455 83.49(5) ?
    O1 Al O3 2 8_455 94.10(5) ?
    O2 Al O3 3_445 8_455 90.59(5) ?
    O2 Al O3 4_545 8_455 92.00(5) ?
    O3 Al O3 7_556 8_455 176.41(7) ?
    O2 As O1 . . 104.53(5) ?
    O2 As O3 . . 114.68(5) ?
    O1 As O3 . . 111.09(5) ?
    O2 As O4 . . 106.25(6) ?
    O1 As O4 . . 110.56(5) ?
    O3 As O4 . . 109.54(5) ?
loop_
    _geom_hbond_atom_site_label_D
    _geom_hbond_atom_site_label_H
    _geom_hbond_atom_site_label_A
    _geom_hbond_site_symmetry_A
    _geom_hbond_distance_DH
    _geom_hbond_distance_HA
    _geom_hbond_distance_DA
    _geom_hbond_angle_DHA
    O4 H O2 6_566 0.886(10) 1.813(18) 2.6212(17) 151(3)
_shelx_hkl_file
;
   0   0   1    1.60    0.10   1
   0   0   2  399.80    3.80   1
   0   0   3    1.90    0.30   1
   0   0   4  732.00    7.20   1
   0   0   5    1.00    0.40   1
   0   0   6 1199.70   15.30   1
   0   0   7    1.80    0.50   1
   0   0   8 4270.00   61.40   1
   0   0   9    3.30    1.30   1
   0   0  10  892.60   17.70   1
   0   0  11   -2.00    1.70   1
   0   0  12   27.40    3.00   1
   0   0  13    4.50    2.60   1
   0   2   0  369.30    5.10   1
   0  -2   0  370.00    5.50   1
   0   2   1 2258.20   20.50   1
   0  -2  -1 2240.50   21.30   1
   0   2   2 2253.30   21.50   1
   0  -2  -2 2210.70   22.10   1
   0   2   3 1559.10   14.50   1
   0  -2  -3 1542.70   16.70   1
   0   2   4 4592.10   40.10   1
   0  -2  -4 4439.20   46.80   1
   0   2   5 4885.50   46.60   1
   0  -2  -5 4752.90   56.80   1
   0   2   6  565.60    6.30   1
   0  -2  -6  550.30    8.90   1
   0   2   7   19.00    0.70   1
   0  -2  -7   19.00    1.70   1
   0   2   8  298.40    4.60   1
   0  -2  -8  295.60    6.20   1
   0   2   9  783.80   12.20   1
   0  -2  -9  793.70   15.30   1
   0   2  10  278.80    6.90   1
   0  -2 -10  292.50    7.30   1
   0   2  11  103.40    4.20   1
   0  -2 -11  102.60    4.00   1
   0   2  12  146.80    5.90   1
   0  -2 -12  141.80    5.20   1
   0   2  13  904.90   26.00   1
   0  -2 -13  909.70   25.80   1
   0   4   0  127.20    2.20   1
   0  -4   0  132.10    2.10   1
   0   4   1 1250.50   11.80   1
   0  -4  -1 1228.10   12.70   1
   0   4   2 1336.60   14.70   1
   0  -4  -2 1348.50   14.90   1
   0   4   3  850.30    9.10   1
   0  -4  -3  834.70    8.00   1
   0   4   4 5838.30   58.10   1
   0  -4  -4 5621.70   51.00   1
   0   4   5  730.60    8.90   1
   0  -4  -5  715.70    9.20   1
   0   4   6  207.80    3.20   1
   0  -4  -6  208.10    3.20   1
   0   4   7    2.10    0.70   1
   0  -4  -7    3.70    0.60   1
   0   4   8  239.90    4.50   1
   0  -4  -8  246.80    4.50   1
   0   4   9  686.20   12.10   1
   0  -4  -9  685.60   11.30   1
   0   4  10 1147.50   20.30   1
   0  -4 -10 1133.30   18.60   1
   0   4  11   11.70    2.10   1
   0  -4 -11   12.30    3.00   1
   0   4  12  228.20    7.50   1
   0  -4 -12  238.90    8.40   1
   0   6   0 4109.60   52.80   1
   0  -6   0 4235.10   66.80   1
   0   6   1  141.60    1.70   1
   0  -6  -1  139.50    2.10   1
   0   6   2  459.70    5.70   1
   0  -6  -2  463.30    6.40   1
   0   6   3  673.70    9.70   1
   0  -6  -3  685.20    9.80   1
   0   6   4  505.20    8.40   1
   0  -6  -4  509.40    7.60   1
   0   6   5 1825.80   26.80   1
   0  -6  -5 1823.40   26.80   1
   0   6   6 2135.00   28.90   1
   0  -6  -6 2154.50   28.70   1
   0   6   7   36.00    1.60   1
   0  -6  -7   39.70    1.50   1
   0   6   8 1316.30   24.30   1
   0  -6  -8 1309.80   21.80   1
   0   6   9  236.00    5.10   1
   0  -6  -9  237.40    5.60   1
   0   6  10  221.50    5.90   1
   0  -6 -10  218.50    5.80   1
   0   6  11   -0.30    1.90   1
   0  -6 -11   -1.40    2.20   1
   0   6  12   25.50    2.70   1
   0  -6 -12   22.10    3.20   1
   0   8   0 5452.40   78.70   1
   0  -8   0 5200.30   94.60   1
   0   8   1 2538.70   26.90   1
   0  -8  -1 2497.90   33.40   1
   0   8   2  136.60    2.30   1
   0  -8  -2  134.50    2.60   1
   0   8   3   70.50    1.80   1
   0  -8  -3   72.60    2.00   1
   0   8   4  696.40   11.30   1
   0  -8  -4  656.40   10.70   1
   0   8   5 1165.00   20.70   1
   0  -8  -5 1196.80   18.70   1
   0   8   6  125.00    5.30   1
   0  -8  -6  117.60    2.80   1
   0   8   7  137.20    3.70   1
   0  -8  -7  127.10    3.60   1
   0   8   8  793.30   14.70   1
   0  -8  -8  788.20   14.50   1
   0   8   9 1679.00   29.50   1
   0  -8  -9 1648.50   29.20   1
   0   8  10   33.00    2.80   1
   0  -8 -10   33.30    2.60   1
   0   8  11   91.70    4.40   1
   0  -8 -11   85.40    4.80   1
   0  10   0  369.20    9.40   1
   0 -10   0  357.00   10.50   1
   0  10   1    1.00    0.80   1
   0 -10  -1    1.60    1.00   1
   0  10   2  817.30   13.60   1
   0 -10  -2  820.60   13.40   1
   0  10   3    3.30    1.10   1
   0 -10  -3    1.10    1.20   1
   0  10   4 3915.60   59.20   1
   0 -10  -4 3984.40   60.10   1
   0  10   5    5.50    1.20   1
   0 -10  -5    5.40    1.20   1
   0  10   6   40.30    2.20   1
   0 -10  -6   42.10    2.10   1
   0  10   7   12.10    2.20   1
   0 -10  -7   12.40    1.90   1
   0  10   8   40.40    2.20   1
   0 -10  -8   39.70    3.00   1
   0  10   9   25.50    2.20   1
   0 -10  -9   25.20    2.80   1
   0  10  10  636.00   17.40   1
   0 -10 -10  644.40   18.60   1
   0  12   0  954.90   27.70   1
   0 -12   0  970.00   26.40   1
   0  12   1  946.80   19.10   1
   0 -12  -1  930.40   18.90   1
   0  12   2  120.10    5.00   1
   0 -12  -2  106.60    3.70   1
   0  12   3  449.20   10.00   1
   0 -12  -3  459.90   10.60   1
   0  12   4   18.80    1.80   1
   0 -12  -4   17.00    1.60   1
   0  12   5  554.20   12.00   1
   0 -12  -5  568.30   11.90   1
   0  12   6  143.60    4.80   1
   0 -12  -6  149.40    5.40   1
   0  12   7    2.60    1.80   1
   0 -12  -7    3.70    2.00   1
   0  12   8  161.50    6.20   1
   0 -12  -8  162.20    7.60   1
   0  14   0  619.50   21.80   1
   0 -14   0  586.20   21.00   1
   0  14   1  363.20   10.00   1
   0 -14  -1  364.40    9.50   1
   0  14   2   89.60    4.30   1
   0 -14  -2   82.50    3.90   1
   0  14   3   12.70    2.50   1
   0 -14  -3   18.90    2.30   1
   0  14   4  468.90   19.40   1
   0 -14  -4  491.00   19.00   1
   0  14   5  126.90    7.00   1
   0 -14  -5  162.30    9.40   1
   0  14   6  478.40   18.30   1
   0 -14  -6  462.40   21.10   1
   0  16   0   96.20   11.00   1
   0 -16   0  104.10   11.20   1
   1   1 -13  109.70    5.30   1
  -1  -1  13  111.50    5.30   1
   1   1 -12  507.40   12.50   1
  -1  -1  12  515.10   12.80   1
   1   1 -11 1067.00   21.40   1
  -1  -1  11 1088.60   21.80   1
   1   1 -10   11.80    1.60   1
  -1  -1  10   11.40    1.80   1
   1   1  -9  161.30    4.10   1
  -1  -1   9  168.90    3.70   1
   1   1  -8 2021.00   30.20   1
  -1  -1   8 2066.60   30.40   1
   1   1  -7    4.00    0.90   1
  -1  -1   7    7.10    0.70   1
   1   1  -6 1598.30   18.80   1
  -1  -1   6 1584.50   21.30   1
   1   1  -5  615.10    6.30   1
  -1  -1   5  604.20    6.70   1
   1   1  -4   96.00    1.20   1
  -1  -1   4   96.90    1.30   1
   1   1  -3 7304.30   75.40   1
  -1  -1   3 7226.50   74.20   1
   1   1  -2 2433.90   24.20   1
  -1  -1   2 2383.10   22.60   1
   1   1  -1   21.60    0.40   1
  -1  -1   1   22.80    0.40   1
   1   1   0  662.90    6.50   1
  -1  -1   0  642.70   12.30   1
   1   1   1 1290.20   11.50   1
  -1  -1  -1 1282.60   13.00   1
   1   1   2 5558.90   52.10   1
  -1  -1  -2 5471.10   51.20   1
   1   1   3 3613.10   34.30   1
  -1  -1  -3 3565.40   35.70   1
   1   1   4  466.90    4.50   1
  -1  -1  -4  454.20    5.10   1
   1   1   5 3428.10   38.90   1
  -1  -1  -5 3391.50   41.20   1
   1   1   6 2149.60   24.90   1
  -1  -1  -6 2094.20   28.00   1
   1   1   7  309.40    4.40   1
  -1  -1  -7  312.50    5.50   1
   1   1   8  172.20    3.40   1
  -1  -1  -8  174.20    3.70   1
   1   1   9  381.30    7.50   1
  -1  -1  -9  376.60    7.40   1
   1   1  10  260.00    6.80   1
  -1  -1 -10  266.40    6.90   1
   1   1  11  504.90   12.50   1
  -1  -1 -11  500.90   11.00   1
   1   1  12  386.00   12.00   1
  -1  -1 -12  391.00   12.10   1
   1   3 -13  603.90   17.40   1
  -1  -3  13  632.40   20.80   1
   1   3 -12   25.90    2.70   1
  -1  -3  12   27.20    2.70   1
   1   3 -11  367.10    8.40   1
  -1  -3  11  367.20    9.20   1
   1   3 -10   78.40    2.90   1
  -1  -3  10   79.90    2.40   1
   1   3  -9   96.20    2.80   1
  -1  -3   9   96.80    2.70   1
   1   3  -8  214.30    3.90   1
  -1  -3   8  212.40    3.80   1
   1   3  -7 5057.20   71.90   1
  -1  -3   7 5189.20   62.40   1
   1   3  -6  191.10    3.10   1
  -1  -3   6  197.20    3.00   1
   1   3  -5 1094.80   11.20   1
  -1  -3   5 1087.50   12.30   1
   1   3  -4  201.90    2.60   1
  -1  -3   4  200.70    2.10   1
   1   3  -3  114.20    1.60   1
  -1  -3   3  116.40    1.30   1
   1   3  -2 1338.50   13.70   1
  -1  -3   2 1342.30   13.70   1
   1   3  -1 7480.00   73.00   1
  -1  -3   1 7421.70   76.30   1
   1   3   0 1097.90    9.60   1
  -1  -3   0 1080.90   11.70   1
   1   3   1 8158.80   72.70   1
  -1  -3  -1 8040.20   83.00   1
   1   3   2    6.10    0.30   1
  -1  -3  -2    6.30    0.40   1
   1   3   3  253.00    3.00   1
  -1  -3  -3  252.20    3.10   1
   1   3   4  688.30    6.90   1
  -1  -3  -4  656.70    8.90   1
   1   3   5   10.90    0.50   1
  -1  -3  -5   10.50    0.40   1
   1   3   6   58.80    1.20   1
  -1  -3  -6   57.50    1.60   1
   1   3   7 3666.60   39.90   1
  -1  -3  -7 3539.80   47.10   1
   1   3   8    5.20    1.00   1
  -1  -3  -8    5.00    1.20   1
   1   3   9  106.20    2.90   1
  -1  -3  -9  106.60    3.60   1
   1   3  10  248.00    6.60   1
  -1  -3 -10  237.60    6.60   1
   1   3  11  583.80   13.90   1
  -1  -3 -11  591.00   14.40   1
   1   3  12  223.20    8.50   1
  -1  -3 -12  232.40    8.60   1
   1   5 -12  822.20   19.70   1
  -1  -5  12  800.70   22.00   1
   1   5 -11  136.30    4.40   1
  -1  -5  11  132.60    5.00   1
   1   5 -10  324.60    7.10   1
  -1  -5  10  322.60    6.40   1
   1   5  -9  652.50   11.00   1
  -1  -5   9  677.90   11.20   1
   1   5  -8  939.90   17.40   1
  -1  -5   8  957.90   13.00   1
   1   5  -7  624.30    8.60   1
  -1  -5   7  623.00    8.10   1
   1   5  -6 1813.60   21.40   1
  -1  -5   6 1790.80   20.80   1
   1   5  -5 1791.90   24.10   1
  -1  -5   5 1784.70   20.30   1
   1   5  -4 1733.20   22.10   1
  -1  -5   4 1714.20   16.90   1
   1   5  -3 1295.60   14.70   1
  -1  -5   3 1301.00   13.10   1
   1   5  -2 4023.00   40.30   1
  -1  -5   2 3980.80   39.80   1
   1   5  -1 2433.80   23.50   1
  -1  -5   1 2397.70   24.40   1
   1   5   0  544.30    5.00   1
  -1  -5   0  545.30    6.70   1
   1   5   1 1257.50   10.40   1
  -1  -5  -1 1227.90   14.50   1
   1   5   2 3038.70   26.00   1
  -1  -5  -2 2976.30   32.30   1
   1   5   3 1671.80   19.40   1
  -1  -5  -3 1633.00   18.90   1
   1   5   4  746.40    9.30   1
  -1  -5  -4  708.80   10.00   1
   1   5   5  333.50    4.90   1
  -1  -5  -5  335.30    5.80   1
   1   5   6 1537.60   19.80   1
  -1  -5  -6 1516.90   21.50   1
   1   5   7  323.10    6.90   1
  -1  -5  -7  324.70    6.90   1
   1   5   8  368.30    6.60   1
  -1  -5  -8  373.70    8.20   1
   1   5   9    3.50    1.20   1
  -1  -5  -9    1.70    1.60   1
   1   5  10  886.40   19.00   1
  -1  -5 -10  857.10   18.80   1
   1   5  11   13.20    2.00   1
  -1  -5 -11   11.20    2.50   1
   1   5  12  892.40   25.40   1
  -1  -5 -12  909.70   25.90   1
   1   7 -12  111.90    4.90   1
  -1  -7  12  115.00    5.60   1
   1   7 -11 1273.00   28.60   1
  -1  -7  11 1249.50   32.00   1
   1   7 -10  312.90    7.80   1
  -1  -7  10  323.30    7.80   1
   1   7  -9  320.00    7.10   1
  -1  -7   9  314.20    7.10   1
   1   7  -8    8.10    1.40   1
  -1  -7   8    4.50    1.20   1
   1   7  -7  471.70   10.80   1
  -1  -7   7  471.00    8.30   1
   1   7  -6    4.10    1.20   1
  -1  -7   6    3.10    0.70   1
   1   7  -5  837.20   15.00   1
  -1  -7   5  876.70   13.80   1
   1   7  -4 1098.80   16.90   1
  -1  -7   4 1106.90   16.60   1
   1   7  -3 6812.70   96.10   1
  -1  -7   3 6990.20   83.20   1
   1   7  -2  772.40    9.20   1
  -1  -7   2  780.00    9.70   1
   1   7  -1   32.20    0.80   1
  -1  -7   1   34.80    0.80   1
   1   7   0  396.00    4.80   1
  -1  -7   0  381.40    6.10   1
   1   7   1   30.80    0.70   1
  -1  -7  -1   28.00    0.90   1
   1   7   2   80.00    1.60   1
  -1  -7  -2   80.90    1.60   1
   1   7   3 3483.50   42.40   1
  -1  -7  -3 3530.90   46.30   1
   1   7   4  205.20    3.30   1
  -1  -7  -4  209.70    3.50   1
   1   7   5 1490.30   23.00   1
  -1  -7  -5 1494.80   19.20   1
   1   7   6  102.20    2.80   1
  -1  -7  -6  103.70    2.50   1
   1   7   7  825.40   15.60   1
  -1  -7  -7  825.10   16.00   1
   1   7   8  417.60    7.90   1
  -1  -7  -8  421.10   10.10   1
   1   7   9   67.30    2.60   1
  -1  -7  -9   67.60    3.40   1
   1   7  10   76.80    3.60   1
  -1  -7 -10   73.80    3.50   1
   1   7  11  945.10   23.50   1
  -1  -7 -11  951.90   26.10   1
   1   9 -11   17.50    2.80   1
  -1  -9  11   19.50    3.70   1
   1   9 -10   61.60    3.40   1
  -1  -9  10   65.20    3.70   1
   1   9  -9    4.70    1.70   1
  -1  -9   9    6.40    1.80   1
   1   9  -8  793.70   15.00   1
  -1  -9   8  806.50   16.70   1
   1   9  -7 1767.60   32.40   1
  -1  -9   7 1820.70   33.40   1
   1   9  -6  553.00   13.40   1
  -1  -9   6  581.80   10.50   1
   1   9  -5    5.80    1.30   1
  -1  -9   5    5.50    1.00   1
   1   9  -4  176.30    4.40   1
  -1  -9   4  176.20    3.70   1
   1   9  -3    3.90    1.10   1
  -1  -9   3    4.90    1.00   1
   1   9  -2 1183.20   16.90   1
  -1  -9   2 1192.30   18.60   1
   1   9  -1  550.00    7.90   1
  -1  -9   1  525.70    9.80   1
   1   9   0    2.00    0.60   1
  -1  -9   0    2.40    0.70   1
   1   9   1 2719.40   35.00   1
  -1  -9  -1 2674.90   36.30   1
   1   9   2 2097.70   27.40   1
  -1  -9  -2 2048.30   34.20   1
   1   9   3   91.00    2.30   1
  -1  -9  -3   94.30    2.90   1
   1   9   4    0.20    1.20   1
  -1  -9  -4    3.30    1.10   1
   1   9   5  269.50    5.80   1
  -1  -9  -5  268.00    6.20   1
   1   9   6  832.70   15.00   1
  -1  -9  -6  824.50   17.10   1
   1   9   7  758.00   13.20   1
  -1  -9  -7  758.30   14.10   1
   1   9   8  452.40    9.00   1
  -1  -9  -8  433.30    9.80   1
   1   9   9  206.60    6.70   1
  -1  -9  -9  221.90    6.90   1
   1   9  10  154.40    5.90   1
  -1  -9 -10  143.30    5.70   1
   1  11  -9    1.30    1.90   1
  -1 -11   9    4.20    2.40   1
   1  11  -8  274.10    7.40   1
  -1 -11   8  278.00    9.10   1
   1  11  -7  773.50   16.10   1
  -1 -11   7  784.70   18.00   1
   1  11  -6  536.30   11.00   1
  -1 -11   6  538.20   12.10   1
   1  11  -5   65.80    3.20   1
  -1 -11   5   70.30    2.70   1
   1  11  -4  360.10    7.50   1
  -1 -11   4  363.90    7.50   1
   1  11  -3    6.60    1.40   1
  -1 -11   3    7.90    1.20   1
   1  11  -2  894.80   15.80   1
  -1 -11   2  833.60   18.90   1
   1  11  -1  853.90   16.70   1
  -1 -11   1  861.20   18.90   1
   1  11   0    1.10    1.40   1
  -1 -11   0    4.40    1.30   1
   1  11   1 1331.80   25.20   1
  -1 -11  -1 1338.30   28.50   1
   1  11   2 1012.60   20.30   1
  -1 -11  -2 1034.50   19.90   1
   1  11   3   49.80    2.20   1
  -1 -11  -3   49.70    2.40   1
   1  11   4    4.90    1.50   1
  -1 -11  -4    6.00    1.50   1
   1  11   5    5.20    1.40   1
  -1 -11  -5    5.40    1.60   1
   1  11   6  880.50   17.70   1
  -1 -11  -6  860.50   19.60   1
   1  11   7  572.30   11.50   1
  -1 -11  -7  598.40   14.70   1
   1  11   8  263.10    9.10   1
  -1 -11  -8  288.90   10.90   1
   1  11   9   65.80    4.50   1
  -1 -11  -9   68.30    5.10   1
   1  13  -8    0.90    2.00   1
  -1 -13   8   -0.30    4.40   1
   1  13  -7  281.30    8.90   1
  -1 -13   7  303.50   11.40   1
   1  13  -6   40.80    2.70   1
  -1 -13   6   41.00    3.50   1
   1  13  -5  387.70   11.10   1
  -1 -13   5  379.60   10.70   1
   1  13  -4  160.10    5.60   1
  -1 -13   4  151.90    5.30   1
   1  13  -3 1379.80   29.30   1
  -1 -13   3 1423.70   28.30   1
   1  13  -2   94.50    4.10   1
  -1 -13   2   87.10    3.60   1
   1  13  -1    4.90    1.80   1
  -1 -13   1    4.20    1.70   1
   1  13   0    3.40    1.80   1
  -1 -13   0    3.20    1.60   1
   1  13   1  271.30    7.90   1
  -1 -13  -1  273.50    7.60   1
   1  13   2   75.70    3.70   1
  -1 -13  -2   74.60    3.40   1
   1  13   3 1607.60   38.80   1
  -1 -13  -3 1620.90   37.90   1
   1  13   4    6.10    2.60   1
  -1 -13  -4    7.40    1.90   1
   1  13   5  303.20   11.90   1
  -1 -13  -5  302.60   11.00   1
   1  13   6   41.50    4.00   1
  -1 -13  -6   45.00    4.20   1
   1  13   7  194.50    9.80   1
  -1 -13  -7  202.60    9.40   1
   1  15  -4  433.10   19.80   1
  -1 -15   4  448.00   25.70   1
   1  15  -3   95.00    6.00   1
  -1 -15   3   83.20    5.20   1
   1  15  -2  997.20   32.90   1
  -1 -15   2  990.00   31.10   1
   1  15  -1  185.90    8.50   1
  -1 -15   1  178.80    7.80   1
   1  15   0   21.90    4.60   1
  -1 -15   0   13.30    2.90   1
   1  15   1   48.30    4.40   1
  -1 -15  -1   45.50    4.40   1
   1  15   2  586.20   20.40   1
  -1 -15  -2  583.20   18.70   1
   1  15   3   66.70    4.90   1
  -1 -15  -3   65.40    4.60   1
   1  15   4    3.00    3.00   1
  -1 -15  -4   12.70    3.70   1
   2   0 -13    4.00    2.20   1
   2   0 -12    5.80    2.20   1
   2   0 -11    0.80    1.70   1
   2   0 -10  320.30    7.20   1
   2   0  -9    0.90    1.70   1
   2   0  -8 1435.50   23.90   1
   2   0  -7    2.00    0.40   1
   2   0  -6 6952.80   82.40   1
   2   0  -5    1.40    0.30   1
   2   0  -4   12.20    0.40   1
   2   0  -3    3.40    0.20   1
   2   0  -2  286.40    2.90   1
   2   0  -1    2.30    0.20   1
   2   0   0 9096.80   84.30   1
   2   0   1    3.50    0.20   1
   2   0   2  179.60    1.90   1
   2   0   3   13.60    0.60   1
   2   0   4 2515.30   24.50   1
   2   0   5    2.30    0.50   1
   2   0   6  443.20    6.30   1
   2   0   7    0.50    0.70   1
   2   0   8 2275.40   34.80   1
   2   0   9    2.00    1.30   1
   2   0  10  280.90    7.60   1
   2   0  11    2.90    2.40   1
   2   0  12  245.30    9.00   1
   2   2 -13  155.10    6.50   1
  -2  -2  13  146.90    6.30   1
   2   2 -12  369.60   10.20   1
  -2  -2  12  383.90   10.00   1
   2   2 -11  482.50   11.00   1
  -2  -2  11  483.30   10.90   1
   2   2 -10  802.00   14.10   1
  -2  -2  10  810.30   15.50   1
   2   2  -9 2593.30   39.10   1
  -2  -2   9 2600.50   39.00   1
   2   2  -8  734.80   11.70   1
  -2  -2   8  741.70   11.80   1
   2   2  -7   81.90    1.90   1
  -2  -2   7   79.10    1.80   1
   2   2  -6  168.80    2.20   1
  -2  -2   6  161.20    2.50   1
   2   2  -5 1500.90   13.70   1
  -2  -2   5 1465.60   15.30   1
   2   2  -4 2796.80   25.60   1
  -2  -2   4 2786.60   24.50   1
   2   2  -3  120.40    1.50   1
  -2  -2   3  122.40    1.40   1
   2   2  -2 2008.50   18.50   1
  -2  -2   2 2014.60   20.30   1
   2   2  -1 6871.60   64.20   1
  -2  -2   1 6656.10   77.90   1
   2   2   0  533.40    5.80   1
  -2  -2   0  517.60    6.00   1
   2   2   1 2082.50   18.40   1
  -2  -2  -1 2017.90   20.60   1
   2   2   2 2457.00   23.70   1
  -2  -2  -2 2409.20   25.80   1
   2   2   3  850.80    8.30   1
  -2  -2  -3  841.80    9.00   1
   2   2   4 2266.10   21.30   1
  -2  -2  -4 2206.30   23.90   1
   2   2   5 1420.20   15.00   1
  -2  -2  -5 1400.40   16.70   1
   2   2   6  287.90    4.10   1
  -2  -2  -6  289.90    4.40   1
   2   2   7  714.20    9.60   1
  -2  -2  -7  711.70   10.60   1
   2   2   8   95.80    2.50   1
  -2  -2  -8  100.20    2.90   1
   2   2   9 1821.80   27.30   1
  -2  -2  -9 1873.60   30.60   1
   2   2  10  106.90    4.10   1
  -2  -2 -10  106.50    4.20   1
   2   2  11    1.20    2.60   1
  -2  -2 -11    1.80    2.40   1
   2   2  12   14.00    2.90   1
  -2  -2 -12   20.80    3.20   1
   2   4 -13  229.50    8.40   1
  -2  -4  13  238.20   10.10   1
   2   4 -12  132.00    4.90   1
  -2  -4  12  136.10    5.30   1
   2   4 -11   79.10    3.20   1
  -2  -4  11   78.10    3.40   1
   2   4 -10 1245.70   21.30   1
  -2  -4  10 1274.70   19.90   1
   2   4  -9  354.60    7.60   1
  -2  -4   9  371.90    6.50   1
   2   4  -8  110.60    2.80   1
  -2  -4   8  116.50    2.30   1
   2   4  -7  134.00    2.40   1
  -2  -4   7  133.10    2.30   1
   2   4  -6  146.00    2.40   1
  -2  -4   6  145.50    2.20   1
   2   4  -5 1861.30   23.30   1
  -2  -4   5 1852.10   20.10   1
   2   4  -4 9276.50  109.10   1
  -2  -4   4 9543.30   93.80   1
   2   4  -3   77.30    1.10   1
  -2  -4   3   78.60    1.20   1
   2   4  -2 3997.30   35.00   1
  -2  -4   2 4011.50   39.90   1
   2   4  -1  375.70    3.90   1
  -2  -4   1  364.50    4.40   1
   2   4   0  748.60    7.10   1
  -2  -4   0  738.60    8.80   1
   2   4   1  619.80    6.30   1
  -2  -4  -1  606.80    7.10   1
   2   4   2    9.40    0.40   1
  -2  -4  -2   10.30    0.50   1
   2   4   3 1391.40   15.50   1
  -2  -4  -3 1362.50   15.00   1
   2   4   4 7615.60   84.60   1
  -2  -4  -4 7492.30   83.60   1
   2   4   5  938.20   11.60   1
  -2  -4  -5  905.00   13.20   1
   2   4   6   78.90    1.70   1
  -2  -4  -6   74.30    2.50   1
   2   4   7   52.80    1.60   1
  -2  -4  -7   56.30    2.40   1
   2   4   8   14.60    1.30   1
  -2  -4  -8   10.00    1.70   1
   2   4   9  309.40    6.30   1
  -2  -4  -9  326.40    8.00   1
   2   4  10  322.00    7.80   1
  -2  -4 -10  309.00   10.20   1
   2   4  11    8.70    3.00   1
  -2  -4 -11    9.10    3.10   1
   2   6 -12  183.40    6.30   1
  -2  -6  12  166.30    6.80   1
   2   6 -11   76.90    3.40   1
  -2  -6  11   68.30    3.50   1
   2   6 -10  354.90    7.90   1
  -2  -6  10  371.10    8.10   1
   2   6  -9  816.30   14.40   1
  -2  -6   9  809.40   13.20   1
   2   6  -8 2104.10   32.60   1
  -2  -6   8 2132.70   27.70   1
   2   6  -7   23.30    1.40   1
  -2  -6   7   23.30    1.00   1
   2   6  -6 2219.20   32.80   1
  -2  -6   6 2239.00   24.50   1
   2   6  -5  477.10    8.90   1
  -2  -6   5  495.70    6.20   1
   2   6  -4   14.00    1.00   1
  -2  -6   4   14.20    0.50   1
   2   6  -3   57.70    1.50   1
  -2  -6   3   60.90    1.00   1
   2   6  -2   10.50    0.60   1
  -2  -6   2   13.40    0.50   1
   2   6  -1 2330.10   24.40   1
  -2  -6   1 2338.40   27.20   1
   2   6   0 7500.10   74.10   1
  -2  -6   0 7225.40   85.10   1
   2   6   1  442.30    5.40   1
  -2  -6  -1  445.50    6.00   1
   2   6   2 1628.60   21.70   1
  -2  -6  -2 1644.60   20.50   1
   2   6   3  370.70    5.70   1
  -2  -6  -3  361.60    5.10   1
   2   6   4  132.20    2.40   1
  -2  -6  -4  124.00    2.30   1
   2   6   5  178.30    3.50   1
  -2  -6  -5  184.40    3.90   1
   2   6   6  725.10   13.90   1
  -2  -6  -6  734.20   14.00   1
   2   6   7   87.20    2.80   1
  -2  -6  -7   87.60    2.90   1
   2   6   8 1350.40   21.50   1
  -2  -6  -8 1359.60   26.40   1
   2   6   9  731.90   13.20   1
  -2  -6  -9  690.90   15.90   1
   2   6  10  131.40    4.80   1
  -2  -6 -10  127.00    5.30   1
   2   6  11    3.60    2.70   1
  -2  -6 -11   -2.40    2.40   1
   2   8 -12    8.00    2.40   1
  -2  -8  12    6.90    3.30   1
   2   8 -11  343.50   10.10   1
  -2  -8  11  344.60   12.80   1
   2   8 -10   30.10    2.30   1
  -2  -8  10   26.60    2.30   1
   2   8  -9  511.50   10.60   1
  -2  -8   9  533.60   12.00   1
   2   8  -8  218.90    5.10   1
  -2  -8   8  221.90    5.70   1
   2   8  -7    2.40    1.30   1
  -2  -8   7    0.50    1.20   1
   2   8  -6 1281.30   20.30   1
  -2  -8   6 1346.30   21.60   1
   2   8  -5 2761.90   46.20   1
  -2  -8   5 2816.50   37.80   1
   2   8  -4  175.70    4.20   1
  -2  -8   4  182.60    3.30   1
   2   8  -3   58.40    1.80   1
  -2  -8   3   67.00    1.60   1
   2   8  -2  473.50    6.70   1
  -2  -8   2  484.70    7.60   1
   2   8  -1 2119.60   26.80   1
  -2  -8   1 2130.60   28.60   1
   2   8   0 1538.70   18.80   1
  -2  -8   0 1516.30   20.80   1
   2   8   1  461.00    6.70   1
  -2  -8  -1  457.30    6.60   1
   2   8   2  242.20    3.30   1
  -2  -8  -2  243.00    4.20   1
   2   8   3 1134.00   14.10   1
  -2  -8  -3 1109.70   16.00   1
   2   8   4    5.20    0.50   1
  -2  -8  -4    6.30    0.70   1
   2   8   5 1340.40   28.10   1
  -2  -8  -5 1332.10   19.80   1
   2   8   6   79.30    2.40   1
  -2  -8  -6   77.80    3.10   1
   2   8   7  154.70    3.80   1
  -2  -8  -7  147.50    4.80   1
   2   8   8  315.40    7.50   1
  -2  -8  -8  305.30    8.40   1
   2   8   9  612.00   14.00   1
  -2  -8  -9  623.80   17.20   1
   2   8  10    0.70    2.70   1
  -2  -8 -10    3.30    2.20   1
   2  10 -10 1469.60   33.80   1
  -2 -10  10 1500.50   38.20   1
   2  10  -9   20.70    2.30   1
  -2 -10   9   21.80    2.40   1
   2  10  -8    8.20    1.90   1
  -2 -10   8    6.50    1.70   1
   2  10  -7   13.10    1.90   1
  -2 -10   7    9.90    1.70   1
   2  10  -6  150.70    4.50   1
  -2 -10   6  151.30    3.80   1
   2  10  -5   63.80    2.70   1
  -2 -10   5   64.30    2.40   1
   2  10  -4 1791.50   28.90   1
  -2 -10   4 1856.90   29.40   1
   2  10  -3   47.00    1.90   1
  -2 -10   3   49.10    1.80   1
   2  10  -2 1708.10   26.80   1
  -2 -10   2 1665.80   29.40   1
   2  10  -1   47.70    1.80   1
  -2 -10   1   48.10    1.80   1
   2  10   0 1152.70   18.70   1
  -2 -10   0 1114.40   20.00   1
   2  10   1   36.40    2.10   1
  -2 -10  -1   37.00    1.60   1
   2  10   2  255.40    6.20   1
  -2 -10  -2  274.20    5.40   1
   2  10   3   78.70    2.90   1
  -2 -10  -3   81.80    3.00   1
   2  10   4 1693.40   32.60   1
  -2 -10  -4 1723.70   33.00   1
   2  10   5    1.30    1.60   1
  -2 -10  -5    2.90    1.40   1
   2  10   6    7.40    1.30   1
  -2 -10  -6    6.20    2.00   1
   2  10   7   69.50    3.60   1
  -2 -10  -7   61.20    4.90   1
   2  10   8  894.70   28.60   1
  -2 -10  -8  865.70   27.60   1
   2  10   9    1.60    2.70   1
  -2 -10  -9    4.20    2.40   1
   2  12  -9  298.50    8.60   1
  -2 -12   9  293.80   12.00   1
   2  12  -8  198.30    6.70   1
  -2 -12   8  181.00    8.10   1
   2  12  -7  159.50    5.50   1
  -2 -12   7  160.90    7.10   1
   2  12  -6  302.70    7.50   1
  -2 -12   6  299.10    9.60   1
   2  12  -5 1633.80   30.00   1
  -2 -12   5 1658.80   36.90   1
   2  12  -4  111.00    3.70   1
  -2 -12   4  108.20    4.00   1
   2  12  -3  103.90    3.50   1
  -2 -12   3  100.80    3.70   1
   2  12  -2   30.20    2.20   1
  -2 -12   2   31.00    2.60   1
   2  12  -1  320.40    8.10   1
  -2 -12   1  307.40    7.50   1
   2  12   0 1000.20   20.10   1
  -2 -12   0  985.60   19.60   1
   2  12   1  310.40    8.10   1
  -2 -12  -1  300.30    7.70   1
   2  12   2   21.60    3.70   1
  -2 -12  -2   24.60    2.90   1
   2  12   3 1192.00   29.00   1
  -2 -12  -3 1180.50   25.30   1
   2  12   4   33.40    3.00   1
  -2 -12  -4   35.70    2.50   1
   2  12   5  873.90   23.40   1
  -2 -12  -5  863.00   19.50   1
   2  12   6   13.00    3.20   1
  -2 -12  -6   13.10    3.20   1
   2  12   7   25.20    3.80   1
  -2 -12  -7   26.10    3.40   1
   2  14  -6  455.40   16.90   1
  -2 -14   6  433.00   19.10   1
   2  14  -5  209.80    9.30   1
  -2 -14   5  208.40   11.00   1
   2  14  -4    9.60    3.00   1
  -2 -14   4   16.20    3.30   1
   2  14  -3    7.80    3.10   1
  -2 -14   3    6.10    2.60   1
   2  14  -2   11.50    3.20   1
  -2 -14   2   18.90    2.90   1
   2  14  -1  278.30   10.90   1
  -2 -14   1  281.90   10.30   1
   2  14   0 1561.20   44.80   1
  -2 -14   0 1477.80   41.70   1
   2  14   1   89.20    5.40   1
  -2 -14  -1   78.00    4.80   1
   2  14   2  142.60    7.10   1
  -2 -14  -2  143.00    6.70   1
   2  14   3   70.70    4.90   1
  -2 -14  -3   79.00    5.00   1
   2  14   4  103.60    6.40   1
  -2 -14  -4   90.20    5.50   1
   2  14   5  233.30   13.30   1
  -2 -14  -5  244.30   12.90   1
   3   1 -13    3.30    3.10   1
  -3  -1  13    3.10    3.00   1
   3   1 -12  770.30   16.60   1
  -3  -1  12  780.10   16.20   1
   3   1 -11 1247.50   23.90   1
  -3  -1  11 1227.90   23.60   1
   3   1 -10  183.00    4.90   1
  -3  -1  10  177.70    4.80   1
   3   1  -9 1735.40   30.00   1
  -3  -1   9 1763.90   27.10   1
   3   1  -8 1778.50   26.50   1
  -3  -1   8 1805.60   24.40   1
   3   1  -7   90.70    2.10   1
  -3  -1   7   90.90    1.80   1
   3   1  -6  382.90    5.70   1
  -3  -1   6  381.40    5.20   1
   3   1  -5 1744.80   15.70   1
  -3  -1   5 1726.30   16.80   1
   3   1  -4 2156.80   18.50   1
  -3  -1   4 2128.90   19.70   1
   3   1  -3 8674.90   80.80   1
  -3  -1   3 8452.30   78.80   1
   3   1  -2  464.00    4.30   1
  -3  -1   2  457.70    5.00   1
   3   1  -1 1907.10   15.90   1
  -3  -1   1 1871.00   19.10   1
   3   1   0  249.80    2.50   1
  -3  -1   0  241.30    2.70   1
   3   1   1  251.90    2.50   1
  -3  -1  -1  240.10    2.90   1
   3   1   2 3468.00   29.50   1
  -3  -1  -2 3463.80   35.30   1
   3   1   3 2651.00   26.00   1
  -3  -1  -3 2587.70   29.60   1
   3   1   4    2.60    0.30   1
  -3  -1  -4    2.30    0.40   1
   3   1   5 1627.30   19.00   1
  -3  -1  -5 1619.70   20.30   1
   3   1   6 1774.80   22.60   1
  -3  -1  -6 1753.10   24.10   1
   3   1   7  137.80    3.00   1
  -3  -1  -7  149.90    4.00   1
   3   1   8  258.20    5.70   1
  -3  -1  -8  267.70    5.70   1
   3   1   9   10.20    1.50   1
  -3  -1  -9   11.40    1.70   1
   3   1  10  649.90   17.40   1
  -3  -1 -10  640.80   14.70   1
   3   1  11  350.90   11.60   1
  -3  -1 -11  328.60   10.90   1
   3   3 -13  669.30   22.50   1
  -3  -3  13  678.90   22.70   1
   3   3 -12  113.80    4.60   1
  -3  -3  12  114.70    4.50   1
   3   3 -11   30.40    2.10   1
  -3  -3  11   30.00    1.90   1
   3   3 -10   95.40    2.90   1
  -3  -3  10   99.90    3.00   1
   3   3  -9   86.40    2.80   1
  -3  -3   9   79.00    2.10   1
   3   3  -8    3.70    1.00   1
  -3  -3   8    4.30    0.70   1
   3   3  -7 6566.20   78.20   1
  -3  -3   7 6469.40   72.00   1
   3   3  -6   51.70    1.00   1
  -3  -3   6   56.60    1.20   1
   3   3  -5 1083.80   12.90   1
  -3  -3   5 1109.10   11.60   1
   3   3  -4 1212.40   12.20   1
  -3  -3   4 1215.80   12.20   1
   3   3  -3   68.40    1.00   1
  -3  -3   3   68.10    1.10   1
   3   3  -2 2775.80   25.50   1
  -3  -3   2 2713.10   28.90   1
   3   3  -1 1032.70   11.00   1
  -3  -3   1  998.00   11.10   1
   3   3   0  364.90    4.20   1
  -3  -3   0  349.30    4.30   1
   3   3   1 8087.50   75.90   1
  -3  -3  -1 8013.60   89.20   1
   3   3   2   57.40    0.90   1
  -3  -3  -2   55.00    1.20   1
   3   3   3  746.00    8.50   1
  -3  -3  -3  720.00    9.30   1
   3   3   4 1171.20   13.30   1
  -3  -3  -4 1151.10   15.00   1
   3   3   5   82.70    1.80   1
  -3  -3  -5   85.40    2.30   1
   3   3   6  243.70    4.20   1
  -3  -3  -6  234.00    4.60   1
   3   3   7 1356.90   22.10   1
  -3  -3  -7 1352.50   22.00   1
   3   3   8  319.70    6.80   1
  -3  -3  -8  317.10    6.80   1
   3   3   9  595.30   13.40   1
  -3  -3  -9  604.10   12.30   1
   3   3  10   28.00    2.80   1
  -3  -3 -10   20.10    2.60   1
   3   3  11  786.10   21.80   1
  -3  -3 -11  764.60   21.50   1
   3   5 -13    3.10    2.60   1
  -3  -5  13    7.60    3.40   1
   3   5 -12  954.30   22.10   1
  -3  -5  12  987.70   35.60   1
   3   5 -11  431.00    9.60   1
  -3  -5  11  426.50   12.90   1
   3   5 -10    8.70    1.60   1
  -3  -5  10    6.90    1.10   1
   3   5  -9   25.70    1.80   1
  -3  -5   9   26.00    1.40   1
   3   5  -8 1115.00   17.80   1
  -3  -5   8 1134.90   15.40   1
   3   5  -7 1051.70   14.00   1
  -3  -5   7 1050.30   12.90   1
   3   5  -6  578.80    8.80   1
  -3  -5   6  601.80    7.40   1
   3   5  -5   40.10    1.10   1
  -3  -5   5   45.00    1.10   1
   3   5  -4 2169.90   23.80   1
  -3  -5   4 2131.20   26.10   1
   3   5  -3 1954.90   22.70   1
  -3  -5   3 1930.80   20.90   1
   3   5  -2 4379.60   46.90   1
  -3  -5   2 4409.40   52.90   1
   3   5  -1   69.60    1.20   1
  -3  -5   1   68.90    1.10   1
   3   5   0  754.00    9.10   1
  -3  -5   0  755.70    9.00   1
   3   5   1 1874.10   25.10   1
  -3  -5  -1 1863.30   23.20   1
   3   5   2 2263.50   29.80   1
  -3  -5  -2 2240.00   25.70   1
   3   5   3   12.60    0.70   1
  -3  -5  -3   12.30    0.90   1
   3   5   4  152.00    2.80   1
  -3  -5  -4  148.40    2.90   1
   3   5   5  579.90    8.20   1
  -3  -5  -5  558.80    8.20   1
   3   5   6 1933.40   27.40   1
  -3  -5  -6 1902.40   29.70   1
   3   5   7   23.60    1.60   1
  -3  -5  -7   19.60    1.60   1
   3   5   8  151.40    4.30   1
  -3  -5  -8  150.40    4.50   1
   3   5   9  137.00    4.70   1
  -3  -5  -9  146.00    5.20   1
   3   5  10  556.20   18.40   1
  -3  -5 -10  537.70   15.80   1
   3   5  11    7.40    3.20   1
  -3  -5 -11   11.60    3.30   1
   3   7 -12   45.90    3.20   1
  -3  -7  12   52.50    4.30   1
   3   7 -11 1080.20   24.20   1
  -3  -7  11 1114.50   32.40   1
   3   7 -10    8.10    1.60   1
  -3  -7  10    3.80    1.50   1
   3   7  -9 1122.60   19.60   1
  -3  -7   9 1153.10   22.10   1
   3   7  -8   83.10    2.80   1
  -3  -7   8   85.20    2.60   1
   3   7  -7  166.20    5.00   1
  -3  -7   7  170.10    3.00   1
   3   7  -6   84.20    2.60   1
  -3  -7   6   85.20    1.70   1
   3   7  -5  343.50    6.90   1
  -3  -7   5  356.20    4.90   1
   3   7  -4  126.70    2.60   1
  -3  -7   4  125.80    2.00   1
   3   7  -3 6227.80   80.20   1
  -3  -7   3 6352.80   70.70   1
   3   7  -2  529.30    7.80   1
  -3  -7   2  543.60    8.70   1
   3   7  -1   87.80    1.80   1
  -3  -7   1   91.00    2.00   1
   3   7   0   88.10    1.70   1
  -3  -7   0   88.10    1.70   1
   3   7   1  626.20    7.20   1
  -3  -7  -1  611.30    8.90   1
   3   7   2  162.40    2.70   1
  -3  -7  -2  160.60    3.10   1
   3   7   3 1420.70   22.40   1
  -3  -7  -3 1439.20   18.50   1
   3   7   4    7.60    0.90   1
  -3  -7  -4    8.40    0.80   1
   3   7   5 1695.60   30.70   1
  -3  -7  -5 1734.80   31.40   1
   3   7   6  128.00    3.70   1
  -3  -7  -6  133.40    3.80   1
   3   7   7  524.60   10.50   1
  -3  -7  -7  493.10   11.70   1
   3   7   8    2.80    1.50   1
  -3  -7  -8    0.10    1.90   1
   3   7   9   12.60    2.20   1
  -3  -7  -9   12.70    3.00   1
   3   7  10   22.50    4.40   1
  -3  -7 -10   25.70    3.80   1
   3   9 -11    0.60    2.00   1
  -3  -9  11    4.10    2.60   1
   3   9 -10   41.20    2.90   1
  -3  -9  10   46.30    3.20   1
   3   9  -9   84.00    3.30   1
  -3  -9   9   92.10    3.70   1
   3   9  -8  842.40   17.50   1
  -3  -9   8  892.30   18.50   1
   3   9  -7 1414.70   26.50   1
  -3  -9   7 1489.20   27.50   1
   3   9  -6  201.80    6.10   1
  -3  -9   6  205.00    4.30   1
   3   9  -5  842.70   14.50   1
  -3  -9   5  877.90   13.80   1
   3   9  -4  800.00   15.00   1
  -3  -9   4  804.40   12.30   1
   3   9  -3   30.60    0.80   1
  -3  -9   3   26.60    1.60   1
   3   9  -2  564.00    8.20   1
  -3  -9   2  568.20    8.90   1
   3   9  -1 1437.00   19.00   1
  -3  -9   1 1461.00   20.80   1
   3   9   0  195.70    3.70   1
  -3  -9   0  188.50    3.90   1
   3   9   1 1990.90   34.60   1
  -3  -9  -1 1993.50   30.40   1
   3   9   2 1346.50   24.90   1
  -3  -9  -2 1335.20   21.20   1
   3   9   3   54.90    1.90   1
  -3  -9  -3   56.10    1.90   1
   3   9   4    4.20    1.30   1
  -3  -9  -4    3.50    1.30   1
   3   9   5   59.30    2.30   1
  -3  -9  -5   57.30    2.80   1
   3   9   6  868.80   22.30   1
  -3  -9  -6  851.20   20.70   1
   3   9   7  549.80   15.30   1
  -3  -9  -7  541.00   15.10   1
   3   9   8   78.00    4.90   1
  -3  -9  -8   79.20    5.20   1
   3   9   9   15.70    3.40   1
  -3  -9  -9   22.90    4.20   1
   3  11 -10   38.90    3.20   1
  -3 -11  10   43.70    4.20   1
   3  11  -9   11.80    2.30   1
  -3 -11   9    8.50    2.80   1
   3  11  -8  993.70   25.60   1
  -3 -11   8 1042.50   30.90   1
   3  11  -7 1183.60   24.70   1
  -3 -11   7 1207.20   29.00   1
   3  11  -6  645.10   14.40   1
  -3 -11   6  667.20   17.10   1
   3  11  -5  585.70   11.60   1
  -3 -11   5  591.60   13.00   1
   3  11  -4   73.50    2.80   1
  -3 -11   4   82.20    2.70   1
   3  11  -3   10.70    1.20   1
  -3 -11   3   11.20    1.40   1
   3  11  -2  141.00    3.60   1
  -3 -11   2  155.30    4.20   1
   3  11  -1  439.60    8.70   1
  -3 -11   1  432.80    8.10   1
   3  11   0 1046.20   20.50   1
  -3 -11   0 1045.60   19.20   1
   3  11   1 1127.30   25.20   1
  -3 -11  -1 1127.90   24.70   1
   3  11   2 1397.60   30.90   1
  -3 -11  -2 1396.30   30.60   1
   3  11   3    6.20    2.00   1
  -3 -11  -3    8.10    2.30   1
   3  11   4  312.10    9.80   1
  -3 -11  -4  293.60    8.90   1
   3  11   5   24.40    3.00   1
  -3 -11  -5   17.10    2.50   1
   3  11   6  416.10   15.00   1
  -3 -11  -6  412.10   18.40   1
   3  11   7  402.10   14.90   1
  -3 -11  -7  395.30   18.10   1
   3  11   8   25.00    4.30   1
  -3 -11  -8   16.30    3.90   1
   3  13  -8   41.00    3.70   1
  -3 -13   8   54.30    6.30   1
   3  13  -7  139.40    6.40   1
  -3 -13   7  145.70    8.90   1
   3  13  -6   56.40    3.80   1
  -3 -13   6   49.30    5.20   1
   3  13  -5   13.40    2.90   1
  -3 -13   5    6.30    3.10   1
   3  13  -4   20.30    3.40   1
  -3 -13   4   18.80    2.50   1
   3  13  -3 2060.30   47.70   1
  -3 -13   3 2049.40   44.90   1
   3  13  -2   80.60    4.60   1
  -3 -13   2   83.60    4.30   1
   3  13  -1    6.50    2.60   1
  -3 -13   1    6.20    2.20   1
   3  13   0  132.30    5.90   1
  -3 -13   0  124.80    5.30   1
   3  13   1  143.80    6.30   1
  -3 -13  -1  137.50    5.90   1
   3  13   2   47.50    3.70   1
  -3 -13  -2   43.60    3.40   1
   3  13   3  361.30   13.60   1
  -3 -13  -3  362.60   11.60   1
   3  13   4   28.10    5.00   1
  -3 -13  -4   24.50    3.50   1
   3  13   5  708.90   24.70   1
  -3 -13  -5  691.00   23.30   1
   3  13   6   70.90    6.00   1
  -3 -13  -6   67.90    5.50   1
   3  15  -4  446.20   18.00   1
  -3 -15   4  461.40   21.00   1
   3  15  -3   55.30    5.20   1
  -3 -15   3   57.70    4.50   1
   3  15  -2  542.40   20.90   1
  -3 -15   2  522.90   19.10   1
   3  15  -1   12.10    3.60   1
  -3 -15   1   11.40    3.10   1
   3  15   0   67.10    5.10   1
  -3 -15   0   62.60    4.80   1
   3  15   1   27.40    3.60   1
  -3 -15  -1   16.10    3.00   1
   3  15   2  540.30   19.40   1
  -3 -15  -2  523.20   19.20   1
   4   0 -13    2.10    2.50   1
   4   0 -12  308.80    9.30   1
   4   0 -11   -0.80    1.30   1
   4   0 -10  513.20   10.00   1
   4   0  -9    2.70    1.10   1
   4   0  -8 1542.70   23.40   1
   4   0  -7    1.90    0.90   1
   4   0  -6 7145.50   99.80   1
   4   0  -5    2.20    0.30   1
   4   0  -4   52.10    1.00   1
   4   0  -3    2.70    0.40   1
   4   0  -2  431.60    4.20   1
   4   0  -1    2.50    0.30   1
   4   0   0 6030.80   52.40   1
   4   0   1    2.70    0.30   1
   4   0   2 1704.20   18.00   1
   4   0   3    2.50    0.60   1
   4   0   4  430.70    6.60   1
   4   0   5   -0.10    0.70   1
   4   0   6   88.50    2.50   1
   4   0   7   -0.30    1.10   1
   4   0   8 3156.30   50.80   1
   4   0   9    4.00    1.60   1
   4   0  10  118.20    5.20   1
   4   0  11   -3.00    2.20   1
   4   2 -13  301.80   11.70   1
  -4  -2  13  309.80   11.90   1
   4   2 -12  339.50   10.50   1
  -4  -2  12  344.70    9.40   1
   4   2 -11  534.90   12.00   1
  -4  -2  11  540.70   12.00   1
   4   2 -10  760.40   13.30   1
  -4  -2  10  765.40   13.40   1
   4   2  -9  434.60    7.70   1
  -4  -2   9  444.90    6.60   1
   4   2  -8  692.90   10.40   1
  -4  -2   8  705.40    9.40   1
   4   2  -7  715.00    9.50   1
  -4  -2   7  724.10    9.40   1
   4   2  -6   21.90    0.70   1
  -4  -2   6   22.50    0.70   1
   4   2  -5 5058.30   49.90   1
  -4  -2   5 5040.40   52.90   1
   4   2  -4 3090.60   29.50   1
  -4  -2   4 3054.20   29.60   1
   4   2  -3   74.50    0.90   1
  -4  -2   3   74.10    1.20   1
   4   2  -2 2996.10   25.60   1
  -4  -2   2 2917.50   29.40   1
   4   2  -1 1638.50   13.80   1
  -4  -2   1 1582.00   15.50   1
   4   2   0 1047.20    9.50   1
  -4  -2   0 1034.50   10.80   1
   4   2   1  147.40    1.70   1
  -4  -2  -1  145.60    2.10   1
   4   2   2  440.90    5.10   1
  -4  -2  -2  440.50    5.80   1
   4   2   3 3564.20   46.50   1
  -4  -2  -3 3506.50   46.20   1
   4   2   4  792.30   10.60   1
  -4  -2  -4  813.30   11.10   1
   4   2   5 1178.70   17.00   1
  -4  -2  -5 1189.80   17.00   1
   4   2   6   56.50    1.60   1
  -4  -2  -6   54.50    2.40   1
   4   2   7  284.20    6.00   1
  -4  -2  -7  277.90    6.00   1
   4   2   8  120.80    3.60   1
  -4  -2  -8  129.30    3.80   1
   4   2   9  533.70   11.70   1
  -4  -2  -9  539.80   11.60   1
   4   2  10  103.20    5.00   1
  -4  -2 -10   96.50    4.80   1
   4   2  11  144.70    6.80   1
  -4  -2 -11  146.80    6.70   1
   4   4 -13   13.50    3.20   1
  -4  -4  13   23.00    4.20   1
   4   4 -12    3.80    2.30   1
  -4  -4  12    1.40    2.20   1
   4   4 -11  202.50    5.10   1
  -4  -4  11  204.50    6.70   1
   4   4 -10 3969.90   61.00   1
  -4  -4  10 4090.30   57.30   1
   4   4  -9  638.30   11.10   1
  -4  -4   9  641.50   10.00   1
   4   4  -8  196.80    3.60   1
  -4  -4   8  199.70    3.40   1
   4   4  -7  165.30    2.90   1
  -4  -4   7  166.30    2.80   1
   4   4  -6  293.00    4.30   1
  -4  -4   6  292.40    4.00   1
   4   4  -5  737.90    9.10   1
  -4  -4   5  736.50    9.00   1
   4   4  -4 2067.80   23.70   1
  -4  -4   4 1997.30   26.20   1
   4   4  -3   84.30    1.40   1
  -4  -4   3   82.90    1.60   1
   4   4  -2 5855.80   64.90   1
  -4  -4   2 5855.00   60.80   1
   4   4  -1 1827.00   25.30   1
  -4  -4   1 1767.20   20.90   1
   4   4   0 1489.50   25.60   1
  -4  -4   0 1439.00   16.20   1
   4   4   1  109.00    2.00   1
  -4  -4  -1  109.60    2.30   1
   4   4   2   36.30    0.80   1
  -4  -4  -2   36.40    1.00   1
   4   4   3  434.40    6.70   1
  -4  -4  -3  431.20    6.20   1
   4   4   4 1822.00   23.30   1
  -4  -4  -4 1809.90   23.10   1
   4   4   5  218.40    4.10   1
  -4  -4  -5  227.40    4.30   1
   4   4   6  194.00    4.10   1
  -4  -4  -6  211.10    4.30   1
   4   4   7  301.20    6.50   1
  -4  -4  -7  303.50    6.00   1
   4   4   8  743.00   14.70   1
  -4  -4  -8  781.50   13.70   1
   4   4   9  376.50    8.90   1
  -4  -4  -9  367.70    9.10   1
   4   4  10   67.00    4.40   1
  -4  -4 -10   66.50    4.30   1
   4   6 -12  505.70   15.00   1
  -4  -6  12  523.90   17.80   1
   4   6 -11  149.40    4.70   1
  -4  -6  11  180.40    8.20   1
   4   6 -10   83.10    3.00   1
  -4  -6  10   89.70    3.40   1
   4   6  -9   81.30    2.70   1
  -4  -6   9   85.20    2.40   1
   4   6  -8  789.00   13.50   1
  -4  -6   8  827.00   12.50   1
   4   6  -7  277.20    6.90   1
  -4  -6   7  288.90    4.60   1
   4   6  -6 3330.80   44.10   1
  -4  -6   6 3403.60   42.00   1
   4   6  -5 1399.00   18.50   1
  -4  -6   5 1378.30   18.00   1
   4   6  -4   40.40    1.10   1
  -4  -6   4   41.30    1.00   1
   4   6  -3    3.90    0.50   1
  -4  -6   3    3.50    0.70   1
   4   6  -2    8.60    0.60   1
  -4  -6   2    7.30    0.60   1
   4   6  -1  333.80    7.40   1
  -4  -6   1  333.90    5.50   1
   4   6   0 3535.40   56.60   1
  -4  -6   0 3505.30   56.50   1
   4   6   1  140.90    3.30   1
  -4  -6  -1  136.70    3.10   1
   4   6   2 1523.40   17.80   1
  -4  -6  -2 1513.00   19.20   1
   4   6   3 1569.80   20.30   1
  -4  -6  -3 1582.50   22.30   1
   4   6   4 1152.90   17.00   1
  -4  -6  -4 1126.80   18.80   1
   4   6   5  202.70    4.70   1
  -4  -6  -5  206.10    4.60   1
   4   6   6   36.60    1.70   1
  -4  -6  -6   36.90    2.00   1
   4   6   7   67.00    2.60   1
  -4  -6  -7   70.30    2.90   1
   4   6   8  384.80    9.30   1
  -4  -6  -8  382.50   11.90   1
   4   6   9  136.90    6.60   1
  -4  -6  -9  150.40    7.40   1
   4   6  10    8.30    4.00   1
  -4  -6 -10   12.40    3.70   1
   4   8 -12   82.80    4.80   1
  -4  -8  12   79.80    6.50   1
   4   8 -11  641.90   16.40   1
  -4  -8  11  662.80   21.20   1
   4   8 -10   17.20    2.30   1
  -4  -8  10   19.50    2.20   1
   4   8  -9  732.30   14.30   1
  -4  -8   9  750.30   16.30   1
   4   8  -8  416.40    9.60   1
  -4  -8   8  422.40    7.90   1
   4   8  -7  322.90    7.30   1
  -4  -8   7  347.50    6.20   1
   4   8  -6 1282.40   26.80   1
  -4  -8   6 1311.80   18.00   1
   4   8  -5  769.20   14.50   1
  -4  -8   5  812.70   10.60   1
   4   8  -4  297.00    5.10   1
  -4  -8   4  299.00    4.70   1
   4   8  -3    2.90    0.60   1
  -4  -8   3    2.30    0.50   1
   4   8  -2   41.70    1.20   1
  -4  -8   2   44.60    1.20   1
   4   8  -1 3273.00   47.70   1
  -4  -8   1 3362.30   48.30   1
   4   8   0  918.30   16.80   1
  -4  -8   0  936.50   17.30   1
   4   8   1  102.70    3.00   1
  -4  -8  -1  105.70    3.10   1
   4   8   2  221.70    4.10   1
  -4  -8  -2  216.50    4.50   1
   4   8   3  849.70   14.30   1
  -4  -8  -3  831.10   13.10   1
   4   8   4   40.10    1.80   1
  -4  -8  -4   34.50    2.20   1
   4   8   5  511.00   11.40   1
  -4  -8  -5  495.50   11.20   1
   4   8   6   14.30    2.40   1
  -4  -8  -6   12.20    2.50   1
   4   8   7  690.40   16.10   1
  -4  -8  -7  649.20   18.40   1
   4   8   8  450.30   13.90   1
  -4  -8  -8  457.50   16.40   1
   4   8   9  441.30   30.50   1
  -4  -8  -9  429.40   16.50   1
   4  10 -10  980.30   23.40   1
  -4 -10  10 1006.00   31.40   1
   4  10  -9    8.80    2.00   1
  -4 -10   9   12.30    2.40   1
   4  10  -8  145.00    5.10   1
  -4 -10   8  153.30    6.00   1
   4  10  -7    9.50    2.10   1
  -4 -10   7   12.20    2.00   1
   4  10  -6  822.80   17.20   1
  -4 -10   6  833.30   15.50   1
   4  10  -5   56.50    3.00   1
  -4 -10   5   52.20    2.10   1
   4  10  -4 1936.20   35.50   1
  -4 -10   4 1990.20   32.70   1
   4  10  -3    4.30    1.20   1
  -4 -10   3    9.40    1.30   1
   4  10  -2 1564.00   23.30   1
  -4 -10   2 1555.40   28.30   1
   4  10  -1   17.70    1.50   1
  -4 -10   1   19.50    2.00   1
   4  10   0   79.00    2.90   1
  -4 -10   0   75.80    3.30   1
   4  10   1  103.30    3.30   1
  -4 -10  -1  103.20    3.50   1
   4  10   2   44.60    2.80   1
  -4 -10  -2   47.70    2.30   1
   4  10   3    4.00    1.60   1
  -4 -10  -3    1.90    2.00   1
   4  10   4 2060.30   46.90   1
  -4 -10  -4 2146.20   46.70   1
   4  10   5   57.70    3.80   1
  -4 -10  -5   53.00    4.60   1
   4  10   6   25.50    3.60   1
  -4 -10  -6   20.00    4.00   1
   4  10   7   10.90    3.10   1
  -4 -10  -7   10.30    3.30   1
   4  10   8  385.90   18.40   1
  -4 -10  -8  351.00   18.70   1
   4  12  -9  697.20   24.30   1
  -4 -12   9  707.00   30.10   1
   4  12  -8   56.60    4.30   1
  -4 -12   8   64.00    6.10   1
   4  12  -7  137.10    6.70   1
  -4 -12   7  136.90    8.00   1
   4  12  -6  783.40   18.00   1
  -4 -12   6  789.10   25.40   1
   4  12  -5  537.90   13.50   1
  -4 -12   5  541.40   13.20   1
   4  12  -4    1.70    2.30   1
  -4 -12   4    7.70    1.70   1
   4  12  -3   95.20    4.00   1
  -4 -12   3   95.20    3.70   1
   4  12  -2   85.60    4.60   1
  -4 -12   2   83.70    3.40   1
   4  12  -1 1503.10   34.40   1
  -4 -12   1 1461.90   32.60   1
   4  12   0  202.30    7.60   1
  -4 -12   0  205.60    8.70   1
   4  12   1  133.60    5.90   1
  -4 -12  -1  131.60    7.00   1
   4  12   2  168.70    7.00   1
  -4 -12  -2  163.60    6.50   1
   4  12   3  364.00   14.80   1
  -4 -12  -3  355.00   11.80   1
   4  12   4   18.10    3.20   1
  -4 -12  -4   16.50    3.30   1
   4  12   5  169.30    8.30   1
  -4 -12  -5  156.00    9.80   1
   4  12   6   19.90    3.70   1
  -4 -12  -6   21.60    4.60   1
   4  14  -6  931.80   30.80   1
  -4 -14   6  879.80   36.10   1
   4  14  -5  243.40   10.70   1
  -4 -14   5  231.30   12.60   1
   4  14  -4   11.60    3.60   1
  -4 -14   4   15.40    3.60   1
   4  14  -3    9.00    2.90   1
  -4 -14   3    7.90    2.90   1
   4  14  -2   31.20    3.60   1
  -4 -14   2   35.10    3.50   1
   4  14  -1  321.10   12.90   1
  -4 -14   1  306.50   12.10   1
   4  14   0  537.60   18.70   1
  -4 -14   0  562.10   18.90   1
   4  14   1    3.10    2.60   1
  -4 -14  -1    8.70    3.50   1
   4  14   2  276.40   15.00   1
  -4 -14  -2  266.80   11.20   1
   4  14   3   92.50    8.00   1
  -4 -14  -3   93.70    5.80   1
   5   1 -13   49.70    4.00   1
  -5  -1  13   46.10    3.20   1
   5   1 -12  549.50   14.30   1
  -5  -1  12  555.70   13.00   1
   5   1 -11 1400.60   31.20   1
  -5  -1  11 1420.60   26.50   1
   5   1 -10   36.80    1.90   1
  -5  -1  10   38.60    1.90   1
   5   1  -9 1100.10   17.70   1
  -5  -1   9 1104.90   16.20   1
   5   1  -8 1236.70   19.00   1
  -5  -1   8 1209.40   17.00   1
   5   1  -7  290.60    4.20   1
  -5  -1   7  275.90    4.90   1
   5   1  -6  593.40    7.20   1
  -5  -1   6  587.80    7.70   1
   5   1  -5    3.50    0.50   1
  -5  -1   5    0.80    0.50   1
   5   1  -4 2295.50   24.90   1
  -5  -1   4 2253.20   24.40   1
   5   1  -3 5768.80   50.50   1
  -5  -1   3 5789.00   55.30   1
   5   1  -2  258.20    2.80   1
  -5  -1   2  257.90    3.10   1
   5   1  -1   67.70    1.10   1
  -5  -1   1   70.50    1.10   1
   5   1   0 2674.50   26.30   1
  -5  -1   0 2688.80   27.50   1
   5   1   1   42.50    1.00   1
  -5  -1  -1   43.30    1.00   1
   5   1   2 1758.80   20.40   1
  -5  -1  -2 1784.50   18.90   1
   5   1   3   24.70    0.90   1
  -5  -1  -3   22.50    1.00   1
   5   1   4    3.00    0.40   1
  -5  -1  -4    2.60    0.80   1
   5   1   5 1299.10   22.90   1
  -5  -1  -5 1294.60   23.20   1
   5   1   6  518.10   11.20   1
  -5  -1  -6  527.10   11.30   1
   5   1   7  407.00    8.60   1
  -5  -1  -7  419.50    8.70   1
   5   1   8   25.70    2.10   1
  -5  -1  -8   30.80    2.30   1
   5   1   9   19.70    2.30   1
  -5  -1  -9   21.20    2.40   1
   5   1  10  690.80   20.50   1
  -5  -1 -10  718.20   21.20   1
   5   3 -13 1518.00   44.90   1
  -5  -3  13 1560.20   46.10   1
   5   3 -12   73.60    4.10   1
  -5  -3  12   79.80    3.70   1
   5   3 -11   20.60    2.40   1
  -5  -3  11   26.00    2.10   1
   5   3 -10  222.50    5.30   1
  -5  -3  10  231.30    5.90   1
   5   3  -9   16.10    1.20   1
  -5  -3   9   15.20    1.00   1
   5   3  -8  318.90    5.90   1
  -5  -3   8  323.70    5.30   1
   5   3  -7 4360.10   49.80   1
  -5  -3   7 4267.50   55.80   1
   5   3  -6   83.70    1.50   1
  -5  -3   6   85.60    1.70   1
   5   3  -5 3074.10   31.30   1
  -5  -3   5 3091.70   33.50   1
   5   3  -4  121.40    1.60   1
  -5  -3   4  116.80    2.00   1
   5   3  -3  430.90    5.20   1
  -5  -3   3  435.50    5.30   1
   5   3  -2   13.90    0.60   1
  -5  -3   2   13.80    0.60   1
   5   3  -1  475.80    6.60   1
  -5  -3   1  481.10    6.20   1
   5   3   0   26.10    0.80   1
  -5  -3   0   26.90    1.00   1
   5   3   1 4987.90   59.60   1
  -5  -3  -1 5177.90   58.00   1
   5   3   2  418.80    5.50   1
  -5  -3  -2  416.30    6.40   1
   5   3   3    3.80    0.60   1
  -5  -3  -3    3.20    0.70   1
   5   3   4   36.80    1.20   1
  -5  -3  -4   37.60    1.50   1
   5   3   5  667.50   11.80   1
  -5  -3  -5  646.00   10.50   1
   5   3   6  281.90    5.90   1
  -5  -3  -6  276.00    5.30   1
   5   3   7  772.40   15.10   1
  -5  -3  -7  772.50   13.60   1
   5   3   8   29.50    2.20   1
  -5  -3  -8   37.40    2.20   1
   5   3   9  393.10   11.00   1
  -5  -3  -9  401.80   10.70   1
   5   3  10   10.50    3.60   1
  -5  -3 -10   24.50    4.10   1
   5   5 -13  205.70    9.20   1
  -5  -5  13  186.20   11.10   1
   5   5 -12  681.40   18.60   1
  -5  -5  12  714.10   27.70   1
   5   5 -11  249.30    7.10   1
  -5  -5  11  255.70    8.50   1
   5   5 -10  238.00    5.70   1
  -5  -5  10  260.80    5.80   1
   5   5  -9  572.00   10.40   1
  -5  -5   9  592.60   10.00   1
   5   5  -8 2283.00   30.00   1
  -5  -5   8 2288.80   31.60   1
   5   5  -7  640.80   10.70   1
  -5  -5   7  641.50    9.80   1
   5   5  -6  120.40    2.50   1
  -5  -5   6  117.90    2.50   1
   5   5  -5 1420.50   17.50   1
  -5  -5   5 1419.20   18.30   1
   5   5  -4 1355.90   16.30   1
  -5  -5   4 1355.30   17.30   1
   5   5  -3 1144.40   13.90   1
  -5  -5   3 1143.70   14.30   1
   5   5  -2  961.30   16.60   1
  -5  -5   2  962.60   13.80   1
   5   5  -1 1168.80   19.90   1
  -5  -5   1 1187.90   15.60   1
   5   5   0 1245.20   18.90   1
  -5  -5   0 1264.00   15.20   1
   5   5   1  437.30    6.70   1
  -5  -5  -1  434.00    7.60   1
   5   5   2 1816.10   25.10   1
  -5  -5  -2 1790.90   27.30   1
   5   5   3  338.60    5.30   1
  -5  -5  -3  338.50    5.20   1
   5   5   4  265.60    5.40   1
  -5  -5  -4  273.50    5.70   1
   5   5   5   38.60    1.60   1
  -5  -5  -5   43.90    1.90   1
   5   5   6 1725.20   26.80   1
  -5  -5  -6 1685.30   25.80   1
   5   5   7   64.70    3.30   1
  -5  -5  -7   64.60    3.20   1
   5   5   8    5.30    2.00   1
  -5  -5  -8    5.90    2.20   1
   5   5   9   10.40    2.30   1
  -5  -5  -9    2.50    3.10   1
   5   7 -12   71.40    4.20   1
  -5  -7  12   66.00    4.70   1
   5   7 -11 1079.90   27.70   1
  -5  -7  11 1031.80   30.70   1
   5   7 -10   32.40    2.30   1
  -5  -7  10   34.80    2.20   1
   5   7  -9 1875.70   31.10   1
  -5  -7   9 1909.00   32.00   1
   5   7  -8   76.30    3.00   1
  -5  -7   8   87.60    2.50   1
   5   7  -7   21.20    1.60   1
  -5  -7   7   16.70    1.00   1
   5   7  -6  127.90    3.50   1
  -5  -7   6  134.30    2.90   1
   5   7  -5    5.40    0.80   1
  -5  -7   5    5.80    0.80   1
   5   7  -4  416.40    6.70   1
  -5  -7   4  424.50    6.80   1
   5   7  -3 4264.60   56.50   1
  -5  -7   3 4307.80   56.10   1
   5   7  -2  458.20    9.20   1
  -5  -7   2  463.70    9.10   1
   5   7  -1  244.00    5.40   1
  -5  -7   1  246.00    6.40   1
   5   7   0  119.70    3.30   1
  -5  -7   0  123.20    3.40   1
   5   7   1  606.50    9.60   1
  -5  -7  -1  612.70   11.90   1
   5   7   2   25.40    1.20   1
  -5  -7  -2   34.40    2.60   1
   5   7   3  416.70    9.40   1
  -5  -7  -3  403.60    9.10   1
   5   7   4  479.20   10.70   1
  -5  -7  -4  475.30   10.50   1
   5   7   5 1770.30   33.30   1
  -5  -7  -5 1728.30   33.60   1
   5   7   6  332.90   10.50   1
  -5  -7  -6  349.80    9.30   1
   5   7   7  301.30    9.80   1
  -5  -7  -7  302.20   10.60   1
   5   7   8  111.40    7.70   1
  -5  -7  -8  100.40    6.20   1
   5   9 -11   56.90    4.30   1
  -5  -9  11   59.90    5.70   1
   5   9 -10   13.30    2.20   1
  -5  -9  10   11.90    2.60   1
   5   9  -9   77.80    3.20   1
  -5  -9   9   75.10    3.50   1
   5   9  -8  561.10   13.20   1
  -5  -9   8  576.20   13.20   1
   5   9  -7 1479.40   27.80   1
  -5  -9   7 1508.30   28.30   1
   5   9  -6   23.20    1.70   1
  -5  -9   6   27.00    1.50   1
   5   9  -5  265.50    7.50   1
  -5  -9   5  261.00    6.40   1
   5   9  -4 1277.00   23.80   1
  -5  -9   4 1278.80   21.00   1
   5   9  -3   11.20    1.40   1
  -5  -9   3   13.30    2.70   1
   5   9  -2  291.80    6.20   1
  -5  -9   2  298.80    7.80   1
   5   9  -1    2.00    1.40   1
  -5  -9   1    3.90    1.50   1
   5   9   0  512.60   11.10   1
  -5  -9   0  508.40   12.70   1
   5   9   1 1602.00   26.80   1
  -5  -9  -1 1593.00   29.80   1
   5   9   2  747.20   13.90   1
  -5  -9  -2  762.60   15.00   1
   5   9   3  178.40    6.40   1
  -5  -9  -3  190.60    6.60   1
   5   9   4   99.10    4.80   1
  -5  -9  -4  104.10    5.00   1
   5   9   5   82.70    4.70   1
  -5  -9  -5   85.70    5.00   1
   5   9   6  406.20   12.10   1
  -5  -9  -6  395.00   14.30   1
   5   9   7   20.10    3.30   1
  -5  -9  -7   21.00    3.60   1
   5  11  -9    8.60    2.90   1
  -5 -11   9   -1.10    3.70   1
   5  11  -8  500.30   17.00   1
  -5 -11   8  506.80   21.00   1
   5  11  -7  801.20   21.00   1
  -5 -11   7  815.30   21.50   1
   5  11  -6    2.00    2.10   1
  -5 -11   6    2.30    2.10   1
   5  11  -5  346.00   10.40   1
  -5 -11   5  358.10   10.60   1
   5  11  -4  617.40   16.10   1
  -5 -11   4  612.70   14.00   1
   5  11  -3   86.50    3.50   1
  -5 -11   3   75.30    3.90   1
   5  11  -2  417.50   10.50   1
  -5 -11   2  408.80   11.60   1
   5  11  -1    3.30    1.20   1
  -5 -11   1    6.40    2.00   1
   5  11   0  543.90   14.90   1
  -5 -11   0  501.90   16.20   1
   5  11   1  810.70   20.60   1
  -5 -11  -1  790.30   19.90   1
   5  11   2  405.20   15.50   1
  -5 -11  -2  398.80   11.80   1
   5  11   3    5.80    2.30   1
  -5 -11  -3    6.10    2.30   1
   5  11   4   34.70    3.80   1
  -5 -11  -4   39.70    4.70   1
   5  11   5   78.80    5.20   1
  -5 -11  -5   84.80    6.80   1
   5  11   6  337.40   13.80   1
  -5 -11  -6  341.00   17.50   1
   5  13  -7  136.60    7.50   1
  -5 -13   7  121.30    8.70   1
   5  13  -6   -1.60    2.70   1
  -5 -13   6    2.90    3.20   1
   5  13  -5   10.50    3.10   1
  -5 -13   5    5.90    2.50   1
   5  13  -4   27.00    5.10   1
  -5 -13   4   14.10    2.40   1
   5  13  -3 1450.60   43.50   1
  -5 -13   3 1423.90   35.30   1
   5  13  -2   80.50    4.90   1
  -5 -13   2   80.80    4.90   1
   5  13  -1  256.60   10.40   1
  -5 -13   1  285.10   13.20   1
   5  13   0   64.00    4.60   1
  -5 -13   0   56.20    5.50   1
   5  13   1  439.80   19.40   1
  -5 -13  -1  441.50   19.10   1
   5  13   2   19.10    4.50   1
  -5 -13  -2    7.40    3.50   1
   5  13   3  224.50   10.00   1
  -5 -13  -3  213.30   12.00   1
   6   0 -13   -1.90    2.70   1
   6   0 -12 1038.20   22.80   1
   6   0 -11    3.80    1.90   1
   6   0 -10   86.20    2.80   1
   6   0  -9    1.70    1.20   1
   6   0  -8  190.30    4.40   1
   6   0  -7    0.70    0.60   1
   6   0  -6 9067.60  116.10   1
   6   0  -5    0.80    0.70   1
   6   0  -4  136.60    2.30   1
   6   0  -3    1.60    0.50   1
   6   0  -2   28.10    0.90   1
   6   0  -1    1.30    0.40   1
   6   0   0  959.40   10.20   1
   6   0   1    2.00    0.30   1
   6   0   2 4497.10   55.20   1
   6   0   3    1.20    1.00   1
   6   0   4 1744.40   31.20   1
   6   0   5    2.20    1.20   1
   6   0   6    7.60    1.50   1
   6   0   7    2.80    1.70   1
   6   0   8  387.30   10.40   1
   6   0   9    2.80    1.80   1
   6   2 -13    8.00    3.40   1
  -6  -2  13    6.00    2.40   1
   6   2 -12   79.00    4.70   1
  -6  -2  12   74.30    3.80   1
   6   2 -11 1241.50   28.50   1
  -6  -2  11 1264.10   22.90   1
   6   2 -10 1126.00   21.80   1
  -6  -2  10 1124.70   19.50   1
   6   2  -9  674.60   13.10   1
  -6  -2   9  652.50   11.60   1
   6   2  -8  615.30    9.20   1
  -6  -2   8  605.50   13.00   1
   6   2  -7  745.30    9.30   1
  -6  -2   7  745.90   11.20   1
   6   2  -6  389.40    5.20   1
  -6  -2   6  389.00    5.70   1
   6   2  -5  811.30    9.50   1
  -6  -2   5  807.20   10.30   1
   6   2  -4 1515.50   17.90   1
  -6  -2   4 1521.40   18.30   1
   6   2  -3  494.30    6.40   1
  -6  -2   3  509.10    6.60   1
   6   2  -2 2088.60   24.60   1
  -6  -2   2 2094.00   23.00   1
   6   2  -1 4234.70   48.00   1
  -6  -2   1 4252.70   48.40   1
   6   2   0   42.20    1.20   1
  -6  -2   0   38.30    1.00   1
   6   2   1   12.00    0.70   1
  -6  -2  -1   11.90    0.80   1
   6   2   2    8.20    0.70   1
  -6  -2  -2    7.60    0.80   1
   6   2   3  961.30   13.30   1
  -6  -2  -3  944.60   13.50   1
   6   2   4  147.80    4.00   1
  -6  -2  -4  151.30    4.00   1
   6   2   5  146.10    3.90   1
  -6  -2  -5  152.90    3.80   1
   6   2   6   77.50    2.60   1
  -6  -2  -6   73.40    2.60   1
   6   2   7 1255.70   25.60   1
  -6  -2  -7 1212.90   20.00   1
   6   2   8   68.60    3.80   1
  -6  -2  -8   75.50    3.60   1
   6   2   9  305.80   12.40   1
  -6  -2  -9  321.80   11.20   1
   6   4 -13   -4.70    2.90   1
  -6  -4  13    2.80    3.60   1
   6   4 -12   25.40    3.40   1
  -6  -4  12   18.90    2.40   1
   6   4 -11  295.50    7.90   1
  -6  -4  11  308.90    7.40   1
   6   4 -10 2214.40   37.00   1
  -6  -4  10 2223.00   36.00   1
   6   4  -9  107.20    2.80   1
  -6  -4   9  111.20    2.90   1
   6   4  -8  680.20   10.10   1
  -6  -4   8  677.20   11.70   1
   6   4  -7  233.10    3.90   1
  -6  -4   7  232.60    4.30   1
   6   4  -6  279.70    5.30   1
  -6  -4   6  291.20    4.70   1
   6   4  -5  752.20    9.80   1
  -6  -4   5  754.60   10.40   1
   6   4  -4  437.90    5.30   1
  -6  -4   4  440.70    5.60   1
   6   4  -3  229.20    3.40   1
  -6  -4   3  232.20    3.50   1
   6   4  -2 2857.30   33.10   1
  -6  -4   2 2867.20   38.40   1
   6   4  -1  706.60   10.50   1
  -6  -4   1  690.10    9.60   1
   6   4   0  198.30    3.70   1
  -6  -4   0  199.30    3.40   1
   6   4   1    6.30    0.80   1
  -6  -4  -1    6.00    1.10   1
   6   4   2   84.70    1.60   1
  -6  -4  -2   88.00    2.00   1
   6   4   3  899.40   14.10   1
  -6  -4  -3  911.10   16.90   1
   6   4   4 1422.00   21.40   1
  -6  -4  -4 1365.00   26.10   1
   6   4   5   16.80    1.70   1
  -6  -4  -5   17.80    1.30   1
   6   4   6  215.00    7.20   1
  -6  -4  -6  212.50    5.70   1
   6   4   7  145.30    4.60   1
  -6  -4  -7  138.10    4.70   1
   6   4   8  437.40   13.50   1
  -6  -4  -8  407.00   12.90   1
   6   4   9  128.90    8.60   1
  -6  -4  -9  114.10    6.80   1
   6   6 -12  475.90   14.80   1
  -6  -6  12  466.10   20.40   1
   6   6 -11  441.50   12.90   1
  -6  -6  11  454.30   13.10   1
   6   6 -10  189.20    5.70   1
  -6  -6  10  186.70    5.10   1
   6   6  -9  322.70    7.20   1
  -6  -6   9  342.30    6.50   1
   6   6  -8  233.30    4.80   1
  -6  -6   8  230.80    5.10   1
   6   6  -7  144.90    3.60   1
  -6  -6   7  153.50    3.60   1
   6   6  -6 2550.00   42.80   1
  -6  -6   6 2509.50   34.30   1
   6   6  -5  133.10    3.10   1
  -6  -6   5  133.90    2.80   1
   6   6  -4  314.10    5.50   1
  -6  -6   4  326.30    5.00   1
   6   6  -3  487.30    9.50   1
  -6  -6   3  497.40    9.70   1
   6   6  -2  444.70    9.10   1
  -6  -6   2  433.90    8.60   1
   6   6  -1 1185.70   17.50   1
  -6  -6   1 1154.50   17.10   1
   6   6   0 1538.00   24.10   1
  -6  -6   0 1510.10   23.90   1
   6   6   1   63.40    1.90   1
  -6  -6  -1   65.40    2.50   1
   6   6   2  557.70    9.00   1
  -6  -6  -2  533.80   10.80   1
   6   6   3  172.80    4.40   1
  -6  -6  -3  170.40    4.50   1
   6   6   4  415.30    9.00   1
  -6  -6  -4  420.20    9.10   1
   6   6   5   11.20    1.80   1
  -6  -6  -5    9.60    1.80   1
   6   6   6   51.20    3.60   1
  -6  -6  -6   44.80    3.10   1
   6   6   7  573.80   19.60   1
  -6  -6  -7  545.30   18.90   1
   6   6   8  737.60   24.60   1
  -6  -6  -8  719.90   24.20   1
   6   8 -11  355.60   11.60   1
  -6  -8  11  358.30   16.50   1
   6   8 -10  330.90   10.30   1
  -6  -8  10  325.40   11.40   1
   6   8  -9  133.40    4.20   1
  -6  -8   9  138.00    4.30   1
   6   8  -8  101.80    3.80   1
  -6  -8   8  106.90    3.50   1
   6   8  -7 1146.00   22.20   1
  -6  -8   7 1188.20   20.70   1
   6   8  -6 1648.80   30.30   1
  -6  -8   6 1704.60   25.50   1
   6   8  -5 1341.70   25.10   1
  -6  -8   5 1353.20   22.20   1
   6   8  -4    0.60    1.20   1
  -6  -8   4    1.20    1.10   1
   6   8  -3   95.30    3.10   1
  -6  -8   3   91.30    3.20   1
   6   8  -2  198.70    5.00   1
  -6  -8   2  195.00    5.80   1
   6   8  -1  727.00   14.50   1
  -6  -8   1  713.50   16.10   1
   6   8   0   40.10    1.90   1
  -6  -8   0   39.10    2.30   1
   6   8   1   32.30    1.90   1
  -6  -8  -1   26.70    2.00   1
   6   8   2  821.60   19.50   1
  -6  -8  -2  817.40   17.30   1
   6   8   3 1689.60   37.70   1
  -6  -8  -3 1701.80   33.60   1
   6   8   4  115.90    4.40   1
  -6  -8  -4  126.10    4.90   1
   6   8   5  240.10    7.30   1
  -6  -8  -5  259.70    9.30   1
   6   8   6   29.90    3.40   1
  -6  -8  -6   24.30    3.80   1
   6   8   7  277.40   11.80   1
  -6  -8  -7  279.70   12.00   1
   6  10 -10 1656.40   49.10   1
  -6 -10  10 1779.90   60.00   1
   6  10  -9   -4.50    2.80   1
  -6 -10   9   -0.70    2.40   1
   6  10  -8  265.50    9.90   1
  -6 -10   8  274.20    8.80   1
   6  10  -7    5.90    2.50   1
  -6 -10   7    1.30    1.70   1
   6  10  -6  172.50    6.20   1
  -6 -10   6  155.70    5.90   1
   6  10  -5   13.90    2.30   1
  -6 -10   5   12.30    2.20   1
   6  10  -4  605.60   15.20   1
  -6 -10   4  609.50   15.30   1
   6  10  -3   15.00    2.40   1
  -6 -10   3   16.70    2.80   1
   6  10  -2 2459.30   40.90   1
  -6 -10   2 2372.20   50.80   1
   6  10  -1   47.30    2.20   1
  -6 -10   1   46.20    2.90   1
   6  10   0  165.10    5.10   1
  -6 -10   0  178.20    6.10   1
   6  10   1   34.10    3.00   1
  -6 -10  -1   37.10    2.60   1
   6  10   2  195.90    7.30   1
  -6 -10  -2  208.40    7.40   1
   6  10   3    3.80    2.30   1
  -6 -10  -3    8.30    3.30   1
   6  10   4  640.90   21.30   1
  -6 -10  -4  633.60   26.10   1
   6  10   5    1.20    2.50   1
  -6 -10  -5    3.40    4.30   1
   6  10   6  136.50    7.60   1
  -6 -10  -6  123.40    9.50   1
   6  12  -8   94.40    5.90   1
  -6 -12   8   90.20    5.70   1
   6  12  -7  215.50    9.60   1
  -6 -12   7  225.00    9.50   1
   6  12  -6  435.10   13.60   1
  -6 -12   6  431.30   15.10   1
   6  12  -5  722.10   19.90   1
  -6 -12   5  751.60   23.80   1
   6  12  -4   16.20    3.00   1
  -6 -12   4   12.90    2.80   1
   6  12  -3  230.60    9.50   1
  -6 -12   3  242.50    9.20   1
   6  12  -2    3.60    2.80   1
  -6 -12   2    0.40    2.30   1
   6  12  -1  557.00   18.70   1
  -6 -12   1  560.60   18.40   1
   6  12   0  115.70    7.90   1
  -6 -12   0  127.20    8.00   1
   6  12   1    5.30    2.50   1
  -6 -12  -1    1.40    3.30   1
   6  12   2  160.20    7.50   1
  -6 -12  -2  148.90    8.60   1
   6  12   3  960.20   31.00   1
  -6 -12  -3  965.40   39.50   1
   6  12   4   14.00    3.80   1
  -6 -12  -4   10.70    5.70   1
   6  14  -3   14.00    3.70   1
  -6 -14   3    6.00    2.90   1
   6  14  -2  348.20   18.70   1
  -6 -14   2  372.10   14.50   1
   6  14  -1  208.00   19.30   1
  -6 -14   1  224.80   11.50   1
   7   1 -13   11.10    2.50   1
  -7  -1  13    9.40    2.50   1
   7   1 -12  532.30   13.20   1
  -7  -1  12  538.10   13.20   1
   7   1 -11  360.10    8.40   1
  -7  -1  11  365.10    8.30   1
   7   1 -10   44.20    2.20   1
  -7  -1  10   44.00    2.30   1
   7   1  -9 2195.30   38.50   1
  -7  -1   9 2196.40   34.50   1
   7   1  -8  476.00    7.70   1
  -7  -1   8  472.10   11.50   1
   7   1  -7   34.00    1.40   1
  -7  -1   7   32.70    1.60   1
   7   1  -6  218.30    3.90   1
  -7  -1   6  217.30    3.90   1
   7   1  -5  116.70    2.50   1
  -7  -1   5  116.70    2.60   1
   7   1  -4 1695.10   21.80   1
  -7  -1   4 1724.20   21.90   1
   7   1  -3 1632.60   19.40   1
  -7  -1   3 1634.00   22.70   1
   7   1  -2  915.00   11.00   1
  -7  -1   2  897.00   12.30   1
   7   1  -1 1179.10   13.90   1
  -7  -1   1 1180.70   14.50   1
   7   1   0 1102.50   13.00   1
  -7  -1   0 1111.30   13.00   1
   7   1   1  386.30    5.00   1
  -7  -1  -1  381.30    5.70   1
   7   1   2  373.30    6.10   1
  -7  -1  -2  365.20    6.00   1
   7   1   3  208.80    4.90   1
  -7  -1  -3  209.70    5.40   1
   7   1   4  678.30   13.00   1
  -7  -1  -4  675.50   11.50   1
   7   1   5  547.60   10.30   1
  -7  -1  -5  566.00   10.20   1
   7   1   6  466.30   10.30   1
  -7  -1  -6  467.10    9.40   1
   7   1   7    2.10    2.00   1
  -7  -1  -7    3.50    2.00   1
   7   1   8   25.20    3.50   1
  -7  -1  -8   28.80    3.00   1
   7   3 -13 1613.60   61.00   1
  -7  -3  13 1588.10   40.70   1
   7   3 -12   26.00    3.10   1
  -7  -3  12   21.10    2.20   1
   7   3 -11  298.10    9.30   1
  -7  -3  11  291.80    7.20   1
   7   3 -10    9.50    2.30   1
  -7  -3  10    3.70    1.80   1
   7   3  -9  186.60    5.10   1
  -7  -3   9  187.10    4.60   1
   7   3  -8  317.90    6.30   1
  -7  -3   8  319.20    6.50   1
   7   3  -7 2232.10   32.10   1
  -7  -3   7 2256.30   38.70   1
   7   3  -6   68.50    1.60   1
  -7  -3   6   70.10    2.10   1
   7   3  -5 2081.30   24.70   1
  -7  -3   5 2067.10   26.70   1
   7   3  -4  312.50    4.60   1
  -7  -3   4  312.90    4.90   1
   7   3  -3  310.80    4.30   1
  -7  -3   3  307.20    4.80   1
   7   3  -2   30.10    0.90   1
  -7  -3   2   32.60    0.90   1
   7   3  -1   68.70    2.10   1
  -7  -3   1   72.20    1.90   1
   7   3   0   47.70    1.70   1
  -7  -3   0   49.40    1.50   1
   7   3   1 2843.30   34.10   1
  -7  -3  -1 2742.70   38.50   1
   7   3   2    3.30    0.60   1
  -7  -3  -2    0.80    2.00   1
   7   3   3    3.10    1.20   1
  -7  -3  -3    1.80    0.80   1
   7   3   4   95.90    3.60   1
  -7  -3  -4   88.90    3.30   1
   7   3   5  847.20   19.80   1
  -7  -3  -5  839.90   16.30   1
   7   3   6  273.80    7.80   1
  -7  -3  -6  280.50    7.40   1
   7   3   7   55.30    3.50   1
  -7  -3  -7   57.90    3.30   1
   7   3   8   13.80    3.10   1
  -7  -3  -8   13.00    2.40   1
   7   5 -12  366.80   13.30   1
  -7  -5  12  372.70   11.50   1
   7   5 -11  502.20   14.30   1
  -7  -5  11  528.80   14.80   1
   7   5 -10  173.40    5.50   1
  -7  -5  10  186.90    5.00   1
   7   5  -9  234.90    6.40   1
  -7  -5   9  240.00    5.20   1
   7   5  -8 1789.50   29.90   1
  -7  -5   8 1801.60   29.70   1
   7   5  -7  792.50   12.50   1
  -7  -5   7  810.30   12.90   1
   7   5  -6   32.40    1.40   1
  -7  -5   6   33.40    1.50   1
   7   5  -5  164.10    3.80   1
  -7  -5   5  159.80    3.80   1
   7   5  -4 1789.40   25.10   1
  -7  -5   4 1728.20   30.30   1
   7   5  -3  479.80    7.40   1
  -7  -5   3  464.30    9.60   1
   7   5  -2  133.50    2.70   1
  -7  -5   2  125.60    3.70   1
   7   5  -1    3.60    0.90   1
  -7  -5   1    3.40    1.50   1
   7   5   0 1262.90   19.70   1
  -7  -5   0 1283.10   19.30   1
   7   5   1   82.60    2.60   1
  -7  -5  -1   83.00    2.80   1
   7   5   2  436.40    8.70   1
  -7  -5  -2  413.90    9.60   1
   7   5   3   40.70    2.10   1
  -7  -5  -3   38.80    2.40   1
   7   5   4  500.80   13.40   1
  -7  -5  -4  501.20   11.00   1
   7   5   5   22.60    2.60   1
  -7  -5  -5   20.50    2.30   1
   7   5   6 1112.30   33.10   1
  -7  -5  -6 1074.60   25.50   1
   7   5   7   31.70    3.70   1
  -7  -5  -7   27.90    3.00   1
   7   7 -11  429.10   15.40   1
  -7  -7  11  419.00   19.30   1
   7   7 -10  167.60    7.40   1
  -7  -7  10  176.50    6.60   1
   7   7  -9 1956.10   44.00   1
  -7  -7   9 2056.50   35.40   1
   7   7  -8  263.10    8.30   1
  -7  -7   8  267.90    8.60   1
   7   7  -7   20.70    1.80   1
  -7  -7   7   19.50    1.70   1
   7   7  -6  207.50    5.50   1
  -7  -7   6  200.40    4.90   1
   7   7  -5  121.70    3.90   1
  -7  -7   5  125.40    3.60   1
   7   7  -4  121.90    3.40   1
  -7  -7   4  114.90    3.40   1
   7   7  -3 1870.30   34.90   1
  -7  -7   3 1867.70   33.80   1
   7   7  -2  213.30    5.00   1
  -7  -7   2  201.90    5.40   1
   7   7  -1  758.70   12.50   1
  -7  -7   1  760.10   21.80   1
   7   7   0  116.00    3.40   1
  -7  -7   0  116.30    4.80   1
   7   7   1  751.40   18.70   1
  -7  -7  -1  755.20   16.10   1
   7   7   2  262.80    6.90   1
  -7  -7  -2  256.30    7.20   1
   7   7   3   28.80    2.20   1
  -7  -7  -3   27.10    2.60   1
   7   7   4    0.80    2.10   1
  -7  -7  -4    3.00    2.30   1
   7   7   5  852.90   26.20   1
  -7  -7  -5  831.30   23.30   1
   7   7   6   39.50    3.80   1
  -7  -7  -6   40.50    4.50   1
   7   9 -10   91.90    5.70   1
  -7  -9  10   82.80    5.40   1
   7   9  -9    9.40    2.70   1
  -7  -9   9    8.10    2.30   1
   7   9  -8  222.60    8.80   1
  -7  -9   8  227.60    7.80   1
   7   9  -7  510.20   14.70   1
  -7  -9   7  501.00   14.20   1
   7   9  -6    0.90    2.10   1
  -7  -9   6    0.10    2.00   1
   7   9  -5 1165.10   28.00   1
  -7  -9   5 1177.20   23.40   1
   7   9  -4 1122.30   26.60   1
  -7  -9   4 1149.30   20.70   1
   7   9  -3   81.90    3.00   1
  -7  -9   3   80.40    4.10   1
   7   9  -2   57.10    2.30   1
  -7  -9   2   71.10    4.70   1
   7   9  -1   41.20    2.30   1
  -7  -9   1   40.50    3.10   1
   7   9   0  499.60   12.10   1
  -7  -9   0  524.70   17.40   1
   7   9   1  461.50   14.00   1
  -7  -9  -1  486.30   13.80   1
   7   9   2  372.90   11.80   1
  -7  -9  -2  375.50   11.80   1
   7   9   3   71.60    3.80   1
  -7  -9  -3   71.50    4.40   1
   7   9   4  288.50   10.80   1
  -7  -9  -4  261.20   11.10   1
   7   9   5  159.00    7.80   1
  -7  -9  -5  151.90    8.00   1
   7  11  -8  343.10   14.00   1
  -7 -11   8  344.00   13.30   1
   7  11  -7  285.20   10.70   1
  -7 -11   7  264.30   10.70   1
   7  11  -6    1.30    2.80   1
  -7 -11   6    2.00    2.70   1
   7  11  -5  449.60   13.50   1
  -7 -11   5  464.60   15.60   1
   7  11  -4  450.00   13.50   1
  -7 -11   4  445.70   15.20   1
   7  11  -3   34.70    2.60   1
  -7 -11   3   36.40    3.20   1
   7  11  -2   48.00    3.80   1
  -7 -11   2   41.60    3.40   1
   7  11  -1    4.40    2.50   1
  -7 -11   1    7.80    2.40   1
   7  11   0  636.30   18.80   1
  -7 -11   0  687.80   22.00   1
   7  11   1  574.00   16.80   1
  -7 -11  -1  600.60   35.70   1
   7  11   2  322.90   12.80   1
  -7 -11  -2  328.00   15.70   1
   7  11   3   35.50    4.00   1
  -7 -11  -3   42.50    5.40   1
   7  13  -4   17.60    3.40   1
  -7 -13   4   15.60    3.50   1
   7  13  -3  948.40   39.10   1
  -7 -13   3  948.40   38.50   1
   7  13  -2    6.40    4.00   1
  -7 -13   2    9.60    3.90   1
   7  13  -1   40.70    5.60   1
  -7 -13   1   42.80    5.20   1
   7  13   0   69.60    8.40   1
  -7 -13   0   63.50    9.30   1
   8   0 -13    1.20    2.20   1
   8   0 -12 1769.70   38.80   1
   8   0 -11    2.80    1.70   1
   8   0 -10  198.30    5.30   1
   8   0  -9    2.90    1.40   1
   8   0  -8    2.30    1.50   1
   8   0  -7   -1.00    1.00   1
   8   0  -6 2315.80   35.90   1
   8   0  -5    0.50    1.00   1
   8   0  -4  170.90    3.90   1
   8   0  -3    2.00    1.00   1
   8   0  -2 1070.90   16.10   1
   8   0  -1    1.60    0.80   1
   8   0   0  459.00    6.80   1
   8   0   1    1.80    0.90   1
   8   0   2 1485.30   23.00   1
   8   0   3    1.90    1.00   1
   8   0   4  715.30   12.90   1
   8   0   5    0.10    2.40   1
   8   0   6  349.00   11.40   1
   8   0   7    0.60    3.40   1
   8   2 -12   16.70    2.80   1
  -8  -2  12   20.80    2.90   1
   8   2 -11  476.20   12.00   1
  -8  -2  11  484.70   12.30   1
   8   2 -10 1047.70   19.00   1
  -8  -2  10 1058.90   19.10   1
   8   2  -9   21.40    1.90   1
  -8  -2   9   27.30    2.30   1
   8   2  -8  529.20   11.60   1
  -8  -2   8  543.60   10.40   1
   8   2  -7 1828.30   29.00   1
  -8  -2   7 1836.90   27.00   1
   8   2  -6  142.60    3.30   1
  -8  -2   6  145.70    3.30   1
   8   2  -5  874.30   13.60   1
  -8  -2   5  853.90   13.20   1
   8   2  -4  146.50    3.20   1
  -8  -2   4  146.00    4.00   1
   8   2  -3  385.60    6.10   1
  -8  -2   3  388.50    7.40   1
   8   2  -2  417.40    7.70   1
  -8  -2   2  412.70    7.20   1
   8   2  -1  671.10   13.50   1
  -8  -2   1  681.50   12.20   1
   8   2   0    7.40    1.10   1
  -8  -2   0    6.30    0.90   1
   8   2   1  280.10    5.40   1
  -8  -2  -1  281.40    5.60   1
   8   2   2   89.60    3.10   1
  -8  -2  -2   87.30    3.60   1
   8   2   3 1920.20   32.90   1
  -8  -2  -3 1904.30   33.20   1
   8   2   4  153.50    4.60   1
  -8  -2  -4  149.50    4.70   1
   8   2   5    9.20    1.90   1
  -8  -2  -5    8.50    2.10   1
   8   2   6   50.70    3.40   1
  -8  -2  -6   56.00    3.40   1
   8   2   7  289.20   12.40   1
  -8  -2  -7  286.50   10.90   1
   8   4 -12    1.50    3.30   1
  -8  -4  12    1.20    2.70   1
   8   4 -11  524.10   17.20   1
  -8  -4  11  528.00   13.10   1
   8   4 -10 2091.70   45.70   1
  -8  -4  10 2079.30   41.00   1
   8   4  -9   38.50    2.90   1
  -8  -4   9   36.40    2.20   1
   8   4  -8  541.20   11.70   1
  -8  -4   8  527.00   10.60   1
   8   4  -7  205.50    4.90   1
  -8  -4   7  195.30    4.70   1
   8   4  -6   16.00    1.20   1
  -8  -4   6   15.70    1.40   1
   8   4  -5  109.70    3.10   1
  -8  -4   5  110.00    2.80   1
   8   4  -4   21.30    1.60   1
  -8  -4   4   19.60    2.00   1
   8   4  -3  427.60    8.30   1
  -8  -4   3  427.80   10.50   1
   8   4  -2 4065.30   67.90   1
  -8  -4   2 3917.40   76.90   1
   8   4  -1  631.50   12.60   1
  -8  -4   1  610.20   11.50   1
   8   4   0   89.80    2.60   1
  -8  -4   0   86.50    2.80   1
   8   4   1    8.70    1.20   1
  -8  -4  -1    5.70    2.00   1
   8   4   2   28.60    1.60   1
  -8  -4  -2   27.70    2.10   1
   8   4   3  293.90    7.80   1
  -8  -4  -3  299.00    7.40   1
   8   4   4   67.90    3.60   1
  -8  -4  -4   74.80    3.40   1
   8   4   5   -3.00    2.40   1
  -8  -4  -5    2.60    2.00   1
   8   4   6  521.20   17.70   1
  -8  -4  -6  482.90   13.90   1
   8   6 -11  110.80   10.60   1
  -8  -6  11  125.80    6.80   1
   8   6 -10   35.90    3.70   1
  -8  -6  10   32.90    3.40   1
   8   6  -9    5.90    3.20   1
  -8  -6   9    4.80    1.80   1
   8   6  -8   13.20    2.30   1
  -8  -6   8   11.50    2.00   1
   8   6  -7  376.00    8.10   1
  -8  -6   7  380.10    8.30   1
   8   6  -6 2955.80   53.80   1
  -8  -6   6 2921.40   53.20   1
   8   6  -5  402.00    9.60   1
  -8  -6   5  403.00    9.70   1
   8   6  -4  133.30    3.40   1
  -8  -6   4  124.90    4.80   1
   8   6  -3  263.80    5.60   1
  -8  -6   3  267.20    8.00   1
   8   6  -2  278.40    5.70   1
  -8  -6   2  263.10    6.70   1
   8   6  -1  144.40    3.50   1
  -8  -6   1  148.60    4.80   1
   8   6   0  169.00    4.30   1
  -8  -6   0  162.20    5.20   1
   8   6   1   89.30    3.60   1
  -8  -6  -1   87.60    3.30   1
   8   6   2  882.80   19.60   1
  -8  -6  -2  896.10   17.80   1
   8   6   3  529.50   13.00   1
  -8  -6  -3  532.50   12.00   1
   8   6   4  176.60    7.70   1
  -8  -6  -4  186.30    6.20   1
   8   6   5   -1.80    2.40   1
  -8  -6  -5    8.30    2.50   1
   8   6   6   43.30    4.20   1
  -8  -6  -6   49.20    3.90   1
   8   8 -10   10.00    3.40   1
  -8  -8  10   14.40    3.70   1
   8   8  -9   58.50    4.30   1
  -8  -8   9   54.20    3.60   1
   8   8  -8   58.50    4.10   1
  -8  -8   8   53.80    3.30   1
   8   8  -7  737.10   16.30   1
  -8  -8   7  747.90   18.90   1
   8   8  -6  273.90    7.20   1
  -8  -8   6  279.10    7.80   1
   8   8  -5  370.70    9.20   1
  -8  -8   5  355.00    8.20   1
   8   8  -4   85.30    3.50   1
  -8  -8   4   83.70    3.20   1
   8   8  -3  431.30   10.60   1
  -8  -8   3  432.60   10.70   1
   8   8  -2    6.20    1.20   1
  -8  -8   2   17.70    3.60   1
   8   8  -1 1004.90   17.30   1
  -8  -8   1 1028.10   30.10   1
   8   8   0   49.70    2.40   1
  -8  -8   0   60.00    5.30   1
   8   8   1  206.40    5.80   1
  -8  -8  -1  216.30    8.20   1
   8   8   2  186.10    5.00   1
  -8  -8  -2  186.10    7.40   1
   8   8   3  483.10   16.70   1
  -8  -8  -3  492.90   14.90   1
   8   8   4   45.10    4.20   1
  -8  -8  -4   43.90    4.50   1
   8   8   5   12.70    3.20   1
  -8  -8  -5   20.70    3.80   1
   8  10  -8  438.60   15.90   1
  -8 -10   8  439.50   14.20   1
   8  10  -7   58.80    4.30   1
  -8 -10   7   48.70    3.50   1
   8  10  -6  394.60   14.10   1
  -8 -10   6  408.00   12.80   1
   8  10  -5   -1.90    2.20   1
  -8 -10   5    4.20    2.70   1
   8  10  -4   49.80    3.10   1
  -8 -10   4   49.70    3.90   1
   8  10  -3   54.00    3.50   1
  -8 -10   3   62.30    4.40   1
   8  10  -2  804.40   25.50   1
  -8 -10   2  800.70   25.40   1
   8  10  -1   16.30    2.20   1
  -8 -10   1   15.70    3.90   1
   8  10   0   33.50    3.10   1
  -8 -10   0   40.70    4.30   1
   8  10   1   16.70    2.20   1
  -8 -10  -1   14.20    3.30   1
   8  10   2  757.70   20.80   1
  -8 -10  -2  752.40   31.40   1
   8  10   3   30.70    3.30   1
  -8 -10  -3   27.50    5.30   1
   8  12  -5   63.00    6.00   1
  -8 -12   5   50.30    5.00   1
   8  12  -4    2.50    4.00   1
  -8 -12   4   -2.00    2.70   1
   8  12  -3  534.40   23.60   1
  -8 -12   3  528.30   18.90   1
   8  12  -2    3.40    3.90   1
  -8 -12   2    5.90    3.10   1
   8  12  -1  685.30   29.90   1
   9   1 -12  186.40    7.40   1
  -9  -1  12  178.50    6.30   1
   9   1 -11  348.00    9.60   1
  -9  -1  11  341.40    9.40   1
   9   1 -10  485.80   10.60   1
  -9  -1  10  489.20   10.60   1
   9   1  -9 1391.90   24.80   1
  -9  -1   9 1412.90   24.80   1
   9   1  -8  551.30   11.30   1
  -9  -1   8  566.10   12.80   1
   9   1  -7  161.80    4.00   1
  -9  -1   7  170.50    4.00   1
   9   1  -6  152.70    3.70   1
  -9  -1   6  154.30    3.70   1
   9   1  -5   59.30    2.20   1
  -9  -1   5   60.10    2.20   1
   9   1  -4  936.50   16.80   1
  -9  -1   4  946.20   16.90   1
   9   1  -3  649.70   11.90   1
  -9  -1   3  667.00   12.00   1
   9   1  -2   15.40    1.20   1
  -9  -1   2   15.50    1.20   1
   9   1  -1  348.80    6.70   1
  -9  -1   1  354.30    6.90   1
   9   1   0  558.30   11.50   1
  -9  -1   0  538.50   12.10   1
   9   1   1  217.10    5.10   1
  -9  -1  -1  213.30    5.40   1
   9   1   2  272.60    7.70   1
  -9  -1  -2  286.50    7.00   1
   9   1   3   40.50    2.50   1
  -9  -1  -3   39.20    2.70   1
   9   1   4  470.50   14.00   1
  -9  -1  -4  496.60   14.50   1
   9   1   5  269.40    9.50   1
  -9  -1  -5  272.00    9.30   1
   9   1   6  174.80    8.60   1
  -9  -1  -6  170.60    7.70   1
   9   3 -12    3.00    2.90   1
  -9  -3  12    5.50    2.10   1
   9   3 -11  157.70    6.30   1
  -9  -3  11  158.90    5.50   1
   9   3 -10  183.80    5.70   1
  -9  -3  10  193.10    6.00   1
   9   3  -9  122.40    4.00   1
  -9  -3   9  133.00    4.30   1
   9   3  -8  126.70    4.10   1
  -9  -3   8  127.90    3.90   1
   9   3  -7  325.80    6.80   1
  -9  -3   7  319.80    7.50   1
   9   3  -6  176.50    4.80   1
  -9  -3   6  182.60    4.70   1
   9   3  -5 2348.20   43.20   1
  -9  -3   5 2368.10   43.00   1
   9   3  -4   74.50    3.10   1
  -9  -3   4   77.60    3.20   1
   9   3  -3  346.60    7.40   1
  -9  -3   3  352.00    8.40   1
   9   3  -2  248.10    6.60   1
  -9  -3   2  241.40    6.50   1
   9   3  -1   95.20    2.90   1
  -9  -3   1   93.80    3.30   1
   9   3   0  386.50    8.60   1
  -9  -3   0  383.50    7.80   1
   9   3   1  806.00   17.30   1
  -9  -3  -1  790.60   15.80   1
   9   3   2  157.00    5.40   1
  -9  -3  -2  159.60    5.00   1
   9   3   3  237.80    7.50   1
  -9  -3  -3  243.10    6.90   1
   9   3   4    8.50    2.50   1
  -9  -3  -4   10.60    2.10   1
   9   3   5  806.70   22.70   1
  -9  -3  -5  820.70   20.40   1
   9   5 -11   51.70    5.40   1
  -9  -5  11   50.90    4.90   1
   9   5 -10  334.90   15.30   1
  -9  -5  10  335.20   10.90   1
   9   5  -9  406.10   13.90   1
  -9  -5   9  398.40   12.10   1
   9   5  -8  800.40   17.90   1
  -9  -5   8  818.40   18.50   1
   9   5  -7    9.30    1.80   1
  -9  -5   7   10.40    2.30   1
   9   5  -6   61.40    2.70   1
  -9  -5   6   53.60    3.10   1
   9   5  -5  273.40    6.40   1
  -9  -5   5  274.50    7.50   1
   9   5  -4 1040.40   19.60   1
  -9  -5   4 1076.00   22.30   1
   9   5  -3    7.90    1.50   1
  -9  -5   3    6.70    1.90   1
   9   5  -2   10.70    1.60   1
  -9  -5   2   14.20    2.40   1
   9   5  -1  143.00    3.70   1
  -9  -5   1  144.80    5.00   1
   9   5   0 1677.90   26.70   1
  -9  -5   0 1594.50   32.20   1
   9   5   1    7.20    2.20   1
  -9  -5  -1    6.60    1.90   1
   9   5   2  134.60    5.30   1
  -9  -5  -2  139.80    4.70   1
   9   5   3  132.80    5.70   1
  -9  -5  -3  130.20    5.00   1
   9   5   4  424.80   13.30   1
  -9  -5  -4  431.20   12.10   1
   9   5   5    1.80    3.00   1
  -9  -5  -5    6.10    2.80   1
   9   7 -10    7.50    3.70   1
  -9  -7  10    7.20    3.30   1
   9   7  -9 1338.70   40.40   1
  -9  -7   9 1319.10   40.00   1
   9   7  -8   54.30    3.90   1
  -9  -7   8   48.20    4.00   1
   9   7  -7    6.90    2.10   1
  -9  -7   7    3.70    2.00   1
   9   7  -6    4.40    1.60   1
  -9  -7   6    3.10    2.00   1
   9   7  -5  248.50    6.10   1
  -9  -7   5  260.30    7.60   1
   9   7  -4   95.10    3.20   1
  -9  -7   4   94.20    5.20   1
   9   7  -3  741.70   15.60   1
  -9  -7   3  750.50   19.80   1
   9   7  -2    3.00    1.60   1
  -9  -7   2    9.20    2.90   1
   9   7  -1  702.70   15.00   1
  -9  -7   1  720.30   24.10   1
   9   7   0  191.20    5.20   1
  -9  -7   0  209.00    7.90   1
   9   7   1  553.90   14.50   1
  -9  -7  -1  560.50   16.20   1
   9   7   2    3.90    2.00   1
  -9  -7  -2   -1.70    2.20   1
   9   7   3   42.00    3.40   1
  -9  -7  -3   44.20    3.80   1
   9   7   4   13.40    2.80   1
  -9  -7  -4   10.50    2.90   1
   9   9  -8  241.60   10.00   1
  -9  -9   8  223.50    8.70   1
   9   9  -7  365.40   13.50   1
  -9  -9   7  355.90   11.90   1
   9   9  -6  100.70    5.30   1
  -9  -9   6   99.10    5.60   1
   9   9  -5  378.10   10.50   1
  -9  -9   5  364.80   13.60   1
   9   9  -4  524.40   14.50   1
  -9  -9   4  523.10   18.50   1
   9   9  -3   22.50    2.40   1
  -9  -9   3   18.90    4.90   1
   9   9  -2    5.30    2.10   1
  -9  -9   2    0.60    3.20   1
   9   9  -1  115.30    4.60   1
  -9  -9   1  116.30    7.70   1
   9   9   0  407.50   11.60   1
  -9  -9   0  440.80   19.10   1
   9   9   1  348.30   13.60   1
  -9  -9  -1  378.30   17.90   1
   9   9   2   58.10    5.00   1
  -9  -9  -2   52.40    4.50   1
   9  11  -5  419.50   18.70   1
  -9 -11   5  407.60   19.00   1
   9  11  -4  514.30   19.70   1
  -9 -11   4  557.80   23.80   1
   9  11  -3    3.20    3.00   1
  -9 -11   3    2.30    3.80   1
   9  11  -2  174.00    8.60   1
  -9 -11   2  183.00   10.50   1
  10   0 -11    6.90    2.30   1
  10   0 -10    6.90    1.90   1
  10   0  -9    1.30    1.60   1
  10   0  -8  105.70    3.80   1
  10   0  -7    0.90    1.50   1
  10   0  -6 2258.00   35.20   1
  10   0  -5   -0.80    1.30   1
  10   0  -4  496.40    9.80   1
  10   0  -3    4.30    1.40   1
  10   0  -2  312.90    9.80   1
  10   0  -1    4.30    2.50   1
  10   0   0    1.00    1.90   1
  10   0   1   -0.60    1.50   1
  10   0   2 1486.90   37.10   1
  10   0   3    3.10    2.50   1
  10   0   4  223.80    8.60   1
  10   2 -11  855.60   27.80   1
 -10  -2  11  854.30   28.10   1
  10   2 -10  690.20   19.40   1
 -10  -2  10  704.80   19.90   1
  10   2  -9    4.70    2.00   1
 -10  -2   9    2.50    2.40   1
  10   2  -8  222.50    7.00   1
 -10  -2   8  200.40    6.60   1
  10   2  -7  555.70   13.30   1
 -10  -2   7  544.60   13.20   1
  10   2  -6   23.70    2.00   1
 -10  -2   6   24.20    2.50   1
  10   2  -5   47.70    2.50   1
 -10  -2   5   43.20    2.60   1
  10   2  -4   16.90    1.90   1
 -10  -2   4   10.50    1.80   1
  10   2  -3 1250.80   21.90   1
 -10  -2   3 1270.80   25.70   1
  10   2  -2  300.00    8.10   1
 -10  -2   2  300.10    8.40   1
  10   2  -1  632.50   15.00   1
 -10  -2   1  613.10   15.00   1
  10   2   0    3.60    2.00   1
 -10  -2   0    4.90    1.90   1
  10   2   1  176.90    6.00   1
 -10  -2  -1  172.50    5.90   1
  10   2   2    8.60    2.80   1
 -10  -2  -2    6.40    2.30   1
  10   2   3  351.30   13.10   1
 -10  -2  -3  331.60   11.10   1
  10   2   4   41.20    6.30   1
 -10  -2  -4   46.50    3.90   1
  10   4 -10  247.80   10.40   1
 -10  -4  10  249.60    9.00   1
  10   4  -9    0.10    3.30   1
 -10  -4   9    3.20    2.30   1
  10   4  -8  947.70   25.30   1
 -10  -4   8  951.50   25.20   1
  10   4  -7  414.40    9.50   1
 -10  -4   7  401.50   10.60   1
  10   4  -6  344.80    8.40   1
 -10  -4   6  340.90    8.40   1
  10   4  -5   55.50    2.80   1
 -10  -4   5   58.00    2.90   1
  10   4  -4   16.00    1.90   1
 -10  -4   4   16.10    2.20   1
  10   4  -3  264.90    6.70   1
 -10  -4   3  246.70    7.30   1
  10   4  -2  644.80   13.30   1
 -10  -4   2  598.70   14.40   1
  10   4  -1   98.20    4.10   1
 -10  -4   1   92.50    4.10   1
  10   4   0    5.60    1.80   1
 -10  -4   0    3.70    1.90   1
  10   4   1  122.20    6.40   1
 -10  -4  -1  105.80    4.40   1
  10   4   2  884.30   23.40   1
 -10  -4  -2  847.40   20.70   1
  10   4   3  252.90   13.20   1
 -10  -4  -3  234.10    7.70   1
  10   6  -9    4.60    3.10   1
 -10  -6   9    7.40    4.20   1
  10   6  -8   30.30    3.70   1
 -10  -6   8   35.00    3.10   1
  10   6  -7   59.00    4.20   1
 -10  -6   7   64.80    4.50   1
  10   6  -6  748.70   18.00   1
 -10  -6   6  748.60   20.60   1
  10   6  -5   19.60    2.20   1
 -10  -6   5   16.20    3.10   1
  10   6  -4   75.40    3.40   1
 -10  -6   4   75.40    4.60   1
  10   6  -3  404.80    9.80   1
 -10  -6   3  403.00   11.00   1
  10   6  -2  594.60   12.30   1
 -10  -6   2  583.10   14.90   1
  10   6  -1  228.20    7.80   1
 -10  -6   1  229.40    9.20   1
  10   6   0    7.80    2.50   1
 -10  -6   0    6.60    2.80   1
  10   6   1   66.10    9.40   1
 -10  -6  -1   55.40    3.80   1
  10   6   2  429.20   15.30   1
 -10  -6  -2  399.30   11.70   1
  10   8  -8    1.70    2.80   1
 -10  -8   8    5.20    3.80   1
  10   8  -7  856.40   29.00   1
 -10  -8   7  893.60   36.80   1
  10   8  -6  285.80   10.00   1
 -10  -8   6  280.10   12.10   1
  10   8  -5   74.20    4.00   1
 -10  -8   5   64.10    5.00   1
  10   8  -4  104.60    4.80   1
 -10  -8   4   96.40    5.10   1
  10   8  -3  225.70    7.20   1
 -10  -8   3  225.40    9.80   1
  10   8  -2    3.70    2.00   1
 -10  -8   2    7.90    4.20   1
  10   8  -1  298.20   10.10   1
 -10  -8   1  293.50   14.20   1
  10   8   0    2.70    2.30   1
 -10  -8   0    3.70    3.60   1
  10   8   1  373.90   12.40   1
 -10  -8  -1  362.00   17.80   1
  11   1 -10  200.70    9.30   1
 -11  -1  10  221.50    9.70   1
  11   1  -9  829.10   26.90   1
 -11  -1   9  790.70   26.10   1
  11   1  -8  222.40    9.30   1
 -11  -1   8  194.40   10.60   1
  11   1  -7    2.60    2.80   1
 -11  -1   7    1.30    2.70   1
  11   1  -6  390.70   10.60   1
 -11  -1   6  385.50   10.10   1
  11   1  -5   49.00    3.20   1
 -11  -1   5   48.60    3.20   1
  11   1  -4  724.90   16.80   1
 -11  -1   4  727.50   17.30   1
  11   1  -3    6.20    2.50   1
 -11  -1   3   -0.30    2.30   1
  11   1  -2   15.60    2.80   1
 -11  -1   2   17.40    2.80   1
  11   1  -1  497.70   17.00   1
 -11  -1   1  505.00   17.20   1
  11   1   0  335.80   12.50   1
 -11  -1   0  330.30   12.70   1
  11   1   1  276.60   14.10   1
 -11  -1  -1  294.50   14.30   1
  11   1   2   36.10    4.70   1
 -11  -1  -2   35.50    5.00   1
  11   3  -9  130.80    6.20   1
 -11  -3   9  136.70    6.40   1
  11   3  -8    0.30    2.40   1
 -11  -3   8   -0.40    2.30   1
  11   3  -7   84.40    5.00   1
 -11  -3   7   70.60    4.10   1
  11   3  -6   64.90    3.30   1
 -11  -3   6   67.70    3.70   1
  11   3  -5 1260.90   28.60   1
 -11  -3   5 1292.50   29.80   1
  11   3  -4   32.50    2.60   1
 -11  -3   4   33.70    2.50   1
  11   3  -3   42.50    3.30   1
 -11  -3   3   45.00    3.30   1
  11   3  -2    6.70    1.90   1
 -11  -3   2    6.30    2.90   1
  11   3  -1  401.80   14.00   1
 -11  -3   1  416.80   15.10   1
  11   3   0  117.00    8.20   1
 -11  -3   0  129.80    8.30   1
  11   3   1  322.90   15.70   1
 -11  -3  -1  316.00   15.10   1
  11   3   2    2.80    3.60   1
 -11  -3  -2    3.10    3.00   1
  11   5  -8  134.10    7.10   1
 -11  -5   8  124.70    5.90   1
  11   5  -7   68.10    4.20   1
 -11  -5   7   63.30    4.50   1
  11   5  -6  415.60   11.40   1
 -11  -5   6  404.30   12.80   1
  11   5  -5   35.20    2.70   1
 -11  -5   5   32.30    3.00   1
  11   5  -4  533.00   14.10   1
 -11  -5   4  543.10   14.50   1
  11   5  -3   48.30    3.00   1
 -11  -5   3   52.10    3.70   1
  11   5  -2   15.70    2.30   1
 -11  -5   2   15.60    2.60   1
  11   5  -1   14.00    2.60   1
 -11  -5   1    8.80    2.80   1
  11   5   0  787.00   22.50   1
 -11  -5   0  811.40   26.20   1
  11   5   1   12.70    4.00   1
 -11  -5  -1   13.40    4.00   1
  11   7  -6   25.90    2.90   1
 -11  -7   6   22.00    3.80   1
  11   7  -5  238.10    8.90   1
 -11  -7   5  228.40    8.80   1
  11   7  -4    8.10    2.10   1
 -11  -7   4    7.60    3.00   1
  11   7  -3   91.00    4.80   1
 -11  -7   3   98.90    6.50   1
  11   7  -2   89.60    5.10   1
 -11  -7   2   97.60    7.20   1
  11   7  -1  542.60   16.80   1
 -11  -7   1  573.80   24.20   1
  12   0  -8   32.20    4.10   1
  12   0  -7   -2.10    3.20   1
  12   0  -6  240.10    8.90   1
  12   0  -5    2.00    2.40   1
  12   0  -4  719.40   20.30   1
  12   0  -3    3.10    2.40   1
  12   0  -2 1169.90   36.70   1
  12   0  -1    2.40    3.20   1
  12   2  -8   97.50    6.10   1
 -12  -2   8   85.60    5.90   1
  12   2  -7  916.50   28.90   1
 -12  -2   7  895.10   30.30   1
  12   2  -6    8.60    2.40   1
 -12  -2   6    5.30    2.70   1
  12   2  -5    3.70    2.30   1
 -12  -2   5    7.30    3.60   1
  12   2  -4    3.90    2.30   1
 -12  -2   4    9.40    2.70   1
  12   2  -3  326.60   11.40   1
 -12  -2   3  343.00   13.30   1
  12   2  -2  118.70    5.70   1
 -12  -2   2  117.10    6.30   1
  12   2  -1   83.10    7.10   1
 -12  -2   1   78.50    5.90   1
  12   4  -6   37.60    3.30   1
 -12  -4   6   38.50    3.70   1
  12   4  -5   12.50    2.70   1
 -12  -4   5   11.90    2.90   1
  12   4  -4   67.80    4.10   1
 -12  -4   4   77.80    4.80   1
  12   4  -3  283.10   10.20   1
 -12  -4   3  303.30   11.80   1
  12   4  -2  341.40   13.70   1
 -12  -4   2  343.70   13.80   1
   0   0   0
;
_shelx_hkl_checksum     32275
_shelx_res_file
;
TITL agalhas in C2/c = AgAl(HAsO4)2
    shelx.res
    created by SHELXL-2016/6 at 14:56:20 on 22-Mar-2017
REM s.a. (isotypic) aggahas; aggadias
REM KSc(HAsO4)2-type (r7.doc); model taken from there!
REM v. large disphenoidic glassy xls; identical to those of aggahas!!!
REM     aggahas was associated with
REM     small platy, ps.orthorhombic NaAlAs2O7-type AgGaAs2O7
CELL 0.71073   7.842   9.937   8.686  90.00 108.45  90.00
ZERR    4.00   0.002   0.002   0.002   0.00   0.03   0.00
LATT  7
SYMM -X, Y, .5-Z
SFAC O Al AS AG H
UNIT 32 4 8 4 8
dfix O4 H 0.9 0.01
acta
temp 20
htab
bond $H
conn 10 $Ag 3
rem wie bei r7/kscas und aggahas
eqiv $1 x, -y+1, z+1/2
htab O4 O2_$1
size 0.07 0.08 0.15
omit 0 4 0
L.S. 8
BOND
FMAP 2
PLAN 20
WGHT    0.018000    0.890000
EXTI    0.011366
FVAR       0.37778
MOLE   1
rem ideal?: Ag 0.5 Ag2 0.25 (different site symm.ies!!!)
rem in kscas/r7 war K auf 0.25 0.25 0.00
rem in aggalhas waren occ.ies Ag1 = 0.731, Ag2 0.132
AG1   4    0.250000    0.250000    0.000000    10.50000    0.06317    0.02460 =
         0.03540   -0.00702    0.04068   -0.01037
rem AG2   4    0.283066    0.235431    0.018069    31.00000    0.04967    0.0253
rem         0.03433   -0.00664    0.03399   -0.01509
AL    2    0.000000    0.139159    0.250000    10.50000    0.00588    0.00527 =
         0.00524    0.00000    0.00145    0.00000
AS    3    0.274429    0.400006    0.359453    11.00000    0.00555    0.00526 =
         0.00416    0.00007    0.00115   -0.00071
O1    1    0.179643    0.266070    0.249401    11.00000    0.01121    0.00858 =
         0.01019   -0.00456    0.00454   -0.00572
O2    1    0.326676    0.501415    0.227997    11.00000    0.01131    0.00995 =
         0.00686    0.00274    0.00136   -0.00433
O3    1    0.448557    0.354792    0.519189    11.00000    0.00871    0.01172 =
         0.00446    0.00092    0.00038    0.00240
rem O4 = OH
O4    1    0.120104    0.485436    0.424959    11.00000    0.01127    0.02336 =
         0.01042   -0.00257    0.00382    0.00702
H     5    0.153425    0.487121    0.532353    11.00000    0.04735
rem H  in Aggahas   5    0.147659    0.487173    0.518943    11.00000    0.03335
rem H in kscas/r7 auf gleicher Position
HKLF 4
REM  agalhas in C2/c = AgAl(HAsO4)2
REM R1 =  0.0139 for    1354 Fo > 4sig(Fo)  and  0.0149 for all    1408 data
REM     62 parameters refined using      1 restraints
END
WGHT      0.0143      1.0862
REM Instructions for potential hydrogen bonds
HTAB O4 O2_$1
REM Highest difference peak  0.549,  deepest hole -0.598,  1-sigma level  0.113
Q1    1   0.1788  0.2548 -0.0949  11.00000  0.05    0.55
Q2    1   0.1818  0.4517  0.3998  11.00000  0.05    0.53
Q3    1   0.3712  0.3816  0.4636  11.00000  0.05    0.50
Q4    1   0.1770  0.6024  0.4178  11.00000  0.05    0.48
Q5    1   0.4385  0.4307  0.5258  11.00000  0.05    0.45
Q6    1   0.0441  0.6424  0.4777  11.00000  0.05    0.43
Q7    1   0.2164  0.3345  0.2767  11.00000  0.05    0.39
Q8    1   0.2308  0.2538  0.3004  11.00000  0.05    0.37
Q9    1   0.2720  0.4053  0.2806  11.00000  0.05    0.36
Q10   1   0.3125  0.4895  0.2928  11.00000  0.05    0.36
Q11   1   0.2442  0.4501  0.5049  11.00000  0.05    0.36
Q12   1   0.0605  0.2874 -0.1763  11.00000  0.05    0.34
Q13   1   0.1399  0.4401  0.4822  11.00000  0.05    0.33
Q14   1   0.3680  0.4393  0.3227  11.00000  0.05    0.33
Q15   1   0.0000  0.6594  0.2500  10.50000  0.05    0.33
Q16   1   0.2213  0.3041  0.1478  11.00000  0.05    0.32
Q17   1   0.3968  0.5420  0.2248  11.00000  0.05    0.31
Q18   1   0.3293  0.5592  0.2756  11.00000  0.05    0.31
Q19   1   0.1947  0.5486  0.2756  11.00000  0.05    0.31
Q20   1   0.3375  0.3792  0.5558  11.00000  0.05    0.31
;
_shelx_res_checksum     53091
data_AgGaHAsO42
_audit_creation_method     'SHELXL-2016/6'
_chemical_name_systematic     'Silver(I) gallium bis[hydrogen arsenate(V)]'
_chemical_name_common     'silver gallium hydrogen arsenate'
_chemical_formula_sum     'Ag As2 Ga H2 O8'
_chemical_formula_structural     'Ag1 Ga1 (H1 As1 O4)2'
_chemical_formula_iupac     'Ag Ga (H As O4)2'
_chemical_formula_weight     457.45
_chemical_melting_point     ?
_shelx_space_group_comment
;
The symmetry employed for this shelxl refinement is uniquely defined
by the following loop, which should always be used as a source of
symmetry information in preference to the above space-group names.
They are only intended as comments.
;
_space_group_crystal_system     monoclinic
_space_group_name_H-M_alt     'C 2/c'
_space_group_name_Hall     '-C 2yc'
loop_
    _space_group_symop_operation_xyz
    'x, y, z'
    '-x, y, -z+1/2'
    'x+1/2, y+1/2, z'
    '-x+1/2, y+1/2, -z+1/2'
    '-x, -y, -z'
    'x, -y, z-1/2'
    '-x+1/2, -y+1/2, -z'
    'x+1/2, -y+1/2, z-1/2'
_cell_length_a     7.826(2)
_cell_length_b     10.216(2)
_cell_length_c     8.694(2)
_cell_angle_alpha     90
_cell_angle_beta     107.77(3)
_cell_angle_gamma     90
_cell_volume     661.9(3)
_cell_formula_units_Z     4
_cell_measurement_reflns_used     1519
_cell_measurement_theta_min     2.037
_cell_measurement_theta_max     34.972
_cell_measurement_temperature     293(2)
_exptl_crystal_description     'large pseudo-dipyramidal glassy'
_exptl_crystal_colour     colourless
_exptl_crystal_size_max     0.180
_exptl_crystal_size_mid     0.100
_exptl_crystal_size_min     0.100
_exptl_crystal_density_diffrn     4.590
_exptl_crystal_density_meas     ?
_exptl_crystal_density_method     'not measured'
_exptl_crystal_F_000     840
_exptl_absorpt_coefficient_mu     16.957
_exptl_absorpt_correction_type     multi-scan
_exptl_absorpt_process_details
;
(HKL SCALEPACK; Otwinowski <i>et al.</i>,  2003)
;
_shelx_estimated_absorpt_T_min     0.150
_shelx_estimated_absorpt_T_max     0.282
_exptl_absorpt_correction_T_min     0.1503
_exptl_absorpt_correction_T_max     0.2819
_exptl_special_details     ?
_diffrn_ambient_temperature     293(2)
_diffrn_radiation_type     MoK\a
_diffrn_radiation_wavelength     0.71073
_diffrn_measurement_device_type     'Nonius KappaCCD single-crystal four-circle'
_diffrn_measurement_method     '\f and \w scans'
_diffrn_detector_area_resol_mean     ?
_diffrn_reflns_number     2852
_diffrn_reflns_av_R_equivalents     0.0120
_diffrn_reflns_theta_min     3.384
_diffrn_reflns_theta_max     34.969
_diffrn_reflns_theta_full     25.242
_diffrn_measured_fraction_theta_max     0.999
_diffrn_measured_fraction_theta_full     1.000
_diffrn_reflns_limit_h_min     -12
_diffrn_reflns_limit_h_max     12
_diffrn_reflns_limit_k_min     -16
_diffrn_reflns_limit_k_max     16
_diffrn_reflns_limit_l_min     -14
_diffrn_reflns_limit_l_max     13
_refine_special_details     ?
_reflns_number_total     1460
_reflns_number_gt     1402
_reflns_threshold_expression     'I > 2\s(I)'
_refine_ls_structure_factor_coef     Fsqd
_refine_ls_matrix_type     full
_refine_ls_R_factor_all     0.0160
_refine_ls_R_factor_gt     0.0147
_refine_ls_wR_factor_gt     0.0362
_refine_ls_wR_factor_ref     0.0366
_refine_ls_goodness_of_fit_ref     1.146
_refine_ls_restrained_S_all     1.146
_refine_ls_number_reflns     1460
_refine_ls_number_parameters     73
_refine_ls_number_restraints     0
_refine_ls_hydrogen_treatment     refall
_refine_ls_weighting_scheme     calc
_refine_ls_weighting_details
              'w=1/[\s^2^(Fo^2^)+(0.0150P)^2^+0.9400P] where P=(Fo^2^+2Fc^2^)/3'
_atom_sites_solution_hydrogens     difmap
_atom_sites_solution_primary     direct
_atom_sites_solution_secondary     difmap
_refine_ls_shift/su_max     0.037
_refine_ls_shift/su_mean     0.003
_refine_diff_density_max     0.658
_refine_diff_density_min     -0.503
_refine_ls_extinction_method
;
SHELXL2016 (Sheldrick, 2015)
;
_refine_ls_extinction_coef     0.0133(3)
_refine_ls_extinction_expression
                                  'Fc^*^=kFc[1+0.001xFc^2^\l^3^/sin(2\q)]^-1/4^'
loop_
    _atom_type_symbol
    _atom_type_description
    _atom_type_scat_dispersion_real
    _atom_type_scat_dispersion_imag
    _atom_type_scat_source
    'O' 'O' 0.0106 0.0060
                         'International Tables Vol C Tables 4.2.6.8 and 6.1.1.4'
    'Ga' 'Ga' 0.2307 1.6083
                         'International Tables Vol C Tables 4.2.6.8 and 6.1.1.4'
    'As' 'As' 0.0499 2.0058
                         'International Tables Vol C Tables 4.2.6.8 and 6.1.1.4'
    'Ag' 'Ag' -0.8971 1.1015
                         'International Tables Vol C Tables 4.2.6.8 and 6.1.1.4'
    'H' 'H' 0.0000 0.0000
                         'International Tables Vol C Tables 4.2.6.8 and 6.1.1.4'
_computing_data_collection
;
COLLECT (Nonius, 2003)
;
_computing_cell_refinement
;
HKL SCALEPACK (Otwinowski <i>et al.</i>,  2003)
;
_computing_data_reduction
;
HKL DENZO and SCALEPACK (Otwinowski <i>et al.</i>,  2003)
;
_computing_structure_solution
;
SHELXS97 (Sheldrick, 2008)
;
_computing_structure_refinement
;
SHELXL2016 (Sheldrick, 2015)
;
_computing_molecular_graphics
;
DIAMOND (Brandenburg, 2005)
;
_computing_publication_material
;
publCIF (Westrip, 2010)
;
loop_
    _atom_site_type_symbol
    _atom_site_label
    _atom_site_fract_x
    _atom_site_fract_y
    _atom_site_fract_z
    _atom_site_U_iso_or_equiv
    _atom_site_adp_type
    _atom_site_calc_flag
    _atom_site_occupancy
    _atom_site_disorder_assembly
    _atom_site_disorder_group
    Ag Ag1 0.250000 0.250000 0.000000 0.0335(9) Uani d 0.75(2) . .
    Ag Ag2 0.284(3) 0.2351(14) 0.019(2) 0.0316(18) Uani d 0.123(10) . .
    Ga Ga 0.000000 0.13670(2) 0.250000 0.00500(5) Uani d 1 . .
    As As 0.27567(2) 0.39556(2) 0.35733(2) 0.00482(5) Uani d 1 . .
    O O1 0.18942(15) 0.26190(10) 0.24943(13) 0.00983(18) Uani d 1 . .
    O O2 0.32045(15) 0.49738(11) 0.22405(13) 0.01055(19) Uani d 1 . .
    O O3 0.45491(14) 0.35629(11) 0.51333(13) 0.00948(18) Uani d 1 . .
    O O4 0.11608(16) 0.46896(14) 0.42534(15) 0.0169(2) Uani d 1 . .
    H H 0.148(4) 0.487(3) 0.519(4) 0.033(8) Uiso d 1 . .
loop_
    _atom_site_aniso_label
    _atom_site_aniso_U_11
    _atom_site_aniso_U_22
    _atom_site_aniso_U_33
    _atom_site_aniso_U_12
    _atom_site_aniso_U_13
    _atom_site_aniso_U_23
    Ag1 0.051(2) 0.0368(14) 0.0271(9) -0.0173(12) 0.0327(12) -0.0125(9)
    Ag2 0.049(4) 0.0249(16) 0.035(3) -0.015(2) 0.034(3) -0.0064(14)
    Ga 0.00555(9) 0.00478(9) 0.00482(9) 0.000 0.00182(6) 0.000
    As 0.00564(7) 0.00525(7) 0.00364(7) -0.00073(4) 0.00153(5) -0.00003(4)
    O1 0.0114(4) 0.0093(4) 0.0101(5) -0.0057(3) 0.0053(4) -0.0045(3)
    O2 0.0122(4) 0.0110(4) 0.0068(4) -0.0060(3) 0.0003(3) 0.0036(4)
    O3 0.0085(4) 0.0135(4) 0.0053(4) 0.0032(3) 0.0004(3) 0.0011(4)
    O4 0.0116(5) 0.0299(6) 0.0094(5) 0.0081(4) 0.0035(4) -0.0047(4)
_geom_special_details
;
 All esds (except the esd in the dihedral angle between two l.s. planes)
 are estimated using the full covariance matrix.  The cell esds are taken
 into account individually in the estimation of esds in distances, angles
 and torsion angles; correlations between esds in cell parameters are only
 used when they are defined by crystal symmetry.  An approximate (isotropic)
 treatment of cell esds is used for estimating esds involving l.s. planes.
;
loop_
    _geom_bond_atom_site_label_1
    _geom_bond_atom_site_label_2
    _geom_bond_site_symmetry_2
    _geom_bond_distance
    _geom_bond_publ_flag
    Ag1 O1 7 2.3600(12) n
    Ag1 O1 . 2.3600(12) y
    Ag1 O3 2_655 2.5864(12) y
    Ag1 O3 8_455 2.5864(12) n
    Ag1 O4 6_565 3.0574(15) y
    Ag1 O4 4_545 3.0574(15) n
    Ag1 O2 . 3.1352(12) y
    Ag2 O1 . 2.357(17) y
    Ag2 O1 7 2.402(18) y
    Ag2 O3 2_655 2.48(2) y
    Ag2 O3 8_455 2.73(3) y
    Ag2 O4 4_545 2.83(2) y
    Ag2 O2 7 3.116(18) y
    Ag2 O2 . 3.185(17) y
    Ga O1 . 1.9591(11) y
    Ga O1 2 1.9591(11) n
    Ga O2 3_445 1.9641(11) y
    Ga O2 4_545 1.9641(11) n
    Ga O3 7_556 1.9799(12) y
    Ga O3 8_455 1.9799(12) n
    As O2 . 1.6719(11) y
    As O3 . 1.6753(12) y
    As O1 . 1.6773(11) y
    As O4 . 1.7096(12) y
    O4 H . 0.80(3) ?
loop_
    _geom_angle_atom_site_label_1
    _geom_angle_atom_site_label_2
    _geom_angle_atom_site_label_3
    _geom_angle_site_symmetry_1
    _geom_angle_site_symmetry_3
    _geom_angle
    _geom_angle_publ_flag
    O1 Ga O1 . 2 98.48(7) ?
    O1 Ga O2 . 3_445 171.19(5) ?
    O1 Ga O2 2 3_445 87.59(5) ?
    O1 Ga O2 . 4_545 87.59(5) ?
    O1 Ga O2 2 4_545 171.19(5) ?
    O2 Ga O2 3_445 4_545 87.12(7) ?
    O1 Ga O3 . 7_556 94.82(5) ?
    O1 Ga O3 2 7_556 82.46(5) ?
    O2 Ga O3 3_445 7_556 92.29(5) ?
    O2 Ga O3 4_545 7_556 90.71(5) ?
    O1 Ga O3 . 8_455 82.46(5) ?
    O1 Ga O3 2 8_455 94.82(5) ?
    O2 Ga O3 3_445 8_455 90.71(5) ?
    O2 Ga O3 4_545 8_455 92.29(5) ?
    O3 Ga O3 7_556 8_455 175.86(6) ?
    O2 As O3 . . 114.16(6) ?
    O2 As O1 . . 104.63(6) ?
    O3 As O1 . . 110.64(6) ?
    O2 As O4 . . 107.25(7) ?
    O3 As O4 . . 110.16(6) ?
    O1 As O4 . . 109.80(6) ?
    O2 As O3 . . 114.16(6) ?
    O2 As O1 . . 104.63(6) ?
    O3 As O1 . . 110.64(6) ?
    O2 As O4 . . 107.25(7) ?
    O3 As O4 . . 110.16(6) ?
    O1 As O4 . . 109.80(6) ?
loop_
    _geom_hbond_atom_site_label_D
    _geom_hbond_atom_site_label_H
    _geom_hbond_atom_site_label_A
    _geom_hbond_site_symmetry_A
    _geom_hbond_distance_DH
    _geom_hbond_distance_HA
    _geom_hbond_distance_DA
    _geom_hbond_angle_DHA
    O4 H O2 6_566 0.80(3) 1.89(3) 2.6240(19) 153(3)
_shelx_hkl_file
;
   0   0   1   -0.20    0.10   1
   0   0   2   37.20    0.50   1
   0   0   3    1.80    0.20   1
   0   0   4 1475.80   14.20   1
   0   0   5    1.10    0.30   1
   0   0   6  393.50    4.50   1
   0   0   7    1.90    0.30   1
   0   0   8 3740.90   42.40   1
   0   0   9    2.20    0.90   1
   0   0  10 1121.70   21.60   1
   0   0  11    4.70    2.40   1
   0   0  12  252.50   17.90   1
   0   0  13    3.20    3.50   1
   0   2   0  476.20    6.30   1
   0  -2   0  476.00    6.90   1
   0   2   1  535.60    5.00   1
   0  -2  -1  530.80    6.10   1
   0   2   2 1167.60   12.50   1
   0  -2  -2 1178.20   13.40   1
   0   2   3 2201.00   23.20   1
   0  -2  -3 2233.00   24.90   1
   0   2   4 2745.90   30.60   1
   0  -2  -4 2653.90   29.60   1
   0   2   5 4366.90   48.70   1
   0  -2  -5 4536.00   58.20   1
   0   2   6  290.70    5.70   1
   0  -2  -6  288.90    3.90   1
   0   2   7  168.30    2.70   1
   0  -2  -7  168.40    3.40   1
   0   2   8  354.90    5.60   1
   0  -2  -8  360.30    6.40   1
   0   2   9  153.80    3.80   1
   0  -2  -9  158.70    4.80   1
   0   2  10  137.90    4.90   1
   0  -2 -10  138.30    4.70   1
   0   2  11   22.10    2.50   1
   0  -2 -11   17.30    3.60   1
   0   2  12   97.90   10.50   1
   0  -2 -12   95.70   10.00   1
   0   2  13  877.50   34.50   1
   0  -2 -13  885.60   51.10   1
   0   4   0  338.50    4.30   1
   0  -4   0  346.00    5.20   1
   0   4   1 1085.70   10.60   1
   0  -4  -1 1082.20   11.00   1
   0   4   2 1804.10   16.70   1
   0  -4  -2 1761.40   18.70   1
   0   4   3  332.10    3.80   1
   0  -4  -3  325.40    3.80   1
   0   4   4 2262.50   32.50   1
   0  -4  -4 2340.70   26.70   1
   0   4   5  107.30    2.80   1
   0  -4  -5  110.60    2.10   1
   0   4   6    8.30    0.90   1
   0  -4  -6    7.70    0.70   1
   0   4   7    1.90    1.00   1
   0  -4  -7    2.60    0.80   1
   0   4   8  528.80   10.10   1
   0  -4  -8  528.60   11.70   1
   0   4   9  449.00    9.40   1
   0  -4  -9  441.80   10.70   1
   0   4  10 1517.30   29.70   1
   0  -4 -10 1536.70   41.10   1
   0   4  11   37.20    3.10   1
   0  -4 -11   37.10    3.60   1
   0   4  12    9.80    3.60   1
   0  -4 -12    8.40    4.90   1
   0   6   0 1850.10   24.10   1
   0  -6   0 1833.90   26.80   1
   0   6   1    4.10    0.30   1
   0  -6  -1    3.00    0.30   1
   0   6   2  496.10    5.90   1
   0  -6  -2  499.50    6.10   1
   0   6   3 1225.90   15.20   1
   0  -6  -3 1222.70   16.30   1
   0   6   4  371.60    5.50   1
   0  -6  -4  375.10    6.30   1
   0   6   5 2309.40   30.20   1
   0  -6  -5 2335.80   38.00   1
   0   6   6 1371.50   18.70   1
   0  -6  -6 1340.60   20.30   1
   0   6   7  374.10    6.10   1
   0  -6  -7  370.40    6.80   1
   0   6   8  428.10    7.90   1
   0  -6  -8  423.30   10.20   1
   0   6   9  135.80    3.80   1
   0  -6  -9  150.90    6.40   1
   0   6  10   92.30    3.70   1
   0  -6 -10   96.70    5.30   1
   0   6  11   26.60    3.00   1
   0  -6 -11   36.20    4.30   1
   0   6  12    1.90    2.50   1
   0  -6 -12    0.90    2.80   1
   0   8   0 4700.90   66.40   1
   0  -8   0 4617.20   84.10   1
   0   8   1 1577.20   17.20   1
   0  -8  -1 1616.30   21.60   1
   0   8   2  114.20    1.80   1
   0  -8  -2  116.00    2.10   1
   0   8   3   22.00    0.70   1
   0  -8  -3   20.60    0.90   1
   0   8   4  548.80    6.60   1
   0  -8  -4  550.00    8.10   1
   0   8   5  603.00    8.20   1
   0  -8  -5  613.30   12.90   1
   0   8   6   39.70    1.70   1
   0  -8  -6   35.00    2.30   1
   0   8   7  168.90    4.30   1
   0  -8  -7  160.70    6.10   1
   0   8   8 1184.60   20.80   1
   0  -8  -8 1207.20   45.50   1
   0   8   9  987.80   20.10   1
   0  -8  -9  933.50   39.10   1
   0   8  10  207.90    7.10   1
   0  -8 -10  223.10   14.30   1
   0   8  11  225.60    9.50   1
   0  -8 -11  224.70   15.10   1
   0  10   0   55.80    2.40   1
   0 -10   0   58.70    2.20   1
   0  10   1    4.90    0.90   1
   0 -10  -1    4.10    0.80   1
   0  10   2  209.40    3.60   1
   0 -10  -2  213.80    4.80   1
   0  10   3  151.50    3.00   1
   0 -10  -3  150.10    3.70   1
   0  10   4 2687.00   33.90   1
   0 -10  -4 2667.30   45.00   1
   0  10   5  385.00    7.40   1
   0 -10  -5  394.30    9.60   1
   0  10   6  276.90    6.70   1
   0 -10  -6  269.60    9.00   1
   0  10   7    6.10    1.40   1
   0 -10  -7    5.00    2.30   1
   0  10   8    4.30    1.60   1
   0 -10  -8   10.80    3.00   1
   0  10   9   29.90    2.80   1
   0 -10  -9   31.80    5.30   1
   0  10  10  255.20   12.70   1
   0 -10 -10  270.30   18.60   1
   0  12   0   12.80    2.20   1
   0 -12   0    8.30    2.50   1
   0  12   1 1170.30   18.00   1
   0 -12  -1 1191.30   22.40   1
   0  12   2  104.60    2.90   1
   0 -12  -2  110.20    3.60   1
   0  12   3   92.30    2.70   1
   0 -12  -3   88.50    3.10   1
   0  12   4   18.30    2.00   1
   0 -12  -4   20.10    3.10   1
   0  12   5  185.10    5.00   1
   0 -12  -5  196.50    8.00   1
   0  12   6  104.80    4.50   1
   0 -12  -6  111.40    6.10   1
   0  12   7    3.20    2.00   1
   0 -12  -7    6.00    3.20   1
   0  12   8    2.00    2.10   1
   0 -12  -8    0.00    2.80   1
   0  12   9  853.30   27.60   1
   0 -12  -9  879.90   44.50   1
   0  14   0  302.10    9.60   1
   0 -14   0  305.20   11.10   1
   0  14   1  182.10    4.80   1
   0 -14  -1  185.20    5.70   1
   0  14   2   77.10    3.50   1
   0 -14  -2   79.10    4.10   1
   0  14   3   53.10    3.00   1
   0 -14  -3   51.30    3.50   1
   0  14   4  794.30   21.40   1
   0 -14  -4  837.80   25.30   1
   0  14   5    1.20    2.50   1
   0 -14  -5    5.40    2.30   1
   0  14   6  487.10   15.70   1
   0 -14  -6  500.10   21.90   1
   0  14   7   76.30    5.80   1
   0 -14  -7   69.20    9.40   1
   0  16   0   12.80    5.40   1
   0 -16   0   -1.50    6.20   1
   0  16   1  596.80   16.20   1
   0 -16  -1  614.40   20.50   1
   0  16   2   11.50    2.60   1
   0 -16  -2    5.70    2.80   1
   0  16   3   14.00    3.20   1
   0 -16  -3    7.40    3.10   1
   1   1 -13  233.90   18.10   1
  -1  -1  13  282.00   20.00   1
   1   1 -12  163.70   12.60   1
  -1  -1  12  146.90   11.40   1
   1   1 -11 1080.40   40.90   1
  -1  -1  11 1031.80   42.50   1
   1   1 -10   31.60    2.80   1
  -1  -1  10   35.20    5.80   1
   1   1  -9   55.50    1.90   1
  -1  -1   9   49.90    2.10   1
   1   1  -8 2193.30   26.00   1
  -1  -1   8 2221.00   26.30   1
   1   1  -7  118.90    1.80   1
  -1  -1   7  119.80    1.80   1
   1   1  -6 1353.70   14.80   1
  -1  -1   6 1369.60   14.20   1
   1   1  -5   62.30    0.90   1
  -1  -1   5   61.60    0.90   1
   1   1  -4  345.30    3.50   1
  -1  -1   4  347.90    3.70   1
   1   1  -3 5847.60   54.60   1
  -1  -1   3 5832.00   57.00   1
   1   1  -2  704.90    6.40   1
  -1  -1   2  702.90    7.20   1
   1   1  -1  139.20    1.50   1
  -1  -1   1  138.70    1.50   1
   1   1   0  956.80   12.50   1
  -1  -1   0 1012.00   10.70   1
   1   1   1 1443.40   14.40   1
  -1  -1  -1 1465.20   14.00   1
   1   1   2 4111.30   40.20   1
  -1  -1  -2 4020.80   44.20   1
   1   1   3 1408.00   14.30   1
  -1  -1  -3 1400.30   14.20   1
   1   1   4  777.20    8.70   1
  -1  -1  -4  779.10    8.50   1
   1   1   5 3004.20   33.80   1
  -1  -1  -5 3034.70   30.70   1
   1   1   6  786.80   10.10   1
  -1  -1  -6  795.60   10.30   1
   1   1   7  627.50    8.50   1
  -1  -1  -7  628.60    8.50   1
   1   1   8   39.00    1.30   1
  -1  -1  -8   39.90    1.00   1
   1   1   9  595.50   12.00   1
  -1  -1  -9  599.00   11.70   1
   1   1  10  243.70    7.30   1
  -1  -1 -10  227.30    7.00   1
   1   1  11  148.90    5.90   1
  -1  -1 -11  153.10    7.10   1
   1   1  12  498.80   17.20   1
  -1  -1 -12  485.90   16.20   1
   1   3 -13  736.20   43.80   1
  -1  -3  13  729.10   43.60   1
   1   3 -12    5.60    6.40   1
  -1  -3  12    3.10    4.60   1
   1   3 -11  308.30   12.20   1
  -1  -3  11  321.20   11.70   1
   1   3 -10    3.60    1.70   1
  -1  -3  10    3.60    1.90   1
   1   3  -9   75.60    2.50   1
  -1  -3   9   73.70    3.60   1
   1   3  -8  740.90   12.20   1
  -1  -3   8  744.20   12.10   1
   1   3  -7 2350.60   38.10   1
  -1  -3   7 2373.80   34.40   1
   1   3  -6  433.00    6.80   1
  -1  -3   6  445.60    6.60   1
   1   3  -5 1366.80   16.50   1
  -1  -3   5 1394.50   15.10   1
   1   3  -4   11.10    0.30   1
  -1  -3   4   12.20    0.70   1
   1   3  -3  246.50    2.60   1
  -1  -3   3  243.90    2.90   1
   1   3  -2  370.40    4.10   1
  -1  -3   2  366.30    4.30   1
   1   3  -1 5132.60   45.70   1
  -1  -3   1 5267.50   49.00   1
   1   3   0 1607.70   16.20   1
  -1  -3   0 1582.70   15.90   1
   1   3   1 3996.90   41.50   1
  -1  -3  -1 4021.90   39.40   1
   1   3   2  647.30    6.50   1
  -1  -3  -2  636.40    7.10   1
   1   3   3   21.50    0.40   1
  -1  -3  -3   21.70    0.50   1
   1   3   4 1129.40   13.40   1
  -1  -3  -4 1157.90   13.50   1
   1   3   5   92.50    2.40   1
  -1  -3  -5   93.90    1.70   1
   1   3   6   27.50    1.60   1
  -1  -3  -6   27.00    1.30   1
   1   3   7 2715.90   51.40   1
  -1  -3  -7 2767.60   52.00   1
   1   3   8   29.20    2.10   1
  -1  -3  -8   31.50    2.20   1
   1   3   9    3.60    1.00   1
  -1  -3  -9    0.50    1.40   1
   1   3  10  428.00   10.20   1
  -1  -3 -10  459.20   14.60   1
   1   3  11  158.60    6.20   1
  -1  -3 -11  159.90    8.00   1
   1   3  12  421.10   18.10   1
  -1  -3 -12  423.30   15.30   1
   1   5 -13  255.00   14.00   1
  -1  -5  13  303.10   22.80   1
   1   5 -12  481.60   16.30   1
  -1  -5  12  525.20   21.90   1
   1   5 -11    1.10    2.30   1
  -1  -5  11   -1.10    2.10   1
   1   5 -10   20.30    2.10   1
  -1  -5  10   16.50    2.70   1
   1   5  -9  783.30   15.60   1
  -1  -5   9  805.30   17.50   1
   1   5  -8  877.30   16.20   1
  -1  -5   8  891.90   18.80   1
   1   5  -7  217.50    4.00   1
  -1  -5   7  211.00    5.40   1
   1   5  -6 1290.20   19.20   1
  -1  -5   6 1265.60   21.30   1
   1   5  -5 1858.90   24.40   1
  -1  -5   5 1873.60   27.40   1
   1   5  -4  813.60   10.20   1
  -1  -5   4  828.30   11.60   1
   1   5  -3    4.30    0.30   1
  -1  -5   3    4.70    0.40   1
   1   5  -2 1942.90   17.40   1
  -1  -5   2 1922.50   20.80   1
   1   5  -1 2468.90   22.40   1
  -1  -5   1 2501.90   26.60   1
   1   5   0  654.80    6.90   1
  -1  -5   0  651.50    6.90   1
   1   5   1  251.00    2.90   1
  -1  -5  -1  245.80    2.70   1
   1   5   2 2472.20   23.80   1
  -1  -5  -2 2470.70   27.90   1
   1   5   3 1583.50   19.10   1
  -1  -5  -3 1617.20   23.10   1
   1   5   4  992.10   16.80   1
  -1  -5  -4  998.40   16.70   1
   1   5   5   12.60    0.70   1
  -1  -5  -5   12.20    0.80   1
   1   5   6  736.70   13.00   1
  -1  -5  -6  753.40   11.90   1
   1   5   7  937.40   19.10   1
  -1  -5  -7  927.60   19.10   1
   1   5   8  101.90    2.80   1
  -1  -5  -8  104.00    3.80   1
   1   5   9   31.80    1.80   1
  -1  -5  -9   33.80    2.70   1
   1   5  10  497.60   13.20   1
  -1  -5 -10  527.80   16.80   1
   1   5  11   39.40    3.60   1
  -1  -5 -11   35.30    2.70   1
   1   5  12  835.00   34.20   1
  -1  -5 -12  909.10   35.60   1
   1   7 -12  117.80    6.70   1
  -1  -7  12  130.40   10.90   1
   1   7 -11  866.70   26.30   1
  -1  -7  11  901.10   47.60   1
   1   7 -10  337.10    8.70   1
  -1  -7  10  347.70   17.60   1
   1   7  -9  180.40    4.60   1
  -1  -7   9  197.00    7.60   1
   1   7  -8  159.50    5.00   1
  -1  -7   8  157.10    6.00   1
   1   7  -7  303.00    6.50   1
  -1  -7   7  288.20    7.20   1
   1   7  -6  362.40    5.70   1
  -1  -7   6  338.60    7.90   1
   1   7  -5  200.80    3.80   1
  -1  -7   5  203.50    5.20   1
   1   7  -4  959.40   11.30   1
  -1  -7   4  981.60   13.50   1
   1   7  -3 4942.30   54.60   1
  -1  -7   3 4887.80   68.90   1
   1   7  -2  707.90    8.60   1
  -1  -7   2  718.30   10.10   1
   1   7  -1   13.70    0.50   1
  -1  -7   1   14.10    0.70   1
   1   7   0 1158.10   11.70   1
  -1  -7   0 1154.40   13.70   1
   1   7   1   11.90    0.60   1
  -1  -7  -1   10.90    0.70   1
   1   7   2   69.60    1.40   1
  -1  -7  -2   68.00    1.20   1
   1   7   3 1802.10   23.90   1
  -1  -7  -3 1827.20   22.30   1
   1   7   4  741.10    9.40   1
  -1  -7  -4  760.50    9.70   1
   1   7   5  938.50   13.30   1
  -1  -7  -5  882.20   18.10   1
   1   7   6   78.20    2.00   1
  -1  -7  -6   76.70    3.10   1
   1   7   7  840.60   14.00   1
  -1  -7  -7  789.20   17.20   1
   1   7   8  465.10   11.60   1
  -1  -7  -8  467.80   14.50   1
   1   7   9  150.30    4.40   1
  -1  -7  -9  171.70    7.70   1
   1   7  10    4.30    1.80   1
  -1  -7 -10    9.00    3.30   1
   1   7  11  590.30   19.90   1
  -1  -7 -11  586.50   23.50   1
   1   9 -11   45.30    4.30   1
  -1  -9  11   45.90    6.30   1
   1   9 -10   31.90    2.60   1
  -1  -9  10   36.70    5.80   1
   1   9  -9   71.90    3.60   1
  -1  -9   9   57.40    5.90   1
   1   9  -8  881.70   20.50   1
  -1  -9   8  881.30   25.00   1
   1   9  -7 1210.90   20.30   1
  -1  -9   7 1194.90   25.60   1
   1   9  -6  541.50    8.70   1
  -1  -9   6  555.80   12.80   1
   1   9  -5   55.20    1.60   1
  -1  -9   5   56.70    2.10   1
   1   9  -4  177.30    3.00   1
  -1  -9   4  190.20    3.80   1
   1   9  -3  213.80    3.00   1
  -1  -9   3  218.40    3.90   1
   1   9  -2  830.80   10.50   1
  -1  -9   2  873.40   12.70   1
   1   9  -1    3.60    0.70   1
  -1  -9   1    4.50    0.60   1
   1   9   0   46.60    1.20   1
  -1  -9   0   43.80    1.40   1
   1   9   1 1814.00   22.60   1
  -1  -9  -1 1772.40   26.40   1
   1   9   2 1742.10   20.60   1
  -1  -9  -2 1753.20   26.10   1
   1   9   3  231.30    3.70   1
  -1  -9  -3  233.40    3.60   1
   1   9   4   13.00    0.90   1
  -1  -9  -4   12.60    0.90   1
   1   9   5  650.90    9.90   1
  -1  -9  -5  639.10   14.10   1
   1   9   6  435.10    9.10   1
  -1  -9  -6  441.70   13.20   1
   1   9   7   43.50    2.80   1
  -1  -9  -7   38.20    2.40   1
   1   9   8  542.30   10.90   1
  -1  -9  -8  559.00   16.80   1
   1   9   9  287.20    8.80   1
  -1  -9  -9  297.40   13.60   1
   1   9  10  191.20    7.40   1
  -1  -9 -10  200.60   14.60   1
   1  11 -10   47.80    4.50   1
  -1 -11  10   42.60    6.80   1
   1  11  -9   26.50    3.80   1
  -1 -11   9   25.30    5.30   1
   1  11  -8   -0.30    1.80   1
  -1 -11   8    2.40    2.60   1
   1  11  -7  741.70   16.00   1
  -1 -11   7  748.60   18.90   1
   1  11  -6   67.20    3.10   1
  -1 -11   6   70.10    3.60   1
   1  11  -5   14.10    1.60   1
  -1 -11   5   17.70    2.20   1
   1  11  -4  678.40   12.00   1
  -1 -11   4  695.80   15.80   1
   1  11  -3  157.50    3.80   1
  -1 -11   3  156.00    4.10   1
   1  11  -2  708.50   12.10   1
  -1 -11   2  709.60   15.60   1
   1  11  -1  511.90   10.20   1
  -1 -11   1  546.60   10.40   1
   1  11   0  103.30    3.10   1
  -1 -11   0  114.10    3.20   1
   1  11   1  976.50   14.60   1
  -1 -11  -1 1017.90   16.50   1
   1  11   2   22.70    1.20   1
  -1 -11  -2   22.80    1.80   1
   1  11   3  201.60    3.80   1
  -1 -11  -3  208.50    5.20   1
   1  11   4   41.10    1.90   1
  -1 -11  -4   35.40    3.20   1
   1  11   5    6.10    1.30   1
  -1 -11  -5    9.30    2.30   1
   1  11   6  756.50   14.70   1
  -1 -11  -6  738.70   22.60   1
   1  11   7  609.40   14.00   1
  -1 -11  -7  608.00   20.10   1
   1  11   8  403.60   11.90   1
  -1 -11  -8  408.80   16.60   1
   1  11   9   14.80    3.00   1
  -1 -11  -9    8.80    4.30   1
   1  13  -8   23.90    3.90   1
  -1 -13   8   18.60    5.10   1
   1  13  -7  400.60   12.50   1
  -1 -13   7  416.90   17.20   1
   1  13  -6   83.00    4.20   1
  -1 -13   6   67.40    5.30   1
   1  13  -5  380.60   10.10   1
  -1 -13   5  391.70   14.00   1
   1  13  -4  224.10    5.80   1
  -1 -13   4  234.20    7.60   1
   1  13  -3  210.80    5.50   1
  -1 -13   3  204.60    5.20   1
   1  13  -2  290.50    6.30   1
  -1 -13   2  310.30    7.10   1
   1  13  -1   61.20    2.50   1
  -1 -13   1   64.30    2.40   1
   1  13   0    6.00    1.40   1
  -1 -13   0    6.40    1.50   1
   1  13   1  481.60    9.10   1
  -1 -13  -1  510.50   11.50   1
   1  13   2  271.20    6.00   1
  -1 -13  -2  284.70    7.40   1
   1  13   3 1196.80   21.40   1
  -1 -13  -3 1218.80   27.90   1
   1  13   4   22.60    2.30   1
  -1 -13  -4   27.10    2.70   1
   1  13   5    3.70    2.30   1
  -1 -13  -5    7.50    2.40   1
   1  13   6  181.00    6.80   1
  -1 -13  -6  177.00    9.90   1
   1  13   7   11.70    3.10   1
  -1 -13  -7   15.20    3.80   1
   1  15  -5   41.40    3.70   1
  -1 -15   5   40.40    4.00   1
   1  15  -4  499.90   15.40   1
  -1 -15   4  513.10   18.00   1
   1  15  -3  128.90    5.20   1
  -1 -15   3  134.90    6.80   1
   1  15  -2  974.40   22.50   1
  -1 -15   2  974.20   35.50   1
   1  15  -1    7.50    1.90   1
  -1 -15   1    6.60    1.90   1
   1  15   0  124.40    5.00   1
  -1 -15   0  139.50    5.60   1
   1  15   1   27.30    2.90   1
  -1 -15  -1   31.30    3.30   1
   1  15   2  167.20    6.20   1
  -1 -15  -2  182.10    8.00   1
   1  15   3  174.10    6.30   1
  -1 -15  -3  193.70    8.30   1
   1  15   4   58.40    4.30   1
  -1 -15  -4   59.60    4.50   1
   1  15   5   18.60    3.20   1
  -1 -15  -5    6.70    3.50   1
   2   0 -13   -3.30    4.90   1
   2   0 -12    3.80    6.30   1
   2   0 -11   -3.40    3.60   1
   2   0 -10   61.90    2.80   1
   2   0  -9    2.30    0.40   1
   2   0  -8  196.20    3.00   1
   2   0  -7    2.20    0.40   1
   2   0  -6 6556.40   72.80   1
   2   0  -5    2.60    0.30   1
   2   0  -4  286.60    3.10   1
   2   0  -3    3.30    0.30   1
   2   0  -2  663.90    7.40   1
   2   0  -1    6.40    0.30   1
   2   0   0 4354.60   47.90   1
   2   0   1    1.30    0.20   1
   2   0   2  606.50    6.40   1
   2   0   3    2.10    0.30   1
   2   0   4 2627.50   25.40   1
   2   0   5    5.90    0.50   1
   2   0   6  975.40   12.00   1
   2   0   7    1.40    0.60   1
   2   0   8  760.40   14.00   1
   2   0   9    1.80    1.10   1
   2   0  10   66.90    3.60   1
   2   0  11    2.40    2.30   1
   2   0  12  320.40   12.00   1
   2   2 -13    1.40    7.80   1
  -2  -2  13   10.90    5.80   1
   2   2 -12  209.00   14.10   1
  -2  -2  12  191.30   13.40   1
   2   2 -11  912.20   26.90   1
  -2  -2  11  946.90   27.50   1
   2   2 -10  486.90   15.00   1
  -2  -2  10  504.00   15.00   1
   2   2  -9 2343.30   39.70   1
  -2  -2   9 2323.10   39.40   1
   2   2  -8  544.60    7.60   1
  -2  -2   8  566.70    7.80   1
   2   2  -7    3.00    0.50   1
  -2  -2   7    2.40    0.40   1
   2   2  -6  135.20    1.90   1
  -2  -2   6  138.90    2.00   1
   2   2  -5  295.90    3.20   1
  -2  -2   5  296.70    3.70   1
   2   2  -4 1481.20   13.40   1
  -2  -2   4 1474.20   15.10   1
   2   2  -3  220.80    2.40   1
  -2  -2   3  219.60    2.70   1
   2   2  -2 1280.90   11.90   1
  -2  -2   2 1296.30   13.90   1
   2   2  -1 5560.90   52.30   1
  -2  -2   1 5607.40   58.00   1
   2   2   0  398.00    4.60   1
  -2  -2   0  399.10    4.40   1
   2   2   1 2679.00   29.90   1
  -2  -2  -1 2733.10   28.60   1
   2   2   2 1609.10   17.20   1
  -2  -2  -2 1639.90   16.70   1
   2   2   3   23.70    0.60   1
  -2  -2  -3   24.50    0.60   1
   2   2   4 1086.80   12.10   1
  -2  -2  -4 1098.80   12.00   1
   2   2   5  464.00    5.90   1
  -2  -2  -5  481.70    5.70   1
   2   2   6  219.00    3.30   1
  -2  -2  -6  222.50    3.60   1
   2   2   7 1094.70   14.40   1
  -2  -2  -7 1099.90   16.80   1
   2   2   8   38.40    2.20   1
  -2  -2  -8   38.80    1.70   1
   2   2   9 1762.00   31.90   1
  -2  -2  -9 1787.80   37.20   1
   2   2  10   74.90    3.70   1
  -2  -2 -10   79.30    3.40   1
   2   2  11  174.30    7.10   1
  -2  -2 -11  171.80    7.50   1
   2   2  12   14.10    4.30   1
  -2  -2 -12   11.50    3.00   1
   2   4 -13  113.60   11.80   1
  -2  -4  13  124.90   12.60   1
   2   4 -12  223.10   11.80   1
  -2  -4  12  238.60   11.30   1
   2   4 -11   20.60    3.20   1
  -2  -4  11   22.70    2.70   1
   2   4 -10  631.30   14.70   1
  -2  -4  10  642.80   19.00   1
   2   4  -9  126.80    3.60   1
  -2  -4   9  134.40    4.30   1
   2   4  -8  525.70    9.10   1
  -2  -4   8  532.00   11.60   1
   2   4  -7  281.90    4.70   1
  -2  -4   7  286.60    4.90   1
   2   4  -6  668.20    8.80   1
  -2  -4   6  696.90   10.00   1
   2   4  -5  951.80   11.10   1
  -2  -4   5  955.00   13.20   1
   2   4  -4 7309.00   71.90   1
  -2  -4   4 7376.00   76.90   1
   2   4  -3   59.80    0.90   1
  -2  -4   3   60.10    1.00   1
   2   4  -2 1214.10   12.00   1
  -2  -4   2 1218.70   12.00   1
   2   4  -1   10.40    0.40   1
  -2  -4   1   10.10    0.40   1
   2   4   0 1260.30   12.40   1
  -2  -4   0 1253.70   12.90   1
   2   4   1  359.40    4.00   1
  -2  -4  -1  359.50    4.00   1
   2   4   2  216.80    2.70   1
  -2  -4  -2  214.00    2.70   1
   2   4   3  959.90   10.80   1
  -2  -4  -3  972.80   12.40   1
   2   4   4 6310.70   87.50   1
  -2  -4  -4 6448.30   70.70   1
   2   4   5  541.00    9.50   1
  -2  -4  -5  541.30    8.10   1
   2   4   6  436.80    8.20   1
  -2  -4  -6  442.90    7.60   1
   2   4   7    1.40    1.20   1
  -2  -4  -7    0.50    1.00   1
   2   4   8   84.80    3.00   1
  -2  -4  -8   91.00    3.10   1
   2   4   9  134.40    4.30   1
  -2  -4  -9  135.30    4.20   1
   2   4  10  115.40    4.20   1
  -2  -4 -10  105.30    4.00   1
   2   4  11   20.30    4.30   1
  -2  -4 -11   13.60    2.90   1
   2   4  12  746.90   28.60   1
  -2  -4 -12  752.80   25.20   1
   2   6 -12  305.00   13.90   1
  -2  -6  12  328.50   14.40   1
   2   6 -11  286.30   11.50   1
  -2  -6  11  278.60    9.10   1
   2   6 -10  326.00   11.80   1
  -2  -6  10  317.80    9.00   1
   2   6  -9 1248.30   23.90   1
  -2  -6   9 1256.00   27.00   1
   2   6  -8 1362.20   23.70   1
  -2  -6   8 1350.10   27.60   1
   2   6  -7   17.80    1.30   1
  -2  -6   7   26.60    2.00   1
   2   6  -6  991.90   12.70   1
  -2  -6   6  966.30   19.10   1
   2   6  -5  139.50    2.60   1
  -2  -6   5  140.30    3.20   1
   2   6  -4  217.80    3.50   1
  -2  -6   4  225.40    3.70   1
   2   6  -3   74.50    1.30   1
  -2  -6   3   72.00    1.40   1
   2   6  -2   11.20    0.40   1
  -2  -6   2   12.00    0.60   1
   2   6  -1 3144.10   31.60   1
  -2  -6   1 3120.70   33.30   1
   2   6   0 4445.70   44.40   1
  -2  -6   0 4330.00   48.10   1
   2   6   1 1109.80   12.40   1
  -2  -6  -1 1106.80   11.60   1
   2   6   2  473.90    6.30   1
  -2  -6  -2  487.10    6.50   1
   2   6   3   93.50    1.70   1
  -2  -6  -3   95.30    1.60   1
   2   6   4   10.60    0.50   1
  -2  -6  -4   11.10    0.60   1
   2   6   5    6.10    0.80   1
  -2  -6  -5   10.50    0.80   1
   2   6   6  289.40    4.90   1
  -2  -6  -6  282.00    6.00   1
   2   6   7  176.80    5.80   1
  -2  -6  -7  174.40    4.10   1
   2   6   8  942.20   18.40   1
  -2  -6  -8  941.50   18.30   1
   2   6   9 1129.40   23.10   1
  -2  -6  -9 1160.00   23.30   1
   2   6  10  138.70    6.40   1
  -2  -6 -10  135.30    5.20   1
   2   6  11   62.00    4.60   1
  -2  -6 -11   62.00    3.70   1
   2   8 -12    2.60    2.90   1
  -2  -8  12   -3.20    5.40   1
   2   8 -11  204.50    7.60   1
  -2  -8  11  241.80   16.10   1
   2   8 -10   28.20    2.50   1
  -2  -8  10   21.80    3.50   1
   2   8  -9   76.40    4.00   1
  -2  -8   9   79.80    4.90   1
   2   8  -8   22.50    1.80   1
  -2  -8   8   24.40    3.00   1
   2   8  -7   34.40    2.30   1
  -2  -8   7   32.30    2.50   1
   2   8  -6 1548.10   26.20   1
  -2  -8   6 1520.50   30.10   1
   2   8  -5 2068.50   24.40   1
  -2  -8   5 2073.10   34.10   1
   2   8  -4  136.10    2.20   1
  -2  -8   4  131.80    2.80   1
   2   8  -3  140.40    2.20   1
  -2  -8   3  140.80    2.70   1
   2   8  -2  263.00    3.80   1
  -2  -8   2  260.10    4.30   1
   2   8  -1  933.10   11.20   1
  -2  -8   1  923.40   14.30   1
   2   8   0  715.30    8.80   1
  -2  -8   0  703.10   10.10   1
   2   8   1   19.00    0.90   1
  -2  -8  -1   17.90    0.80   1
   2   8   2  521.90    7.30   1
  -2  -8  -2  520.80    6.60   1
   2   8   3  771.10   11.20   1
  -2  -8  -3  790.50    9.90   1
   2   8   4  282.90    4.30   1
  -2  -8  -4  272.30    4.40   1
   2   8   5 1215.90   17.70   1
  -2  -8  -5 1220.00   21.50   1
   2   8   6  327.30    6.40   1
  -2  -8  -6  313.40    6.90   1
   2   8   7   11.70    1.40   1
  -2  -8  -7    9.20    1.50   1
   2   8   8  108.70    4.60   1
  -2  -8  -8  114.00    4.00   1
   2   8   9  158.60    4.90   1
  -2  -8  -9  168.30    6.40   1
   2   8  10    2.20    2.00   1
  -2  -8 -10    2.50    2.30   1
   2  10 -11  201.60    9.50   1
  -2 -10  11  208.90   16.30   1
   2  10 -10 1000.50   31.60   1
  -2 -10  10  933.30   35.90   1
   2  10  -9  176.60    7.20   1
  -2 -10   9  180.50    8.70   1
   2  10  -8   41.30    2.30   1
  -2 -10   8   41.90    3.70   1
   2  10  -7   62.70    2.50   1
  -2 -10   7   52.00    3.30   1
   2  10  -6   71.10    2.30   1
  -2 -10   6   69.60    3.40   1
   2  10  -5   21.80    1.10   1
  -2 -10   5   27.10    1.60   1
   2  10  -4  659.40   10.50   1
  -2 -10   4  662.50   14.00   1
   2  10  -3  146.30    3.50   1
  -2 -10   3  153.00    3.80   1
   2  10  -2 1415.90   20.10   1
  -2 -10   2 1416.30   24.40   1
   2  10  -1  620.90    9.50   1
  -2 -10   1  615.20   10.30   1
   2  10   0 1279.00   18.00   1
  -2 -10   0 1232.40   21.50   1
   2  10   1  304.60    5.20   1
  -2 -10  -1  310.10    5.80   1
   2  10   2  222.50    4.20   1
  -2 -10  -2  226.70    4.50   1
   2  10   3  133.70    3.00   1
  -2 -10  -3  142.30    3.30   1
   2  10   4  562.60   10.30   1
  -2 -10  -4  577.70   16.20   1
   2  10   5    7.20    1.50   1
  -2 -10  -5    4.40    2.30   1
   2  10   6   15.30    2.40   1
  -2 -10  -6   16.20    2.90   1
   2  10   7  321.10    7.30   1
  -2 -10  -7  310.30   11.40   1
   2  10   8  641.50   15.40   1
  -2 -10  -8  603.00   24.10   1
   2  10   9  119.90    4.80   1
  -2 -10  -9  121.60   10.20   1
   2  12  -9   94.30    6.10   1
  -2 -12   9   81.20    9.60   1
   2  12  -8  149.50    7.40   1
  -2 -12   8  150.40    8.30   1
   2  12  -7  392.00   10.30   1
  -2 -12   7  399.90   11.90   1
   2  12  -6    3.20    2.10   1
  -2 -12   6    5.00    2.10   1
   2  12  -5 1517.40   26.10   1
  -2 -12   5 1538.60   33.90   1
   2  12  -4  289.60    6.50   1
  -2 -12   4  289.80    7.20   1
   2  12  -3  186.00    4.40   1
  -2 -12   3  189.00    5.10   1
   2  12  -2   13.30    1.50   1
  -2 -12   2   13.00    1.50   1
   2  12  -1  112.20    3.10   1
  -2 -12   1  119.20    3.30   1
   2  12   0  431.30    7.80   1
  -2 -12   0  447.00    9.30   1
   2  12   1  112.10    3.50   1
  -2 -12  -1  110.10    4.10   1
   2  12   2   19.70    1.80   1
  -2 -12  -2   24.20    2.20   1
   2  12   3 1211.10   24.10   1
  -2 -12  -3 1239.20   35.10   1
   2  12   4  413.70    9.00   1
  -2 -12  -4  416.00   11.70   1
   2  12   5  783.10   17.40   1
  -2 -12  -5  761.60   19.70   1
   2  12   6   30.70    3.20   1
  -2 -12  -6   34.00    4.20   1
   2  12   7   13.80    2.90   1
  -2 -12  -7    8.00    4.00   1
   2  12   8  127.20    6.20   1
  -2 -12  -8  147.80    9.30   1
   2  14  -7   20.90    3.60   1
  -2 -14   7   27.90    4.80   1
   2  14  -6  187.40    7.40   1
  -2 -14   6  174.50    7.90   1
   2  14  -5   90.70    4.90   1
  -2 -14   5   86.30    4.80   1
   2  14  -4    1.80    2.10   1
  -2 -14   4    3.90    2.30   1
   2  14  -3   31.30    2.60   1
  -2 -14   3   28.70    2.40   1
   2  14  -2  215.50    5.40   1
  -2 -14   2  227.30    5.90   1
   2  14  -1    9.40    1.80   1
  -2 -14   1    6.00    1.80   1
   2  14   0 1496.10   24.60   1
  -2 -14   0 1508.40   29.90   1
   2  14   1    2.70    2.00   1
  -2 -14  -1    9.20    2.00   1
   2  14   2    3.30    2.20   1
  -2 -14  -2    5.10    2.30   1
   2  14   3   13.90    2.40   1
  -2 -14  -3   18.80    2.80   1
   2  14   4   69.70    4.20   1
  -2 -14  -4   77.10    5.80   1
   2  14   5  114.20    5.40   1
  -2 -14  -5  109.60    7.70   1
   2  14   6   21.50    5.40   1
  -2 -14  -6   28.50    6.60   1
   2  16  -3   46.40    4.20   1
   2  16  -2   78.10    4.30   1
  -2 -16   2   77.60    5.10   1
   2  16  -1   85.10    5.20   1
  -2 -16   1   88.10    5.50   1
   2  16   0   57.00    3.90   1
  -2 -16   0   50.80    4.30   1
   2  16   1    3.80    2.40   1
  -2 -16  -1    4.20    2.60   1
   3   1 -13   25.40    6.60   1
  -3  -1  13   23.90    6.40   1
   3   1 -12  768.10   36.50   1
  -3  -1  12  816.70   34.50   1
   3   1 -11  476.20   15.90   1
  -3  -1  11  468.20   12.00   1
   3   1 -10  165.90    4.50   1
  -3  -1  10  165.80    5.00   1
   3   1  -9 2020.00   27.60   1
  -3  -1   9 1964.20   33.50   1
   3   1  -8  667.20   10.00   1
  -3  -1   8  702.40    9.50   1
   3   1  -7   18.80    0.90   1
  -3  -1   7   17.10    0.70   1
   3   1  -6   24.10    0.70   1
  -3  -1   6   26.60    0.70   1
   3   1  -5 1614.50   16.00   1
  -3  -1   5 1617.60   17.50   1
   3   1  -4 2342.10   24.90   1
  -3  -1   4 2396.60   25.50   1
   3   1  -3 3989.30   39.50   1
  -3  -1   3 3909.30   38.70   1
   3   1  -2  617.70    7.00   1
  -3  -1   2  621.20    7.00   1
   3   1  -1 2186.80   25.00   1
  -3  -1   1 2274.60   24.30   1
   3   1   0    1.70    0.20   1
  -3  -1   0    2.00    0.30   1
   3   1   1   22.40    0.50   1
  -3  -1  -1   23.20    0.50   1
   3   1   2 1277.80   13.30   1
  -3  -1  -2 1294.90   12.20   1
   3   1   3 2674.70   27.10   1
  -3  -1  -3 2705.90   27.20   1
   3   1   4  118.60    1.70   1
  -3  -1  -4  119.50    1.90   1
   3   1   5  510.40    6.40   1
  -3  -1  -5  518.20    6.30   1
   3   1   6 1634.10   21.90   1
  -3  -1  -6 1609.20   21.90   1
   3   1   7   10.00    1.00   1
  -3  -1  -7   11.00    1.00   1
   3   1   8  514.70   10.70   1
  -3  -1  -8  532.10    9.90   1
   3   1   9   59.10    2.80   1
  -3  -1  -9   60.10    3.40   1
   3   1  10  175.40    6.60   1
  -3  -1 -10  167.40    6.40   1
   3   1  11  486.40   16.40   1
  -3  -1 -11  488.70   16.40   1
   3   3 -13  373.00   24.20   1
  -3  -3  13  352.70   24.50   1
   3   3 -12  303.00   11.50   1
  -3  -3  12  279.60    9.10   1
   3   3 -11   12.30    2.80   1
  -3  -3  11   16.10    2.10   1
   3   3 -10  156.60    5.20   1
  -3  -3  10  167.80    5.50   1
   3   3  -9  262.30    5.30   1
  -3  -3   9  263.40    7.10   1
   3   3  -8   36.60    1.20   1
  -3  -3   8   38.50    1.20   1
   3   3  -7 4558.20   54.80   1
  -3  -3   7 4715.80   56.50   1
   3   3  -6  215.50    3.10   1
  -3  -3   6  219.50    3.40   1
   3   3  -5  546.20    6.10   1
  -3  -3   5  539.10    6.70   1
   3   3  -4 2064.20   21.30   1
  -3  -3   4 2032.70   22.10   1
   3   3  -3   45.70    0.80   1
  -3  -3   3   47.40    1.00   1
   3   3  -2 2545.50   23.30   1
  -3  -3   2 2577.10   29.00   1
   3   3  -1  122.50    1.60   1
  -3  -3   1  125.90    1.80   1
   3   3   0  868.60    9.80   1
  -3  -3   0  883.80    9.40   1
   3   3   1 5635.40   58.50   1
  -3  -3  -1 5647.50   62.50   1
   3   3   2    0.70    0.40   1
  -3  -3  -2    1.80    0.30   1
   3   3   3  966.00   13.30   1
  -3  -3  -3  973.90   11.50   1
   3   3   4 1300.50   19.20   1
  -3  -3  -4 1331.20   16.50   1
   3   3   5    7.50    0.80   1
  -3  -3  -5    6.80    0.50   1
   3   3   6  513.10    7.80   1
  -3  -3  -6  518.50    7.40   1
   3   3   7  638.50   10.70   1
  -3  -3  -7  638.50   14.20   1
   3   3   8  525.20   10.90   1
  -3  -3  -8  504.00   10.60   1
   3   3   9  483.50   11.10   1
  -3  -3  -9  484.90   11.00   1
   3   3  10    1.40    1.70   1
  -3  -3 -10    3.40    1.70   1
   3   3  11  673.90   22.20   1
  -3  -3 -11  644.80   21.70   1
   3   5 -13    5.80    7.90   1
  -3  -5  13    7.80    5.20   1
   3   5 -12  806.80   30.70   1
  -3  -5  12  832.20   25.20   1
   3   5 -11  476.30   16.60   1
  -3  -5  11  479.60   13.70   1
   3   5 -10    7.10    1.90   1
  -3  -5  10    0.70    1.70   1
   3   5  -9   69.50    3.30   1
  -3  -5   9   64.20    3.30   1
   3   5  -8  547.70    9.40   1
  -3  -5   8  551.20   12.10   1
   3   5  -7 1437.90   15.90   1
  -3  -5   7 1417.60   21.60   1
   3   5  -6   93.80    1.60   1
  -3  -5   6   91.20    2.50   1
   3   5  -5   69.30    1.30   1
  -3  -5   5   71.40    2.00   1
   3   5  -4 2153.40   23.20   1
  -3  -5   4 2143.20   26.40   1
   3   5  -3 1467.70   14.60   1
  -3  -5   3 1447.00   16.80   1
   3   5  -2 3181.80   30.50   1
  -3  -5   2 3139.30   33.30   1
   3   5  -1   23.90    0.70   1
  -3  -5   1   22.40    0.60   1
   3   5   0  248.10    3.20   1
  -3  -5   0  242.10    3.00   1
   3   5   1 2772.80   31.40   1
  -3  -5  -1 2736.80   29.30   1
   3   5   2  831.20   11.50   1
  -3  -5  -2  836.00   10.80   1
   3   5   3  134.50    2.40   1
  -3  -5  -3  133.50    2.30   1
   3   5   4   99.60    2.00   1
  -3  -5  -4   99.10    1.90   1
   3   5   5  586.50    8.50   1
  -3  -5  -5  588.60    8.10   1
   3   5   6 1700.00   29.10   1
  -3  -5  -6 1672.10   25.20   1
   3   5   7   94.30    3.40   1
  -3  -5  -7   90.80    3.10   1
   3   5   8  203.30    5.50   1
  -3  -5  -8  198.80    5.40   1
   3   5   9  272.90    7.60   1
  -3  -5  -9  261.20    7.10   1
   3   5  10  200.00    8.40   1
  -3  -5 -10  226.60    7.60   1
   3   5  11  127.50    9.20   1
  -3  -5 -11  138.40    7.20   1
   3   7 -12   68.80    5.80   1
  -3  -7  12   71.10    6.00   1
   3   7 -11  458.20   15.30   1
  -3  -7  11  454.70   18.20   1
   3   7 -10   54.00    3.20   1
  -3  -7  10   54.60    4.70   1
   3   7  -9 1112.80   25.00   1
  -3  -7   9 1055.50   28.50   1
   3   7  -8  264.40    7.20   1
  -3  -7   8  254.20    8.50   1
   3   7  -7  198.30    3.80   1
  -3  -7   7  199.90    6.80   1
   3   7  -6  149.20    2.80   1
  -3  -7   6  147.50    3.60   1
   3   7  -5  194.10    3.10   1
  -3  -7   5  188.40    3.80   1
   3   7  -4   75.60    1.20   1
  -3  -7   4   74.10    1.90   1
   3   7  -3 3774.70   40.20   1
  -3  -7   3 3578.20   46.80   1
   3   7  -2   39.20    0.90   1
  -3  -7   2   40.00    1.20   1
   3   7  -1   73.80    1.80   1
  -3  -7   1   74.80    1.80   1
   3   7   0  172.90    2.70   1
  -3  -7   0  175.70    2.60   1
   3   7   1  760.80    9.90   1
  -3  -7  -1  756.70    9.90   1
   3   7   2  313.90    4.70   1
  -3  -7  -2  323.00    4.70   1
   3   7   3 1076.20   14.00   1
  -3  -7  -3 1053.90   16.10   1
   3   7   4   99.20    2.30   1
  -3  -7  -4   99.90    2.40   1
   3   7   5  931.50   17.00   1
  -3  -7  -5  923.30   19.20   1
   3   7   6   64.10    2.80   1
  -3  -7  -6   65.40    2.60   1
   3   7   7  281.20    8.10   1
  -3  -7  -7  283.90    6.90   1
   3   7   8   79.10    3.10   1
  -3  -7  -8   84.40    3.90   1
   3   7   9    3.60    1.90   1
  -3  -7  -9    2.20    1.90   1
   3   7  10   84.60    4.70   1
  -3  -7 -10   80.80    4.90   1
   3   9 -11    6.70    2.90   1
  -3  -9  11    4.30    3.40   1
   3   9 -10   12.00    2.20   1
  -3  -9  10   14.90    3.10   1
   3   9  -9  261.80    8.70   1
  -3  -9   9  251.10    9.90   1
   3   9  -8  714.00   17.10   1
  -3  -9   8  701.60   21.00   1
   3   9  -7  165.20    4.90   1
  -3  -9   7  153.60    6.20   1
   3   9  -6   94.70    2.60   1
  -3  -9   6   97.90    3.00   1
   3   9  -5  899.00   15.00   1
  -3  -9   5  894.00   16.10   1
   3   9  -4  764.20   11.40   1
  -3  -9   4  752.10   13.60   1
   3   9  -3  137.90    2.80   1
  -3  -9   3  127.60    3.20   1
   3   9  -2  632.00    8.70   1
  -3  -9   2  602.10   11.10   1
   3   9  -1 1345.40   17.80   1
  -3  -9   1 1305.40   22.50   1
   3   9   0  138.80    2.80   1
  -3  -9   0  133.50    2.70   1
   3   9   1  261.40    4.60   1
  -3  -9  -1  265.10    4.60   1
   3   9   2 1247.30   17.70   1
  -3  -9  -2 1252.30   17.70   1
   3   9   3  381.10    7.00   1
  -3  -9  -3  380.30    6.50   1
   3   9   4   62.20    2.30   1
  -3  -9  -4   60.30    2.20   1
   3   9   5  121.40    3.90   1
  -3  -9  -5  110.00    3.50   1
   3   9   6  613.30   12.70   1
  -3  -9  -6  592.60   12.90   1
   3   9   7  454.20   12.30   1
  -3  -9  -7  474.30   13.00   1
   3   9   8  189.30    6.80   1
  -3  -9  -8  188.90    8.00   1
   3   9   9   14.00    2.60   1
  -3  -9  -9   17.10    3.50   1
   3  11 -10  227.50    9.70   1
  -3 -11  10  249.00   12.60   1
   3  11  -9   40.50    4.50   1
  -3 -11   9   30.00    4.30   1
   3  11  -8  686.10   18.90   1
  -3 -11   8  646.30   21.10   1
   3  11  -7 1004.90   23.70   1
  -3 -11   7  925.30   22.00   1
   3  11  -6  614.10   15.50   1
  -3 -11   6  574.30   14.60   1
   3  11  -5  284.50    7.30   1
  -3 -11   5  276.50    6.90   1
   3  11  -4   68.10    2.90   1
  -3 -11   4   75.80    2.90   1
   3  11  -3  118.80    3.70   1
  -3 -11   3  119.30    4.20   1
   3  11  -2    2.10    1.30   1
  -3 -11   2    5.40    1.20   1
   3  11  -1  152.70    3.70   1
  -3 -11   1  154.70    3.70   1
   3  11   0 1264.90   19.20   1
  -3 -11   0 1246.60   20.20   1
   3  11   1 1127.90   16.80   1
  -3 -11  -1 1135.90   19.20   1
   3  11   2  908.90   14.60   1
  -3 -11  -2  892.10   15.80   1
   3  11   3   81.70    2.70   1
  -3 -11  -3   88.70    3.70   1
   3  11   4  504.80   10.10   1
  -3 -11  -4  472.30   12.60   1
   3  11   5   32.20    2.50   1
  -3 -11  -5   35.40    3.80   1
   3  11   6   26.20    2.80   1
  -3 -11  -6   27.40    3.90   1
   3  11   7  415.80   12.40   1
  -3 -11  -7  379.80   16.50   1
   3  11   8  104.30    6.10   1
  -3 -11  -8  116.70    7.60   1
   3  13  -8  228.30   10.30   1
  -3 -13   8  226.20   12.00   1
   3  13  -7    2.10    3.10   1
  -3 -13   7    3.80    3.00   1
   3  13  -6   58.70    3.80   1
  -3 -13   6   53.60    3.80   1
   3  13  -5  189.40    5.70   1
  -3 -13   5  196.60    7.00   1
   3  13  -4  119.90    4.10   1
  -3 -13   4  115.60    4.90   1
   3  13  -3 1334.30   22.30   1
  -3 -13   3 1327.60   23.40   1
   3  13  -2  149.70    4.10   1
  -3 -13   2  163.40    4.70   1
   3  13  -1  150.00    4.50   1
  -3 -13   1  149.80    4.40   1
   3  13   0  174.40    5.00   1
  -3 -13   0  171.10    5.30   1
   3  13   1    2.60    1.60   1
  -3 -13  -1    1.30    1.40   1
   3  13   2  150.70    5.40   1
  -3 -13  -2  150.20    5.90   1
   3  13   3   22.60    2.80   1
  -3 -13  -3   16.80    3.10   1
   3  13   4   47.20    3.90   1
  -3 -13  -4   55.70    5.00   1
   3  13   5  644.70   18.10   1
  -3 -13  -5  580.00   24.00   1
   3  13   6  233.70    8.70   1
  -3 -13  -6  223.00   11.80   1
   3  15  -5   13.10    2.90   1
  -3 -15   5   20.80    3.00   1
   3  15  -4  115.60    5.70   1
  -3 -15   4  105.80    5.30   1
   3  15  -3  244.30    7.90   1
  -3 -15   3  227.90    9.70   1
   3  15  -2   60.10    3.70   1
  -3 -15   2   57.40    4.30   1
   3  15  -1   12.40    2.40   1
  -3 -15   1   16.20    2.60   1
   3  15   0  152.00    5.70   1
  -3 -15   0  157.20    7.40   1
   3  15   1    6.90    2.40   1
  -3 -15  -1   11.60    3.50   1
   3  15   2  637.10   16.80   1
  -3 -15  -2  636.90   25.80   1
   3  15   3    6.00    3.10   1
  -3 -15  -3    7.20    5.30   1
   4   0 -14  209.90   17.30   1
   4   0 -13    3.20    4.70   1
   4   0 -12  938.70   27.80   1
   4   0 -11   -0.10    1.30   1
   4   0 -10  608.00   12.50   1
   4   0  -9   -0.30    0.80   1
   4   0  -8 1661.60   25.00   1
   4   0  -7    0.20    0.60   1
   4   0  -6 3513.40   40.00   1
   4   0  -5    1.70    0.40   1
   4   0  -4  855.40    9.10   1
   4   0  -3    1.90    0.40   1
   4   0  -2 1365.60   14.80   1
   4   0  -1    6.20    0.60   1
   4   0   0 5965.10   66.30   1
   4   0   1    1.50    0.30   1
   4   0   2  247.20    3.20   1
   4   0   3    2.70    0.40   1
   4   0   4    5.60    0.60   1
   4   0   5    1.60    0.60   1
   4   0   6   15.80    1.00   1
   4   0   7    1.50    0.80   1
   4   0   8 2986.00   46.70   1
   4   0   9   -0.60    2.00   1
   4   0  10  381.50   13.10   1
   4   0  11    1.50    2.70   1
   4   2 -13  351.60   23.30   1
  -4  -2  13  332.00   15.10   1
   4   2 -12  257.60   11.50   1
  -4  -2  12  243.50    8.50   1
   4   2 -11  229.00    7.50   1
  -4  -2  11  222.50    7.40   1
   4   2 -10  370.80    7.40   1
  -4  -2  10  386.00    8.30   1
   4   2  -9   11.80    1.10   1
  -4  -2   9   10.40    1.30   1
   4   2  -8  678.10    9.40   1
  -4  -2   8  696.10   10.30   1
   4   2  -7 1339.60   15.90   1
  -4  -2   7 1361.80   17.40   1
   4   2  -6   13.20    0.70   1
  -4  -2   6   14.40    0.70   1
   4   2  -5 4514.70   50.40   1
  -4  -2   5 4518.40   54.10   1
   4   2  -4 2102.50   20.60   1
  -4  -2   4 2058.80   23.60   1
   4   2  -3   29.70    0.70   1
  -4  -2   3   30.30    0.80   1
   4   2  -2 1492.20   15.60   1
  -4  -2   2 1541.50   17.00   1
   4   2  -1  363.60    4.10   1
  -4  -2   1  376.60    4.60   1
   4   2   0  898.20   10.80   1
  -4  -2   0  946.50   11.40   1
   4   2   1   94.20    1.40   1
  -4  -2  -1   93.90    1.50   1
   4   2   2  214.80    3.50   1
  -4  -2  -2  218.70    3.10   1
   4   2   3 3159.20   41.30   1
  -4  -2  -3 3238.30   36.20   1
   4   2   4  457.20    5.90   1
  -4  -2  -4  472.00    5.70   1
   4   2   5 1639.00   22.40   1
  -4  -2  -5 1642.40   20.80   1
   4   2   6   20.50    1.40   1
  -4  -2  -6   25.30    1.30   1
   4   2   7   11.90    1.20   1
  -4  -2  -7   10.90    1.30   1
   4   2   8   40.90    2.30   1
  -4  -2  -8   39.20    2.50   1
   4   2   9  187.20    6.70   1
  -4  -2  -9  176.10    5.50   1
   4   2  10   57.40    5.20   1
  -4  -2 -10   49.60    4.10   1
   4   2  11  211.70    9.40   1
  -4  -2 -11  201.40    9.40   1
   4   4 -13    8.30    5.40   1
  -4  -4  13   13.00    3.50   1
   4   4 -12   91.90    6.40   1
  -4  -4  12   88.60    5.10   1
   4   4 -11  110.50    5.80   1
  -4  -4  11  105.00    4.60   1
   4   4 -10 3221.30   65.20   1
  -4  -4  10 3216.20   65.30   1
   4   4  -9  380.30    6.80   1
  -4  -4   9  387.60    8.20   1
   4   4  -8   12.60    0.90   1
  -4  -4   8   15.50    1.30   1
   4   4  -7   76.00    1.70   1
  -4  -4   7   76.10    1.60   1
   4   4  -6  279.30    4.20   1
  -4  -4   6  276.20    4.50   1
   4   4  -5  319.10    4.30   1
  -4  -4   5  316.00    4.90   1
   4   4  -4  410.00    4.80   1
  -4  -4   4  408.80    6.90   1
   4   4  -3  234.10    2.80   1
  -4  -4   3  229.50    4.10   1
   4   4  -2 5038.90   46.00   1
  -4  -4   2 4960.60   55.60   1
   4   4  -1  837.10   10.10   1
  -4  -4   1  836.90   10.30   1
   4   4   0 1822.40   21.00   1
  -4  -4   0 1825.60   24.60   1
   4   4   1  128.00    2.10   1
  -4  -4  -1  126.20    2.30   1
   4   4   2  175.90    3.10   1
  -4  -4  -2  180.50    3.20   1
   4   4   3  115.10    2.50   1
  -4  -4  -3  120.90    2.00   1
   4   4   4  765.10   11.10   1
  -4  -4  -4  774.20   10.40   1
   4   4   5   44.60    1.40   1
  -4  -4  -5   47.10    1.30   1
   4   4   6  293.80    5.70   1
  -4  -4  -6  290.40    6.20   1
   4   4   7  144.00    4.80   1
  -4  -4  -7  146.80    4.20   1
   4   4   8  932.40   18.60   1
  -4  -4  -8  920.10   18.60   1
   4   4   9  308.50    8.30   1
  -4  -4  -9  311.20    8.60   1
   4   4  10  217.00    8.70   1
  -4  -4 -10  218.90    9.30   1
   4   6 -13  155.80   10.30   1
  -4  -6  13  159.10    8.20   1
   4   6 -12  259.90   13.00   1
  -4  -6  12  258.10   10.30   1
   4   6 -11   65.70    4.00   1
  -4  -6  11   58.60    3.80   1
   4   6 -10    9.90    2.30   1
  -4  -6  10    5.70    1.90   1
   4   6  -9   10.20    2.30   1
  -4  -6   9    8.40    1.90   1
   4   6  -8  254.00    6.80   1
  -4  -6   8  241.10    6.60   1
   4   6  -7  755.30   11.30   1
  -4  -6   7  737.40   16.10   1
   4   6  -6 2180.70   25.90   1
  -4  -6   6 2123.50   41.60   1
   4   6  -5 2011.50   22.70   1
  -4  -6   5 1961.70   38.70   1
   4   6  -4   11.50    0.80   1
  -4  -6   4   10.00    0.90   1
   4   6  -3   58.80    1.20   1
  -4  -6   3   58.50    1.60   1
   4   6  -2   11.10    0.60   1
  -4  -6   2   11.90    0.70   1
   4   6  -1   29.80    1.00   1
  -4  -6   1   29.70    1.00   1
   4   6   0 1212.70   16.60   1
  -4  -6   0 1214.70   16.30   1
   4   6   1    6.70    0.80   1
  -4  -6  -1    7.50    0.50   1
   4   6   2 1035.60   14.40   1
  -4  -6  -2 1039.30   13.20   1
   4   6   3 2524.20   34.10   1
  -4  -6  -3 2494.70   30.70   1
   4   6   4  736.90   13.40   1
  -4  -6  -4  730.70   11.90   1
   4   6   5  472.70   10.90   1
  -4  -6  -5  467.30    8.10   1
   4   6   6  133.60    3.80   1
  -4  -6  -6  133.30    3.80   1
   4   6   7    1.10    1.30   1
  -4  -6  -7    6.30    1.60   1
   4   6   8  127.00    4.50   1
  -4  -6  -8  124.00    5.10   1
   4   6   9   40.40    3.50   1
  -4  -6  -9   40.80    3.50   1
   4   6  10    1.30    3.00   1
  -4  -6 -10   -3.20    2.40   1
   4   8 -12  269.60   14.10   1
  -4  -8  12  302.40   14.90   1
   4   8 -11  689.90   21.90   1
  -4  -8  11  702.60   26.90   1
   4   8 -10   97.70    5.80   1
  -4  -8  10  115.90    6.60   1
   4   8  -9  517.50   14.00   1
  -4  -8   9  497.40   16.20   1
   4   8  -8  450.90   11.40   1
  -4  -8   8  430.90   13.80   1
   4   8  -7  107.90    3.00   1
  -4  -8   7  108.50    3.90   1
   4   8  -6  502.40   10.30   1
  -4  -8   6  509.50   11.60   1
   4   8  -5  105.60    2.80   1
  -4  -8   5  106.50    3.10   1
   4   8  -4  398.80    5.80   1
  -4  -8   4  387.20    7.60   1
   4   8  -3   38.50    1.10   1
  -4  -8   3   34.80    1.60   1
   4   8  -2  154.60    2.90   1
  -4  -8   2  151.30    3.10   1
   4   8  -1 2673.40   36.20   1
  -4  -8   1 2648.90   39.10   1
   4   8   0 1841.00   24.80   1
  -4  -8   0 1826.30   25.20   1
   4   8   1  136.30    2.90   1
  -4  -8  -1  131.30    2.60   1
   4   8   2   23.70    1.30   1
  -4  -8  -2   23.90    1.00   1
   4   8   3  184.80    4.10   1
  -4  -8  -3  185.30    3.70   1
   4   8   4   53.20    2.00   1
  -4  -8  -4   53.70    1.90   1
   4   8   5  207.90    5.00   1
  -4  -8  -5  208.00    5.30   1
   4   8   6   43.60    2.50   1
  -4  -8  -6   43.20    2.30   1
   4   8   7  583.30   11.20   1
  -4  -8  -7  552.20   13.00   1
   4   8   8  805.50   20.80   1
  -4  -8  -8  781.90   29.90   1
   4   8   9  283.30    9.90   1
  -4  -8  -9  299.20   14.70   1
   4  10 -11    2.00    4.80   1
  -4 -10  11    2.20    4.10   1
   4  10 -10  413.00   18.60   1
  -4 -10  10  398.60   17.80   1
   4  10  -9   30.70    3.40   1
  -4 -10   9   28.90    4.00   1
   4  10  -8  391.10   11.10   1
  -4 -10   8  385.40   13.20   1
   4  10  -7  190.80    6.50   1
  -4 -10   7  183.90    7.60   1
   4  10  -6  825.10   17.00   1
  -4 -10   6  849.30   20.00   1
   4  10  -5  407.80    8.10   1
  -4 -10   5  399.20   10.20   1
   4  10  -4 1411.70   23.00   1
  -4 -10   4 1395.50   25.50   1
   4  10  -3   90.50    2.60   1
  -4 -10   3   88.30    2.80   1
   4  10  -2  509.20    8.40   1
  -4 -10   2  496.80    9.60   1
   4  10  -1    2.60    1.20   1
  -4 -10   1    0.10    0.90   1
   4  10   0   16.00    1.40   1
  -4 -10   0   16.40    1.20   1
   4  10   1  233.60    4.70   1
  -4 -10  -1  236.60    4.70   1
   4  10   2  142.70    3.40   1
  -4 -10  -2  161.50    3.50   1
   4  10   3  140.60    4.00   1
  -4 -10  -3  146.00    3.80   1
   4  10   4 1798.80   30.10   1
  -4 -10  -4 1750.80   37.00   1
   4  10   5  315.30    8.20   1
  -4 -10  -5  302.30    9.40   1
   4  10   6    3.00    2.30   1
  -4 -10  -6    0.50    2.30   1
   4  10   7   -1.10    2.30   1
  -4 -10  -7    3.40    2.50   1
   4  10   8   88.40    5.10   1
  -4 -10  -8  103.20    6.10   1
   4  12  -9  679.40   22.10   1
  -4 -12   9  636.50   25.20   1
   4  12  -8    9.00    2.90   1
  -4 -12   8    6.40    3.30   1
   4  12  -7   87.80    5.10   1
  -4 -12   7   85.00    6.00   1
   4  12  -6  238.20    7.40   1
  -4 -12   6  226.50    8.20   1
   4  12  -5  238.90    6.30   1
  -4 -12   5  242.30    8.00   1
   4  12  -4    4.00    1.50   1
  -4 -12   4    8.50    1.70   1
   4  12  -3  245.60    5.90   1
  -4 -12   3  237.60    6.40   1
   4  12  -2  322.00    7.10   1
  -4 -12   2  325.70    7.80   1
   4  12  -1 1242.50   21.20   1
  -4 -12   1 1238.80   23.50   1
   4  12   0    5.00    1.60   1
  -4 -12   0    4.10    1.30   1
   4  12   1  296.00    7.00   1
  -4 -12  -1  307.00    7.70   1
   4  12   2  133.50    4.80   1
  -4 -12  -2  127.00    5.90   1
   4  12   3  193.90    5.60   1
  -4 -12  -3  189.40    8.30   1
   4  12   4    5.60    2.80   1
  -4 -12  -4    5.90    2.60   1
   4  12   5   23.40    4.00   1
  -4 -12  -5   21.00    3.60   1
   4  12   6   32.30    4.10   1
  -4 -12  -6   37.50    4.60   1
   4  14  -6 1010.10   32.80   1
  -4 -14   6  962.40   31.30   1
   4  14  -5   -3.00    2.40   1
  -4 -14   5    0.70    2.20   1
   4  14  -4  170.10    6.20   1
  -4 -14   4  157.50    6.40   1
   4  14  -3   16.30    2.30   1
  -4 -14   3   16.40    2.00   1
   4  14  -2   45.70    2.70   1
  -4 -14   2   40.60    3.00   1
   4  14  -1  150.40    5.40   1
  -4 -14   1  148.80    5.80   1
   4  14   0  136.30    6.60   1
  -4 -14   0  144.90    6.60   1
   4  14   1   10.20    2.80   1
  -4 -14  -1   11.90    3.20   1
   4  14   2  368.80   11.60   1
  -4 -14  -2  367.40   16.30   1
   4  14   3   16.00    3.70   1
  -4 -14  -3    8.60    3.40   1
   4  14   4  653.70   21.60   1
  -4 -14  -4  628.70   26.40   1
   5   1 -13  185.00   14.90   1
  -5  -1  13  176.80    9.50   1
   5   1 -12  118.40    5.10   1
  -5  -1  12  109.10    5.00   1
   5   1 -11 1071.50   24.50   1
  -5  -1  11 1063.40   21.10   1
   5   1 -10  220.80    4.90   1
  -5  -1  10  208.80    7.40   1
   5   1  -9  414.70    7.50   1
  -5  -1   9  411.60    7.50   1
   5   1  -8 1217.20   17.60   1
  -5  -1   8 1219.10   18.80   1
   5   1  -7  544.70    8.40   1
  -5  -1   7  553.10    9.00   1
   5   1  -6  529.70    7.20   1
  -5  -1   6  528.80    8.40   1
   5   1  -5  233.10    3.50   1
  -5  -1   5  240.60    4.70   1
   5   1  -4  713.60    9.40   1
  -5  -1   4  714.80   10.00   1
   5   1  -3 4533.70   63.90   1
  -5  -1   3 4580.90   58.60   1
   5   1  -2    1.60    0.70   1
  -5  -1   2    1.20    0.60   1
   5   1  -1   23.60    0.80   1
  -5  -1   1   20.20    1.10   1
   5   1   0 2560.00   36.80   1
  -5  -1   0 2577.70   34.40   1
   5   1   1   33.60    1.00   1
  -5  -1  -1   33.30    1.10   1
   5   1   2 1665.10   24.50   1
  -5  -1  -2 1670.20   24.20   1
   5   1   3   47.00    1.50   1
  -5  -1  -3   50.50    1.40   1
   5   1   4   58.00    1.70   1
  -5  -1  -4   54.10    1.70   1
   5   1   5 1322.90   20.60   1
  -5  -1  -5 1318.10   20.40   1
   5   1   6  129.50    3.20   1
  -5  -1  -6  133.50    3.30   1
   5   1   7  593.00   12.30   1
  -5  -1  -7  623.90   13.10   1
   5   1   8   46.40    2.70   1
  -5  -1  -8   47.00    2.70   1
   5   1   9    7.40    2.50   1
  -5  -1  -9    8.20    2.60   1
   5   1  10  601.50   20.50   1
  -5  -1 -10  594.40   23.90   1
   5   3 -13 1402.10   74.30   1
  -5  -3  13 1330.80   48.80   1
   5   3 -12    1.90    2.70   1
  -5  -3  12    1.50    2.20   1
   5   3 -11   43.50    3.90   1
  -5  -3  11   39.30    3.10   1
   5   3 -10  408.00    8.00   1
  -5  -3  10  397.40    9.20   1
   5   3  -9    7.00    1.10   1
  -5  -3   9    9.60    1.30   1
   5   3  -8  748.00   11.30   1
  -5  -3   8  730.80   13.50   1
   5   3  -7 2052.90   25.90   1
  -5  -3   7 1994.60   29.70   1
   5   3  -6  248.30    4.20   1
  -5  -3   6  250.70    4.60   1
   5   3  -5 2751.70   33.80   1
  -5  -3   5 2620.00   37.60   1
   5   3  -4    5.40    0.60   1
  -5  -3   4    6.20    0.80   1
   5   3  -3  532.40    6.80   1
  -5  -3   3  521.90    9.30   1
   5   3  -2   75.80    1.60   1
  -5  -3   2   72.40    2.00   1
   5   3  -1  399.50    5.10   1
  -5  -3   1  404.40    7.40   1
   5   3   0  312.60    4.90   1
  -5  -3   0  299.10    5.20   1
   5   3   1 2552.70   33.60   1
  -5  -3  -1 2505.70   36.20   1
   5   3   2  830.10   10.90   1
  -5  -3  -2  825.70   11.90   1
   5   3   3   62.20    1.60   1
  -5  -3  -3   59.60    1.60   1
   5   3   4    9.40    0.90   1
  -5  -3  -4    9.30    0.80   1
   5   3   5  512.20    9.00   1
  -5  -3  -5  501.10    8.10   1
   5   3   6   50.90    1.90   1
  -5  -3  -6   50.50    1.90   1
   5   3   7  757.10   15.30   1
  -5  -3  -7  750.10   15.80   1
   5   3   8   95.70    3.90   1
  -5  -3  -8   93.80    3.60   1
   5   3   9  104.00    4.80   1
  -5  -3  -9  122.70    5.20   1
   5   3  10  131.50    6.70   1
  -5  -3 -10  135.80    7.30   1
   5   5 -13  474.00   21.70   1
  -5  -5  13  477.30   17.20   1
   5   5 -12  270.30   12.90   1
  -5  -5  12  244.00    9.50   1
   5   5 -11   37.60    3.10   1
  -5  -5  11   38.20    3.60   1
   5   5 -10  426.30   14.60   1
  -5  -5  10  437.40   11.50   1
   5   5  -9  522.70   10.10   1
  -5  -5   9  523.20   11.30   1
   5   5  -8 1814.40   28.20   1
  -5  -5   8 1778.80   31.40   1
   5   5  -7  239.90    5.40   1
  -5  -5   7  237.60    6.30   1
   5   5  -6   82.90    2.20   1
  -5  -5   6   82.50    2.20   1
   5   5  -5 1803.90   24.30   1
  -5  -5   5 1808.90   29.70   1
   5   5  -4  636.20    8.00   1
  -5  -5   4  635.20   10.20   1
   5   5  -3  156.80    2.30   1
  -5  -5   3  156.30    3.20   1
   5   5  -2  428.80    5.20   1
  -5  -5   2  396.70    6.70   1
   5   5  -1 1443.10   19.70   1
  -5  -5   1 1426.50   23.80   1
   5   5   0 1465.00   18.60   1
  -5  -5   0 1425.30   21.40   1
   5   5   1  117.10    2.90   1
  -5  -5  -1  124.00    2.60   1
   5   5   2 1157.30   19.80   1
  -5  -5  -2 1144.30   17.60   1
   5   5   3  445.40    8.60   1
  -5  -5  -3  449.10    7.70   1
   5   5   4   33.70    1.70   1
  -5  -5  -4   35.00    1.70   1
   5   5   5   72.50    2.10   1
  -5  -5  -5   70.50    2.30   1
   5   5   6  866.50   19.80   1
  -5  -5  -6  892.80   17.40   1
   5   5   7  273.00    7.20   1
  -5  -5  -7  261.00    8.00   1
   5   5   8   18.40    2.30   1
  -5  -5  -8   16.80    2.60   1
   5   5   9    1.50    2.10   1
  -5  -5  -9    3.40    2.40   1
   5   7 -12   65.60    5.80   1
  -5  -7  12   59.90    5.50   1
   5   7 -11  622.10   19.40   1
  -5  -7  11  635.60   24.20   1
   5   7 -10  139.70    5.80   1
  -5  -7  10  143.70    7.40   1
   5   7  -9 1273.60   28.90   1
  -5  -7   9 1238.00   33.30   1
   5   7  -8   88.70    3.90   1
  -5  -7   8   87.80    3.60   1
   5   7  -7    6.50    1.30   1
  -5  -7   7    8.50    1.60   1
   5   7  -6  260.10    5.80   1
  -5  -7   6  259.50    6.80   1
   5   7  -5  151.80    3.40   1
  -5  -7   5  145.20    4.30   1
   5   7  -4  709.30    9.80   1
  -5  -7   4  682.40   12.10   1
   5   7  -3 2978.20   36.80   1
  -5  -7   3 2955.90   48.20   1
   5   7  -2  438.30    6.30   1
  -5  -7   2  427.00    7.50   1
   5   7  -1   44.90    1.60   1
  -5  -7   1   48.60    1.50   1
   5   7   0  697.70   10.20   1
  -5  -7   0  700.30   10.30   1
   5   7   1  308.50    5.20   1
  -5  -7  -1  304.60    5.00   1
   5   7   2  123.90    3.00   1
  -5  -7  -2  118.80    2.50   1
   5   7   3  162.10    4.70   1
  -5  -7  -3  159.90    4.10   1
   5   7   4  662.50   13.30   1
  -5  -7  -4  656.90   11.50   1
   5   7   5 1490.60   32.40   1
  -5  -7  -5 1486.20   27.60   1
   5   7   6  224.40    6.30   1
  -5  -7  -6  234.90    6.50   1
   5   7   7  350.20    9.30   1
  -5  -7  -7  341.60    9.10   1
   5   7   8  272.10    8.10   1
  -5  -7  -8  260.80   10.50   1
   5   7   9   36.30    4.50   1
  -5  -7  -9   38.00    5.00   1
   5   9 -11  219.60    9.90   1
  -5  -9  11  226.60   12.30   1
   5   9 -10   14.80    3.40   1
  -5  -9  10   12.20    4.80   1
   5   9  -9  285.90    9.60   1
  -5  -9   9  256.10   10.50   1
   5   9  -8  643.60   16.60   1
  -5  -9   8  631.10   19.50   1
   5   9  -7 1007.80   22.90   1
  -5  -9   7  959.70   27.50   1
   5   9  -6    9.40    1.40   1
  -5  -9   6   10.10    1.90   1
   5   9  -5    6.20    1.20   1
  -5  -9   5    8.10    1.50   1
   5   9  -4 1027.40   15.60   1
  -5  -9   4 1027.80   19.30   1
   5   9  -3  329.50    5.80   1
  -5  -9   3  322.40    7.10   1
   5   9  -2   77.90    2.30   1
  -5  -9   2   76.10    2.30   1
   5   9  -1  112.70    2.70   1
  -5  -9   1  109.80    2.60   1
   5   9   0  378.50    7.20   1
  -5  -9   0  372.60    7.20   1
   5   9   1 1141.00   17.10   1
  -5  -9  -1 1141.80   17.50   1
   5   9   2 1025.10   17.40   1
  -5  -9  -2 1020.40   22.10   1
   5   9   3  319.20    6.30   1
  -5  -9  -3  323.00    7.70   1
   5   9   4  101.50    4.00   1
  -5  -9  -4  101.50    4.40   1
   5   9   5   22.60    2.60   1
  -5  -9  -5   20.00    3.00   1
   5   9   6  302.50    7.60   1
  -5  -9  -6  303.20   10.10   1
   5   9   7   28.20    2.70   1
  -5  -9  -7   28.60    3.20   1
   5   9   8    0.80    2.50   1
  -5  -9  -8    0.40    2.90   1
   5  11 -10   26.50    7.00   1
  -5 -11  10   22.90    4.40   1
   5  11  -9   75.90    5.10   1
  -5 -11   9   69.20    6.00   1
   5  11  -8   46.40    4.30   1
  -5 -11   8   47.80    5.30   1
   5  11  -7  552.00   16.10   1
  -5 -11   7  551.90   19.00   1
   5  11  -6  140.40    5.90   1
  -5 -11   6  130.90    6.70   1
   5  11  -5  295.20    8.90   1
  -5 -11   5  308.50    9.10   1
   5  11  -4  443.50   10.20   1
  -5 -11   4  451.70   12.10   1
   5  11  -3  210.30    4.70   1
  -5 -11   3  212.00    5.70   1
   5  11  -2  502.00    9.10   1
  -5 -11   2  480.80   10.60   1
   5  11  -1    5.00    1.30   1
  -5 -11   1    3.80    1.20   1
   5  11   0   39.10    2.00   1
  -5 -11   0   45.40    2.10   1
   5  11   1  867.30   15.50   1
  -5 -11  -1  842.50   17.20   1
   5  11   2   11.80    2.00   1
  -5 -11  -2   17.00    2.80   1
   5  11   3   18.30    2.00   1
  -5 -11  -3   22.20    3.40   1
   5  11   4   81.90    3.50   1
  -5 -11  -4   82.40    5.40   1
   5  11   5   94.90    5.50   1
  -5 -11  -5   99.10    5.70   1
   5  11   6  394.40   14.50   1
  -5 -11  -6  411.90   15.30   1
   5  13  -7  175.20    8.70   1
  -5 -13   7  182.00   10.30   1
   5  13  -6    2.20    2.60   1
  -5 -13   6   -5.20    3.30   1
   5  13  -5   35.70    5.30   1
  -5 -13   5   31.00    3.20   1
   5  13  -4  145.90    6.00   1
  -5 -13   4  147.00    5.70   1
   5  13  -3  278.00    7.40   1
  -5 -13   3  275.80    8.20   1
   5  13  -2  159.10    5.30   1
  -5 -13   2  156.20    5.50   1
   5  13  -1  383.40    9.30   1
  -5 -13   1  370.50    9.50   1
   5  13   0  194.70    6.30   1
  -5 -13   0  198.30    8.00   1
   5  13   1  452.20   13.00   1
  -5 -13  -1  429.60   17.90   1
   5  13   2   30.10    3.10   1
  -5 -13  -2   25.90    3.70   1
   5  13   3  353.10   10.40   1
  -5 -13  -3  337.10   15.80   1
   5  13   4   20.80    3.60   1
  -5 -13  -4   24.40    4.00   1
   5  15  -3   87.50    4.70   1
  -5 -15   3  119.50    8.40   1
   5  15  -2  382.70   11.40   1
  -5 -15   2  366.80   14.10   1
   5  15  -1   55.50    4.40   1
  -5 -15   1   51.30    5.30   1
   6   0 -13    1.00    4.10   1
   6   0 -12  593.00   20.50   1
   6   0 -11    3.70    1.50   1
   6   0 -10  264.90    6.50   1
   6   0  -9    1.40    1.00   1
   6   0  -8   31.30    1.50   1
   6   0  -7    2.00    0.90   1
   6   0  -6 6394.10   90.20   1
   6   0  -5    2.00    0.40   1
   6   0  -4  350.80    5.30   1
   6   0  -3    1.40    1.20   1
   6   0  -2   46.60    2.00   1
   6   0  -1    3.20    1.20   1
   6   0   0  124.50    2.60   1
   6   0   1    2.60    0.60   1
   6   0   2 3795.90   61.10   1
   6   0   3    2.20    0.90   1
   6   0   4 1785.30   31.10   1
   6   0   5    1.70    0.90   1
   6   0   6   70.40    2.40   1
   6   0   7    1.50    1.10   1
   6   0   8  102.80    5.30   1
   6   0   9   -1.10    2.70   1
   6   2 -13  147.40   12.60   1
  -6  -2  13  136.50    8.40   1
   6   2 -12   43.60    4.10   1
  -6  -2  12   46.60    3.60   1
   6   2 -11 1327.40   38.50   1
  -6  -2  11 1337.70   27.60   1
   6   2 -10  680.60   12.50   1
  -6  -2  10  687.90   14.20   1
   6   2  -9  758.00   13.10   1
  -6  -2   9  755.10   14.70   1
   6   2  -8  437.20    8.00   1
  -6  -2   8  446.70    9.00   1
   6   2  -7  267.60    4.60   1
  -6  -2   7  275.30    5.20   1
   6   2  -6  324.40    5.70   1
  -6  -2   6  329.20    5.80   1
   6   2  -5   33.70    1.20   1
  -6  -2   5   33.80    1.10   1
   6   2  -4  775.40   11.40   1
  -6  -2   4  796.90   12.50   1
   6   2  -3  974.20   15.00   1
  -6  -2   3  973.80   14.90   1
   6   2  -2 1066.00   14.50   1
  -6  -2   2 1055.20   17.90   1
   6   2  -1 4139.60   58.60   1
  -6  -2   1 4156.70   65.90   1
   6   2   0   20.30    1.00   1
  -6  -2   0   18.60    1.10   1
   6   2   1   44.80    1.50   1
  -6  -2  -1   48.80    1.80   1
   6   2   2    3.10    0.60   1
  -6  -2  -2    1.80    0.80   1
   6   2   3  194.60    4.00   1
  -6  -2  -3  195.20    3.90   1
   6   2   4   51.40    1.80   1
  -6  -2  -4   53.30    1.90   1
   6   2   5    2.00    1.40   1
  -6  -2  -5    0.50    1.00   1
   6   2   6   69.90    2.50   1
  -6  -2  -6   66.20    2.80   1
   6   2   7 1215.80   28.00   1
  -6  -2  -7 1233.80   24.50   1
   6   2   8   47.40    3.00   1
  -6  -2  -8   43.90    2.90   1
   6   2   9  499.10   17.50   1
  -6  -2  -9  510.50   18.20   1
   6   4 -13    2.40    3.50   1
  -6  -4  13    1.30    2.40   1
   6   4 -12   39.10    5.00   1
  -6  -4  12   49.40    4.10   1
   6   4 -11  125.70    6.70   1
  -6  -4  11  111.80    5.40   1
   6   4 -10  848.10   25.70   1
  -6  -4  10  885.20   17.60   1
   6   4  -9    2.10    1.20   1
  -6  -4   9    4.20    1.20   1
   6   4  -8 1272.00   19.40   1
  -6  -4   8 1225.30   22.50   1
   6   4  -7  144.90    3.40   1
  -6  -4   7  150.80    3.90   1
   6   4  -6  731.60   13.00   1
  -6  -4   6  707.60   15.00   1
   6   4  -5  614.90    9.20   1
  -6  -4   5  614.30   11.20   1
   6   4  -4  791.30   10.80   1
  -6  -4   4  779.30   14.00   1
   6   4  -3   83.70    1.80   1
  -6  -4   3   83.70    2.60   1
   6   4  -2 1197.50   16.30   1
  -6  -4   2 1164.90   22.60   1
   6   4  -1  157.30    2.90   1
  -6  -4   1  154.40    3.70   1
   6   4   0    6.20    0.90   1
  -6  -4   0   10.40    0.90   1
   6   4   1    5.20    0.80   1
  -6  -4  -1    5.40    0.90   1
   6   4   2  469.40    7.90   1
  -6  -4  -2  469.60    8.10   1
   6   4   3  675.60   11.30   1
  -6  -4  -3  658.70   12.10   1
   6   4   4 1747.80   27.90   1
  -6  -4  -4 1742.60   27.40   1
   6   4   5   13.00    1.40   1
  -6  -4  -5   12.00    1.30   1
   6   4   6    3.00    1.90   1
  -6  -4  -6    5.30    1.70   1
   6   4   7   10.30    2.00   1
  -6  -4  -7   14.20    2.20   1
   6   4   8   94.40    4.50   1
  -6  -4  -8   91.10    5.10   1
   6   4   9   50.70    5.60   1
  -6  -4  -9   60.90    5.80   1
   6   6 -12  575.00   23.40   1
  -6  -6  12  513.60   22.50   1
   6   6 -11  648.60   20.70   1
  -6  -6  11  658.40   25.20   1
   6   6 -10   91.90    4.40   1
  -6  -6  10   86.80    5.20   1
   6   6  -9  493.60   16.00   1
  -6  -6   9  511.30   17.00   1
   6   6  -8  176.00    5.00   1
  -6  -6   8  194.60    6.00   1
   6   6  -7   59.10    2.10   1
  -6  -6   7   60.70    4.10   1
   6   6  -6 1029.90   25.60   1
  -6  -6   6  993.90   21.40   1
   6   6  -5    8.10    1.20   1
  -6  -6   5    6.10    0.90   1
   6   6  -4  420.30    7.00   1
  -6  -6   4  431.60    8.40   1
   6   6  -3 1212.00   15.30   1
  -6  -6   3 1189.90   18.70   1
   6   6  -2  419.80    6.20   1
  -6  -6   2  411.80    8.10   1
   6   6  -1 1451.40   19.00   1
  -6  -6   1 1413.90   24.50   1
   6   6   0 1050.90   16.80   1
  -6  -6   0 1068.50   16.70   1
   6   6   1  328.60    6.80   1
  -6  -6  -1  316.40    5.80   1
   6   6   2  215.30    5.70   1
  -6  -6  -2  221.70    5.00   1
   6   6   3   57.60    2.20   1
  -6  -6  -3   57.20    2.00   1
   6   6   4   89.50    2.80   1
  -6  -6  -4   92.80    2.80   1
   6   6   5   13.60    1.60   1
  -6  -6  -5   13.10    1.90   1
   6   6   6   33.20    2.50   1
  -6  -6  -6   35.80    2.60   1
   6   6   7  758.60   20.00   1
  -6  -6  -7  740.70   23.30   1
   6   6   8  404.50   14.50   1
  -6  -6  -8  420.10   14.60   1
   6   8 -11  174.90    8.00   1
  -6  -8  11  198.90   10.90   1
   6   8 -10  186.20    9.40   1
  -6  -8  10  211.00   10.50   1
   6   8  -9    2.20    2.60   1
  -6  -8   9    3.70    3.20   1
   6   8  -8   20.00    2.60   1
  -6  -8   8   11.90    3.20   1
   6   8  -7 1060.50   21.00   1
  -6  -8   7 1060.90   24.10   1
   6   8  -6 2118.70   33.70   1
  -6  -8   6 2045.80   41.90   1
   6   8  -5  751.90   12.80   1
  -6  -8   5  710.30   15.90   1
   6   8  -4   54.50    1.90   1
  -6  -8   4   55.00    2.90   1
   6   8  -3   12.40    1.20   1
  -6  -8   3   12.90    1.30   1
   6   8  -2  160.50    3.50   1
  -6  -8   2  162.00    4.10   1
   6   8  -1  284.70    5.30   1
  -6  -8   1  280.00    5.30   1
   6   8   0    0.90    1.30   1
  -6  -8   0    3.10    1.00   1
   6   8   1  103.40    3.00   1
  -6  -8  -1  107.30    3.00   1
   6   8   2 1011.40   17.40   1
  -6  -8  -2 1009.00   17.40   1
   6   8   3  999.10   17.90   1
  -6  -8  -3 1015.20   17.90   1
   6   8   4  459.10   10.70   1
  -6  -8  -4  438.60   12.10   1
   6   8   5  319.00    7.80   1
  -6  -8  -5  309.70    9.40   1
   6   8   6   70.10    3.60   1
  -6  -8  -6   62.30    4.30   1
   6   8   7   96.40    4.70   1
  -6  -8  -7  103.60    5.90   1
   6  10 -10 1167.50   44.90   1
  -6 -10  10 1225.10   46.90   1
   6  10  -9   87.50    6.40   1
  -6 -10   9   88.60    6.70   1
   6  10  -8  101.30    5.70   1
  -6 -10   8  102.40    6.70   1
   6  10  -7    2.50    2.40   1
  -6 -10   7    2.10    3.20   1
   6  10  -6   85.50    3.60   1
  -6 -10   6   80.40    3.90   1
   6  10  -5   37.70    2.30   1
  -6 -10   5   31.90    2.90   1
   6  10  -4   44.50    2.10   1
  -6 -10   4   49.50    3.10   1
   6  10  -3   22.20    2.10   1
  -6 -10   3   26.00    2.30   1
   6  10  -2 1741.90   28.40   1
  -6 -10   2 1664.30   31.00   1
   6  10  -1  517.80   11.30   1
  -6 -10   1  519.70   10.10   1
   6  10   0  230.50    5.00   1
  -6 -10   0  238.20    5.70   1
   6  10   1    2.00    1.30   1
  -6 -10  -1    2.50    1.30   1
   6  10   2   19.70    2.00   1
  -6 -10  -2   18.50    2.00   1
   6  10   3   12.20    2.10   1
  -6 -10  -3   14.70    2.30   1
   6  10   4  259.20    8.60   1
  -6 -10  -4  280.30   10.00   1
   6  10   5   10.60    3.00   1
  -6 -10  -5    1.90    2.30   1
   6  10   6  193.80    9.10   1
  -6 -10  -6  204.80    9.00   1
   6  12  -8  108.20    6.20   1
  -6 -12   8  100.20    7.70   1
   6  12  -7  411.10   15.00   1
  -6 -12   7  387.60   17.50   1
   6  12  -6    7.40    3.20   1
  -6 -12   6   13.50    3.30   1
   6  12  -5 1006.00   29.20   1
  -6 -12   5  967.80   28.80   1
   6  12  -4   97.70    3.80   1
  -6 -12   4  110.50    5.90   1
   6  12  -3  107.70    3.70   1
  -6 -12   3  100.90    4.30   1
   6  12  -2   13.70    2.00   1
  -6 -12   2    9.60    2.20   1
   6  12  -1  111.50    3.50   1
  -6 -12   1  112.10    4.50   1
   6  12   0   65.80    2.80   1
  -6 -12   0   77.60    3.60   1
   6  12   1   17.60    2.30   1
  -6 -12  -1   15.60    3.30   1
   6  12   2    7.30    2.40   1
  -6 -12  -2    6.40    2.50   1
   6  12   3 1134.60   34.70   1
  -6 -12  -3 1134.50   34.50   1
   6  12   4   55.50    6.60   1
  -6 -12  -4   54.20    5.50   1
   6  14  -5   76.60    5.80   1
  -6 -14   5   63.80    6.60   1
   6  14  -4   81.10    5.40   1
  -6 -14   4   82.80    5.70   1
   6  14  -3   59.40    3.70   1
  -6 -14   3   53.60    4.40   1
   6  14  -2  690.30   17.70   1
  -6 -14   2  664.30   21.90   1
   6  14  -1    4.40    2.80   1
  -6 -14   1   -0.90    3.00   1
   6  14   0  602.90   17.60   1
  -6 -14   0  631.60   34.70   1
   6  14   1   95.40   10.10   1
  -6 -14  -1   88.40    9.10   1
   7   1 -13   39.40    6.50   1
  -7  -1  13   51.80    5.20   1
   7   1 -12  421.60   14.00   1
  -7  -1  12  422.30   14.10   1
   7   1 -11   98.80    3.90   1
  -7  -1  11  104.90    4.00   1
   7   1 -10   14.60    1.60   1
  -7  -1  10   18.00    2.40   1
   7   1  -9 2060.90   37.00   1
  -7  -1   9 2184.60   34.50   1
   7   1  -8   81.10    2.50   1
  -7  -1   8   77.20    3.10   1
   7   1  -7   13.20    1.20   1
  -7  -1   7   11.00    1.10   1
   7   1  -6  506.50    7.30   1
  -7  -1   6  507.20   11.00   1
   7   1  -5  202.40    3.70   1
  -7  -1   5  192.50    4.10   1
   7   1  -4 1567.80   23.60   1
  -7  -1   4 1557.50   26.20   1
   7   1  -3  629.90   11.70   1
  -7  -1   3  667.10   10.90   1
   7   1  -2  682.60   12.40   1
  -7  -1   2  687.10   12.60   1
   7   1  -1 1232.40   16.80   1
  -7  -1   1 1211.30   20.60   1
   7   1   0  341.70    6.90   1
  -7  -1   0  347.30    6.30   1
   7   1   1  501.60   11.40   1
  -7  -1  -1  506.20    9.40   1
   7   1   2  106.00    3.00   1
  -7  -1  -2  112.40    2.80   1
   7   1   3  295.20    6.30   1
  -7  -1  -3  282.60    6.30   1
   7   1   4  665.50   12.00   1
  -7  -1  -4  673.70   13.50   1
   7   1   5  208.90    5.10   1
  -7  -1  -5  210.40    5.10   1
   7   1   6  462.70   11.00   1
  -7  -1  -6  461.40   11.00   1
   7   1   7   24.10    2.80   1
  -7  -1  -7   25.00    2.70   1
   7   1   8    3.30    3.60   1
  -7  -1  -8    2.20    3.60   1
   7   3 -13  767.50   31.30   1
  -7  -3  13  733.00   24.60   1
   7   3 -12  104.70    7.30   1
  -7  -3  12   96.00    5.30   1
   7   3 -11  571.70   19.30   1
  -7  -3  11  578.10   15.40   1
   7   3 -10   26.10    2.10   1
  -7  -3  10   29.90    2.20   1
   7   3  -9  383.00    8.80   1
  -7  -3   9  372.00    8.50   1
   7   3  -8   30.70    1.80   1
  -7  -3   8   34.70    2.10   1
   7   3  -7 1457.00   21.00   1
  -7  -3   7 1441.90   25.60   1
   7   3  -6  231.60    4.30   1
  -7  -3   6  242.80    6.50   1
   7   3  -5  840.00   13.30   1
  -7  -3   5  843.60   15.20   1
   7   3  -4  907.80   13.50   1
  -7  -3   4  909.90   16.40   1
   7   3  -3   19.50    1.20   1
  -7  -3   3   19.60    1.60   1
   7   3  -2  167.10    3.50   1
  -7  -3   2  158.10    4.50   1
   7   3  -1  259.60    4.90   1
  -7  -3   1  265.60    6.60   1
   7   3   0   15.20    1.10   1
  -7  -3   0   19.80    1.20   1
   7   3   1 2302.90   34.40   1
  -7  -3  -1 2259.10   34.10   1
   7   3   2   55.10    1.90   1
  -7  -3  -2   52.00    2.00   1
   7   3   3   33.80    1.60   1
  -7  -3  -3   28.60    1.50   1
   7   3   4  377.90    6.90   1
  -7  -3  -4  386.80    7.70   1
   7   3   5  295.60    6.80   1
  -7  -3  -5  297.40    7.70   1
   7   3   6  464.90   12.70   1
  -7  -3  -6  489.80   13.60   1
   7   3   7   -1.70    2.90   1
  -7  -3  -7    5.60    2.20   1
   7   3   8   70.50    4.80   1
  -7  -3  -8   89.30    7.20   1
   7   5 -12  214.40   11.50   1
  -7  -5  12  224.50   11.40   1
   7   5 -11  551.30   18.30   1
  -7  -5  11  546.00   22.30   1
   7   5 -10  125.90    5.50   1
  -7  -5  10  137.50    7.10   1
   7   5  -9    6.10    2.00   1
  -7  -5   9   12.70    2.30   1
   7   5  -8  909.50   16.00   1
  -7  -5   8  891.40   19.80   1
   7   5  -7 1152.80   19.10   1
  -7  -5   7 1073.40   23.40   1
   7   5  -6  231.70    4.90   1
  -7  -5   6  223.40    6.30   1
   7   5  -5    0.50    1.60   1
  -7  -5   5    1.70    2.30   1
   7   5  -4 1262.70   22.10   1
  -7  -5   4 1249.40   25.30   1
   7   5  -3  545.00    9.40   1
  -7  -5   3  557.00   10.70   1
   7   5  -2  227.90    4.80   1
  -7  -5   2  226.50    5.20   1
   7   5  -1  272.50    7.00   1
  -7  -5   1  282.40    6.10   1
   7   5   0  719.70   13.10   1
  -7  -5   0  733.10   13.70   1
   7   5   1  404.60    7.50   1
  -7  -5  -1  401.30    8.20   1
   7   5   2   95.40    3.00   1
  -7  -5  -2   91.00    2.70   1
   7   5   3  208.60    4.90   1
  -7  -5  -3  211.30    4.80   1
   7   5   4  490.70   11.10   1
  -7  -5  -4  477.20    9.80   1
   7   5   5   61.10    3.20   1
  -7  -5  -5   68.80    3.10   1
   7   5   6  879.60   26.60   1
  -7  -5  -6  916.80   27.30   1
   7   5   7   74.20    4.90   1
  -7  -5  -7   65.10    4.40   1
   7   7 -11  110.90    6.00   1
  -7  -7  11  114.70    7.40   1
   7   7 -10  309.20   11.20   1
  -7  -7  10  300.80   13.80   1
   7   7  -9 1577.60   43.00   1
  -7  -7   9 1563.00   43.00   1
   7   7  -8  160.10    5.10   1
  -7  -7   8  164.20    6.20   1
   7   7  -7   29.10    2.20   1
  -7  -7   7   22.10    2.40   1
   7   7  -6  445.30    9.70   1
  -7  -7   6  431.10   11.00   1
   7   7  -5  152.10    3.90   1
  -7  -7   5  150.40    5.20   1
   7   7  -4   22.20    1.80   1
  -7  -7   4   19.70    1.70   1
   7   7  -3 1019.90   18.70   1
  -7  -7   3 1013.60   18.90   1
   7   7  -2  422.10    9.10   1
  -7  -7   2  426.70    9.10   1
   7   7  -1  708.10   12.30   1
  -7  -7   1  723.80   12.80   1
   7   7   0  102.20    3.00   1
  -7  -7   0  108.80    3.00   1
   7   7   1  539.90   10.10   1
  -7  -7  -1  537.30   11.30   1
   7   7   2  308.60    7.60   1
  -7  -7  -2  316.50    6.60   1
   7   7   3   39.30    2.30   1
  -7  -7  -3   42.70    2.10   1
   7   7   4   35.80    3.10   1
  -7  -7  -4   29.90    2.20   1
   7   7   5  532.40   17.20   1
  -7  -7  -5  557.10   15.50   1
   7   7   6   25.10    3.00   1
  -7  -7  -6   27.40    3.90   1
   7   7   7   53.30    4.70   1
  -7  -7  -7   57.00    5.70   1
   7   9 -10   90.00    6.70   1
  -7  -9  10   85.90    6.90   1
   7   9  -9  112.20    7.30   1
  -7  -9   9  119.40    7.70   1
   7   9  -8  153.20    6.30   1
  -7  -9   8  149.30    7.90   1
   7   9  -7   70.50    3.40   1
  -7  -9   7   67.80    3.80   1
   7   9  -6   22.50    2.10   1
  -7  -9   6   23.60    2.50   1
   7   9  -5  994.40   18.20   1
  -7  -9   5  966.70   22.80   1
   7   9  -4 1346.30   23.40   1
  -7  -9   4 1310.10   29.00   1
   7   9  -3   66.00    2.80   1
  -7  -9   3   63.30    3.40   1
   7   9  -2    8.10    1.60   1
  -7  -9   2   12.00    1.50   1
   7   9  -1  216.70    5.30   1
  -7  -9   1  201.10    5.10   1
   7   9   0  306.20    6.90   1
  -7  -9   0  295.60    8.50   1
   7   9   1   23.60    2.00   1
  -7  -9  -1   26.30    2.00   1
   7   9   2  284.50    6.90   1
  -7  -9  -2  289.70    7.40   1
   7   9   3  184.00    6.10   1
  -7  -9  -3  187.40    7.00   1
   7   9   4  241.60    8.50   1
  -7  -9  -4  237.60    9.40   1
   7   9   5  118.60    6.40   1
  -7  -9  -5  129.60    6.60   1
   7   9   6  220.80   12.30   1
  -7  -9  -6  190.00   10.60   1
   7  11  -8  454.60   20.00   1
  -7 -11   8  432.70   19.90   1
   7  11  -7  207.40    8.60   1
  -7 -11   7  185.70   10.10   1
   7  11  -6   40.60    3.70   1
  -7 -11   6   35.60    4.40   1
   7  11  -5  467.40   13.60   1
  -7 -11   5  475.60   15.90   1
   7  11  -4   12.40    1.80   1
  -7 -11   4    8.30    2.20   1
   7  11  -3   82.60    3.10   1
  -7 -11   3   74.80    3.70   1
   7  11  -2   30.00    2.10   1
  -7 -11   2   26.80    2.40   1
   7  11  -1    8.10    1.70   1
  -7 -11   1   11.30    2.20   1
   7  11   0  759.90   15.60   1
  -7 -11   0  771.00   17.70   1
   7  11   1  659.70   18.20   1
  -7 -11  -1  650.00   19.90   1
   7  11   2  301.50    9.90   1
  -7 -11  -2  304.60   11.00   1
   7  11   3   24.10    2.90   1
  -7 -11  -3   17.50    3.10   1
   7  11   4   45.60    4.50   1
  -7 -11  -4   40.90    3.90   1
   7  13  -5  351.00   13.80   1
  -7 -13   5  387.90   17.70   1
   7  13  -4   39.80    3.70   1
  -7 -13   4   42.80    3.50   1
   7  13  -3  812.90   20.20   1
  -7 -13   3  822.50   25.40   1
   7  13  -2    4.90    2.70   1
  -7 -13   2    7.10    2.50   1
   7  13  -1    5.50    2.50   1
  -7 -13   1   11.00    2.80   1
   7  13   0  272.50    9.60   1
  -7 -13   0  254.30   13.40   1
   7  13   1   12.10    3.60   1
  -7 -13  -1   21.00    4.10   1
   8   0 -12 1780.90   50.70   1
   8   0 -11   -1.80    1.80   1
   8   0 -10  258.20    7.20   1
   8   0  -9    2.00    1.30   1
   8   0  -8    9.10    1.40   1
   8   0  -7    1.90    1.00   1
   8   0  -6  875.90   13.30   1
   8   0  -5    2.10    1.40   1
   8   0  -4  611.80   11.90   1
   8   0  -3    0.70    1.20   1
   8   0  -2 1192.30   21.20   1
   8   0  -1    1.80    0.70   1
   8   0   0  574.90   11.50   1
   8   0   1    2.40    1.50   1
   8   0   2  492.10   11.60   1
   8   0   3    1.90    1.60   1
   8   0   4  168.60    5.10   1
   8   0   5    5.10    1.80   1
   8   0   6  479.60   13.90   1
   8   0   7    2.40    3.60   1
   8   2 -12   38.90    6.90   1
  -8  -2  12   31.10    4.10   1
   8   2 -11  166.00    6.10   1
  -8  -2  11  154.10    6.90   1
   8   2 -10  567.30   12.00   1
  -8  -2  10  583.30   15.50   1
   8   2  -9  107.20    3.40   1
  -8  -2   9  117.00    3.90   1
   8   2  -8  401.30    9.00   1
  -8  -2   8  435.10    8.50   1
   8   2  -7 1947.10   38.80   1
  -8  -2   7 1986.80   35.40   1
   8   2  -6   89.80    2.50   1
  -8  -2   6   86.80    3.60   1
   8   2  -5  926.70   15.40   1
  -8  -2   5  939.30   17.30   1
   8   2  -4   89.00    3.00   1
  -8  -2   4   88.60    3.50   1
   8   2  -3   77.80    2.80   1
  -8  -2   3   76.20    3.20   1
   8   2  -2  149.40    4.10   1
  -8  -2   2  150.70    5.60   1
   8   2  -1   87.90    3.20   1
  -8  -2   1   85.40    2.70   1
   8   2   0    3.20    1.40   1
  -8  -2   0    4.40    1.10   1
   8   2   1  546.80   11.20   1
  -8  -2  -1  544.30    9.70   1
   8   2   2   43.80    2.30   1
  -8  -2  -2   41.60    2.30   1
   8   2   3 1866.80   39.60   1
  -8  -2  -3 1875.70   34.00   1
   8   2   4  104.30    3.80   1
  -8  -2  -4  102.20    3.80   1
   8   2   5   91.60    3.80   1
  -8  -2  -5   95.70    3.90   1
   8   2   6   23.80    3.30   1
  -8  -2  -6   26.20    3.30   1
   8   2   7   63.40    4.80   1
  -8  -2  -7   51.90    4.40   1
   8   4 -12  118.90   11.00   1
  -8  -4  12  105.30    7.50   1
   8   4 -11  343.60   12.00   1
  -8  -4  11  382.30   16.40   1
   8   4 -10 1901.90   36.80   1
  -8  -4  10 1916.90   42.90   1
   8   4  -9    7.20    1.70   1
  -8  -4   9   12.50    2.30   1
   8   4  -8  213.10    5.30   1
  -8  -4   8  202.90    6.80   1
   8   4  -7   59.50    2.70   1
  -8  -4   7   64.40    3.50   1
   8   4  -6   49.40    1.80   1
  -8  -4   6   52.10    3.00   1
   8   4  -5    7.70    1.40   1
  -8  -4   5    5.10    1.60   1
   8   4  -4  123.70    3.40   1
  -8  -4   4  124.00    4.30   1
   8   4  -3  320.30    6.20   1
  -8  -4   3  328.80    8.20   1
   8   4  -2 3547.10   59.00   1
  -8  -4   2 3578.80   68.40   1
   8   4  -1  281.20    6.60   1
  -8  -4   1  295.00    6.00   1
   8   4   0  318.60    8.20   1
  -8  -4   0  329.70    7.40   1
   8   4   1    5.40    1.40   1
  -8  -4  -1    4.50    1.10   1
   8   4   2   11.80    1.70   1
  -8  -4  -2    6.00    1.10   1
   8   4   3  119.90    4.30   1
  -8  -4  -3  118.30    4.00   1
   8   4   4    1.10    1.60   1
  -8  -4  -4   -1.90    1.80   1
   8   4   5    3.30    2.30   1
  -8  -4  -5   10.80    2.40   1
   8   4   6  637.10   20.50   1
  -8  -4  -6  646.50   21.00   1
   8   4   7  197.30    9.10   1
  -8  -4  -7  194.60    8.90   1
   8   6 -11   42.10    4.10   1
  -8  -6  11   43.00    5.50   1
   8   6 -10  108.70    5.40   1
  -8  -6  10  105.60    7.20   1
   8   6  -9  105.00    4.20   1
  -8  -6   9  113.70    5.40   1
   8   6  -8   13.40    2.00   1
  -8  -6   8   11.40    2.50   1
   8   6  -7  617.60   13.50   1
  -8  -6   7  579.90   15.20   1
   8   6  -6 1753.10   29.20   1
  -8  -6   6 1709.50   36.40   1
   8   6  -5  890.50   15.70   1
  -8  -6   5  890.20   17.70   1
   8   6  -4   61.30    2.40   1
  -8  -6   4   53.80    2.20   1
   8   6  -3  170.20    4.30   1
  -8  -6   3  182.90    5.00   1
   8   6  -2   43.20    2.00   1
  -8  -6   2   39.80    2.10   1
   8   6  -1    2.30    1.30   1
  -8  -6   1    4.50    1.40   1
   8   6   0   32.40    2.30   1
  -8  -6   0   34.60    1.80   1
   8   6   1  239.80    6.30   1
  -8  -6  -1  248.50    5.50   1
   8   6   2  620.60   13.40   1
  -8  -6  -2  626.20   12.00   1
   8   6   3  825.80   18.00   1
  -8  -6  -3  826.70   16.00   1
   8   6   4  168.50    6.80   1
  -8  -6  -4  159.30    6.30   1
   8   6   5   33.40    3.80   1
  -8  -6  -5   27.00    3.30   1
   8   6   6    7.00    3.00   1
  -8  -6  -6    0.10    3.30   1
   8   8 -10   23.90    3.70   1
  -8  -8  10   22.50    4.20   1
   8   8  -9   88.80    6.20   1
  -8  -8   9   69.70    6.10   1
   8   8  -8   59.40    5.50   1
  -8  -8   8   62.50    4.20   1
   8   8  -7  440.30   11.00   1
  -8  -8   7  437.10   12.90   1
   8   8  -6  156.10    4.70   1
  -8  -8   6  151.90    6.00   1
   8   8  -5   19.20    2.00   1
  -8  -8   5   21.00    2.80   1
   8   8  -4  221.40    5.50   1
  -8  -8   4  221.20    7.40   1
   8   8  -3  356.90    7.70   1
  -8  -8   3  353.20    8.70   1
   8   8  -2  232.20    5.70   1
  -8  -8   2  244.50    6.50   1
   8   8  -1  850.70   16.00   1
  -8  -8   1  830.40   20.20   1
   8   8   0  140.80    4.20   1
  -8  -8   0  140.00    4.70   1
   8   8   1   78.40    3.30   1
  -8  -8  -1   85.50    3.50   1
   8   8   2   88.00    3.60   1
  -8  -8  -2   95.10    4.00   1
   8   8   3   76.50    4.10   1
  -8  -8  -3   88.80    4.80   1
   8   8   4    4.80    2.50   1
  -8  -8  -4    3.10    3.20   1
   8   8   5   -2.90    2.50   1
  -8  -8  -5    1.50    3.00   1
   8  10  -9   41.70    9.90   1
  -8 -10   9   30.50    7.50   1
   8  10  -8  388.10   18.30   1
  -8 -10   8  442.20   19.90   1
   8  10  -7  322.80   12.20   1
  -8 -10   7  330.50   15.00   1
   8  10  -6  486.80   14.60   1
  -8 -10   6  473.80   16.20   1
   8  10  -5   46.90    2.90   1
  -8 -10   5   49.10    3.80   1
   8  10  -4   65.80    3.20   1
  -8 -10   4   65.10    4.30   1
   8  10  -3   82.20    3.50   1
  -8 -10   3   86.70    4.00   1
   8  10  -2  401.30    9.60   1
  -8 -10   2  397.60   10.70   1
   8  10  -1    4.60    2.00   1
  -8 -10   1    3.80    2.00   1
   8  10   0   15.50    2.40   1
  -8 -10   0   12.70    2.10   1
   8  10   1  178.70    6.70   1
  -8 -10  -1  173.80    6.40   1
   8  10   2  614.00   17.90   1
  -8 -10  -2  603.90   20.30   1
   8  10   3  228.90    8.70   1
  -8 -10  -3  223.40    9.80   1
   8  12  -6  171.80    8.60   1
  -8 -12   6  186.80   10.90   1
   8  12  -5    6.10    2.70   1
  -8 -12   5    2.00    2.70   1
   8  12  -4   30.10    3.20   1
  -8 -12   4   26.40    3.20   1
   8  12  -3  729.60   18.30   1
  -8 -12   3  752.20   20.40   1
   8  12  -2  159.20    5.80   1
  -8 -12   2  154.90    6.50   1
   8  12  -1  636.00   16.30   1
  -8 -12   1  638.40   17.90   1
   8  12   0   39.40    3.70   1
  -8 -12   0   37.30    4.80   1
   9   1 -12   17.00    5.10   1
  -9  -1  12   12.90    3.70   1
   9   1 -11  308.10   11.70   1
  -9  -1  11  308.40   11.40   1
   9   1 -10  664.50   14.80   1
  -9  -1  10  658.70   17.40   1
   9   1  -9  519.20   11.80   1
  -9  -1   9  512.50   12.40   1
   9   1  -8  464.10   11.00   1
  -9  -1   8  452.20   12.50   1
   9   1  -7  347.00    9.60   1
  -9  -1   7  366.60    8.80   1
   9   1  -6   42.80    2.50   1
  -9  -1   6   49.70    2.60   1
   9   1  -5  350.80    7.00   1
  -9  -1   5  350.30    8.00   1
   9   1  -4  330.00    7.60   1
  -9  -1   4  355.20    8.00   1
   9   1  -3  639.90   13.20   1
  -9  -1   3  667.90   13.60   1
   9   1  -2  151.20    4.40   1
  -9  -1   2  160.60    3.90   1
   9   1  -1   41.10    2.50   1
  -9  -1   1   39.60    2.60   1
   9   1   0  571.80   17.40   1
  -9  -1   0  587.80   13.90   1
   9   1   1   17.90    2.10   1
  -9  -1  -1   15.30    2.20   1
   9   1   2  318.70    9.10   1
  -9  -1  -2  309.70    7.90   1
   9   1   3  163.30    5.20   1
  -9  -1  -3  170.20    5.30   1
   9   1   4  113.90    4.80   1
  -9  -1  -4  111.20    4.70   1
   9   1   5  376.50   11.70   1
  -9  -1  -5  400.10   12.00   1
   9   1   6   30.20    3.90   1
  -9  -1  -6   34.40    5.30   1
   9   3 -12   28.40    6.30   1
  -9  -3  12   26.50    4.40   1
   9   3 -11  147.60   12.00   1
  -9  -3  11  154.50    9.20   1
   9   3 -10  477.60   13.30   1
  -9  -3  10  516.10   16.50   1
   9   3  -9   26.50    2.60   1
  -9  -3   9   30.80    4.00   1
   9   3  -8  185.90    5.70   1
  -9  -3   8  191.70    6.70   1
   9   3  -7   53.20    3.00   1
  -9  -3   7   58.40    3.50   1
   9   3  -6  261.60    6.00   1
  -9  -3   6  271.50   13.00   1
   9   3  -5 1986.70   31.40   1
  -9  -3   5 1962.80   40.40   1
   9   3  -4    6.70    1.30   1
  -9  -3   4   10.20    1.90   1
   9   3  -3  193.90    5.40   1
  -9  -3   3  203.30    6.40   1
   9   3  -2  409.60    9.20   1
  -9  -3   2  404.10    9.20   1
   9   3  -1   16.90    1.90   1
  -9  -3   1   22.40    1.80   1
   9   3   0  536.10   11.70   1
  -9  -3   0  542.90   11.80   1
   9   3   1  299.20    7.60   1
  -9  -3  -1  293.00    7.70   1
   9   3   2  267.20    7.30   1
  -9  -3  -2  264.30    7.40   1
   9   3   3  244.00    6.90   1
  -9  -3  -3  239.90    6.80   1
   9   3   4    0.40    1.90   1
  -9  -3  -4    1.50    1.90   1
   9   3   5  646.30   21.50   1
  -9  -3  -5  620.10   20.90   1
   9   5 -11   15.30    3.60   1
  -9  -5  11   10.20    3.60   1
   9   5 -10  432.40   18.50   1
  -9  -5  10  459.90   19.60   1
   9   5  -9  416.10   13.80   1
  -9  -5   9  406.60   14.10   1
   9   5  -8  738.10   16.20   1
  -9  -5   8  710.50   19.50   1
   9   5  -7    3.10    2.30   1
  -9  -5   7    2.40    2.90   1
   9   5  -6   64.60    2.80   1
  -9  -5   6   61.20    3.60   1
   9   5  -5  568.20   11.00   1
  -9  -5   5  540.80   17.40   1
   9   5  -4  326.70    7.20   1
  -9  -5   4  337.00    8.10   1
   9   5  -3   77.80    2.90   1
  -9  -5   3   86.00    3.90   1
   9   5  -2   63.00    2.70   1
  -9  -5   2   67.40    2.70   1
   9   5  -1  176.40    5.40   1
  -9  -5   1  173.60    4.50   1
   9   5   0 1257.20   24.90   1
  -9  -5   0 1274.50   22.60   1
   9   5   1    7.60    2.00   1
  -9  -5  -1   10.40    2.00   1
   9   5   2  126.60    4.70   1
  -9  -5  -2  121.40    4.50   1
   9   5   3  281.70    8.80   1
  -9  -5  -3  266.70    8.60   1
   9   5   4  196.90    7.60   1
  -9  -5  -4  193.10    8.20   1
   9   5   5   47.10    4.20   1
  -9  -5  -5   49.30    4.50   1
   9   7 -10   36.40    4.70   1
  -9  -7  10   35.60    4.90   1
   9   7  -9  703.00   28.50   1
  -9  -7   9  711.40   29.20   1
   9   7  -8   38.50    3.70   1
  -9  -7   8   40.10    3.90   1
   9   7  -7   48.90    3.60   1
  -9  -7   7   49.30    3.70   1
   9   7  -6   57.00    2.90   1
  -9  -7   6   53.60    3.60   1
   9   7  -5  338.70    8.10   1
  -9  -7   5  326.20   10.00   1
   9   7  -4  162.70    5.40   1
  -9  -7   4  164.10    6.10   1
   9   7  -3  581.20   12.20   1
  -9  -7   3  587.90   15.00   1
   9   7  -2   55.40    2.70   1
  -9  -7   2   53.20    2.40   1
   9   7  -1  424.70    9.50   1
  -9  -7   1  438.80   10.70   1
   9   7   0   19.80    2.30   1
  -9  -7   0   26.80    2.60   1
   9   7   1  253.80    7.00   1
  -9  -7  -1  264.00    7.80   1
   9   7   2   50.90    3.40   1
  -9  -7  -2   56.90    3.90   1
   9   7   3   92.00    5.70   1
  -9  -7  -3   87.10    6.20   1
   9   7   4   61.70    6.00   1
  -9  -7  -4   80.10    6.60   1
   9   9  -8   81.90    6.90   1
  -9  -9   8   94.60    7.30   1
   9   9  -7  334.60   12.70   1
  -9  -9   7  364.00   13.60   1
   9   9  -6   63.40    3.50   1
  -9  -9   6   66.60    4.70   1
   9   9  -5    9.00    2.10   1
  -9  -9   5    2.40    2.50   1
   9   9  -4  533.20   13.60   1
  -9  -9   4  551.40   18.00   1
   9   9  -3   53.50    3.10   1
  -9  -9   3   53.40    3.60   1
   9   9  -2   15.50    2.30   1
  -9  -9   2   15.00    2.50   1
   9   9  -1  237.80    7.30   1
  -9  -9   1  235.60    8.10   1
   9   9   0  406.20   10.80   1
  -9  -9   0  417.90   12.00   1
   9   9   1  334.30   10.80   1
  -9  -9  -1  350.90   12.70   1
   9   9   2   61.90    4.20   1
  -9  -9  -2   55.50    5.10   1
   9  11  -5  430.00   12.10   1
  -9 -11   5  435.20   15.60   1
   9  11  -4  350.30   10.20   1
  -9 -11   4  383.50   12.30   1
   9  11  -3   14.20    2.60   1
  -9 -11   3   13.40    2.60   1
   9  11  -2  281.50    8.80   1
  -9 -11   2  293.70   10.20   1
   9  11  -1   45.60    3.60   1
  -9 -11   1   50.70    3.90   1
  10   0 -11   -0.20    2.60   1
  10   0 -10  154.50    6.40   1
  10   0  -9    4.60    2.00   1
  10   0  -8  383.60   10.00   1
  10   0  -7   -1.30    2.10   1
  10   0  -6 2139.80   40.40   1
  10   0  -5    0.90    1.80   1
  10   0  -4  119.60    4.50   1
  10   0  -3    1.20    1.70   1
  10   0  -2   10.80    2.20   1
  10   0  -1    5.00    1.90   1
  10   0   0  137.60    5.50   1
  10   0   1    0.00    1.90   1
  10   0   2 1479.70   36.50   1
  10   0   3    0.40    2.10   1
  10   0   4  375.10   11.70   1
  10   2 -11  670.40   27.60   1
 -10  -2  11  709.10   24.10   1
  10   2 -10  487.90   14.20   1
 -10  -2  10  482.40   15.90   1
  10   2  -9   27.30    2.90   1
 -10  -2   9   31.50    3.50   1
  10   2  -8   86.70    4.30   1
 -10  -2   8   86.00    4.60   1
  10   2  -7  218.60    6.60   1
 -10  -2   7  225.50    7.70   1
  10   2  -6   50.10    3.10   1
 -10  -2   6   57.40    3.60   1
  10   2  -5   61.90    2.70   1
 -10  -2   5   64.40    3.70   1
  10   2  -4   20.30    2.20   1
 -10  -2   4   24.90    2.60   1
  10   2  -3 1256.20   29.10   1
 -10  -2   3 1273.10   29.10   1
  10   2  -2  200.80    6.10   1
 -10  -2   2  203.80    6.90   1
  10   2  -1  719.80   16.20   1
 -10  -2   1  720.40   18.00   1
  10   2   0    0.60    1.80   1
 -10  -2   0    5.80    2.10   1
  10   2   1   28.30    2.70   1
 -10  -2  -1   35.30    3.30   1
  10   2   2    1.30    2.50   1
 -10  -2  -2    2.70    2.00   1
  10   2   3   40.20    3.20   1
 -10  -2  -3   42.00    3.30   1
  10   2   4   11.00    2.50   1
 -10  -2  -4   10.10    2.40   1
  10   4 -10   26.70    3.60   1
 -10  -4  10   20.80    3.50   1
  10   4  -9   21.40    3.10   1
 -10  -4   9   15.50    3.00   1
  10   4  -8 1106.00   27.30   1
 -10  -4   8 1137.10   32.80   1
  10   4  -7  193.30    6.30   1
 -10  -4   7  196.10    7.50   1
  10   4  -6  438.90   10.90   1
 -10  -4   6  430.40   12.70   1
  10   4  -5   48.10    2.60   1
 -10  -4   5   54.50    3.70   1
  10   4  -4   15.70    2.10   1
 -10  -4   4   12.50    2.70   1
  10   4  -3  155.70    4.60   1
 -10  -4   3  161.80    5.20   1
  10   4  -2  222.20    6.70   1
 -10  -4   2  231.40    6.70   1
  10   4  -1    4.50    1.90   1
 -10  -4   1    2.60    1.80   1
  10   4   0   66.50    3.80   1
 -10  -4   0   71.10    3.90   1
  10   4   1   66.80    3.80   1
 -10  -4  -1   59.40    3.60   1
  10   4   2  801.70   21.00   1
 -10  -4  -2  761.10   20.90   1
  10   4   3  136.60    8.20   1
 -10  -4  -3  128.00    5.80   1
  10   4   4   99.40    6.00   1
 -10  -4  -4   88.60    5.70   1
  10   6  -9   -1.20    2.70   1
 -10  -6   9    2.30    2.80   1
  10   6  -8   20.70    3.40   1
 -10  -6   8   18.60    3.40   1
  10   6  -7    4.20    2.20   1
 -10  -6   7    4.20    2.50   1
  10   6  -6  266.30    8.90   1
 -10  -6   6  266.40   10.20   1
  10   6  -5   15.60    2.10   1
 -10  -6   5   15.10    2.60   1
  10   6  -4  137.30    4.60   1
 -10  -6   4  134.00    5.60   1
  10   6  -3  706.20   14.80   1
 -10  -6   3  712.90   14.90   1
  10   6  -2  330.90    8.20   1
 -10  -6   2  340.50    8.20   1
  10   6  -1  436.10   11.20   1
 -10  -6   1  433.40   13.00   1
  10   6   0    9.30    2.10   1
 -10  -6   0   11.60    2.40   1
  10   6   1    4.50    2.50   1
 -10  -6  -1    3.20    2.80   1
  10   6   2  120.80    6.60   1
 -10  -6  -2  112.30    7.50   1
  10   6   3   18.50    3.80   1
 -10  -6  -3   11.90    4.20   1
  10   8  -8   80.70    6.70   1
 -10  -8   8   78.40    5.40   1
  10   8  -7  781.80   24.80   1
 -10  -8   7  755.40   24.80   1
  10   8  -6  552.20   16.40   1
 -10  -8   6  545.10   18.80   1
  10   8  -5   66.50    3.40   1
 -10  -8   5   59.40    4.60   1
  10   8  -4    6.50    2.30   1
 -10  -8   4    9.40    3.30   1
  10   8  -3   39.20    2.90   1
 -10  -8   3   38.50    3.20   1
  10   8  -2   22.30    2.50   1
 -10  -8   2   17.70    2.70   1
  10   8  -1   56.20    3.60   1
 -10  -8   1   73.50    6.20   1
  10   8   0   54.60    3.40   1
 -10  -8   0   52.90    4.20   1
  10   8   1  362.90   12.20   1
 -10  -8  -1  389.80   17.10   1
  10  10  -4  117.40    6.90   1
 -10 -10   4  119.70    6.90   1
  10  10  -3   98.00    5.40   1
 -10 -10   3   94.00    5.40   1
  11   1 -10   50.30    4.00   1
 -11  -1  10   67.20    5.50   1
  11   1  -9  801.10   22.10   1
 -11  -1   9  828.50   26.50   1
  11   1  -8   11.20    2.70   1
 -11  -1   8   13.60    2.80   1
  11   1  -7    7.80    2.60   1
 -11  -1   7    5.50    2.60   1
  11   1  -6  496.60   14.20   1
 -11  -1   6  519.70   14.70   1
  11   1  -5   -0.10    2.40   1
 -11  -1   5    1.80    2.30   1
  11   1  -4  627.00   15.00   1
 -11  -1   4  614.50   17.00   1
  11   1  -3   19.80    3.30   1
 -11  -1   3   23.90    3.60   1
  11   1  -2    4.90    2.20   1
 -11  -1   2   -0.60    2.30   1
  11   1  -1  619.20   17.20   1
 -11  -1   1  598.90   19.30   1
  11   1   0   85.90    5.00   1
 -11  -1   0   88.10    4.50   1
  11   1   1  234.90   12.10   1
 -11  -1  -1  245.60    8.80   1
  11   1   2  103.00    5.30   1
 -11  -1  -2  104.00    5.30   1
  11   3  -9  144.60    6.30   1
 -11  -3   9  149.10    9.20   1
  11   3  -8   27.40    3.20   1
 -11  -3   8   22.90    3.80   1
  11   3  -7   58.60    3.90   1
 -11  -3   7   61.80    4.30   1
  11   3  -6  232.70    8.10   1
 -11  -3   6  230.50    9.50   1
  11   3  -5  569.40   16.30   1
 -11  -3   5  565.00   18.60   1
  11   3  -4  119.20    4.50   1
 -11  -3   4  123.40    6.10   1
  11   3  -3    6.00    2.40   1
 -11  -3   3    0.80    2.50   1
  11   3  -2   31.50    3.30   1
 -11  -3   2   36.00    3.50   1
  11   3  -1  453.50   13.30   1
 -11  -3   1  474.40   13.90   1
  11   3   0   23.60    2.90   1
 -11  -3   0   22.40    2.70   1
  11   3   1  243.40    8.60   1
 -11  -3  -1  241.00    8.50   1
  11   3   2   30.50    3.50   1
 -11  -3  -2   30.40    3.20   1
  11   5  -8   45.20    4.30   1
 -11  -5   8   42.20    4.50   1
  11   5  -7  114.30    5.60   1
 -11  -5   7   95.20    7.80   1
  11   5  -6  502.10   15.50   1
 -11  -5   6  531.10   18.30   1
  11   5  -5   -1.70    2.50   1
 -11  -5   5    2.00    2.80   1
  11   5  -4  318.20    9.30   1
 -11  -5   4  332.70   10.70   1
  11   5  -3  105.50    4.50   1
 -11  -5   3  115.40    5.30   1
  11   5  -2    7.30    2.20   1
 -11  -5   2    7.60    2.30   1
  11   5  -1   42.20    3.20   1
 -11  -5   1   41.80    4.50   1
  11   5   0  397.80   12.70   1
 -11  -5   0  359.00   12.00   1
  11   5   1  111.20    5.70   1
 -11  -5  -1  106.00    5.50   1
  11   7  -7   51.80    8.60   1
  11   7  -6  218.80    8.50   1
 -11  -7   6  223.70    9.90   1
  11   7  -5  124.80    6.00   1
 -11  -7   5  125.10    6.80   1
  11   7  -4   25.30    2.80   1
 -11  -7   4   26.50    3.70   1
  11   7  -3    8.60    2.30   1
 -11  -7   3   18.40    3.90   1
  11   7  -2  241.10    7.70   1
 -11  -7   2  224.30   11.50   1
  11   7  -1  477.10   13.30   1
 -11  -7   1  487.00   21.20   1
  12   0  -8    6.00    2.80   1
  12   0  -7    3.30    2.70   1
  12   0  -6    5.70    2.60   1
  12   0  -5    0.30    2.30   1
  12   0  -4  659.10   18.50   1
  12   0  -3    0.80    2.60   1
  12   0  -2  960.50   29.30   1
  12   0  -1    2.40    2.70   1
  12   0   0    4.20    2.70   1
  12   2  -7  842.10   23.70   1
 -12  -2   7  869.80   28.40   1
  12   2  -6   -1.10    2.60   1
 -12  -2   6   -2.90    2.90   1
  12   2  -5   23.30    3.50   1
 -12  -2   5   31.90    4.90   1
  12   2  -4    4.50    2.70   1
 -12  -2   4    7.40    3.30   1
  12   2  -3   90.20    5.00   1
 -12  -2   3   88.00    5.50   1
  12   2  -2   59.60    4.50   1
 -12  -2   2   59.10    4.20   1
  12   2  -1    0.70    2.70   1
 -12  -2   1    4.40    2.50   1
  12   4  -6   25.50    3.30   1
 -12  -4   6   22.90    4.50   1
  12   4  -5    0.80    2.60   1
 -12  -4   5    0.60    2.90   1
  12   4  -4  258.80    9.60   1
 -12  -4   4  297.50   11.60   1
  12   4  -3  225.60    8.70   1
 -12  -4   3  215.00    8.30   1
  12   4  -2  565.50   17.10   1
 -12  -4   2  567.30   19.90   1
   0   0   0
;
_shelx_hkl_checksum     42946
_shelx_res_file
;
TITL aggahas in C2/c = AgGa(HAsO4)2  (ex-aggaas)
    shelx.res
    created by SHELXL-2016/6 at 15:05:14 on 22-Mar-2017
REM s.a. aggadias
REM KSc(HAsO4)2-type (r7.doc); model taken from there!
REM v. large disphenoidic glassy xls
REM + small platy, ps.orthorhombic NaAlAs2O7-type AgGaAs2O7
CELL 0.71073   7.826  10.216   8.694  90.00 107.77  90.00
ZERR    4.00   0.002   0.002   0.002   0.00   0.03   0.00
LATT  7
SYMM -X, Y, .5-Z
SFAC O GA AS AG H
UNIT 32 4 8 4 8
conn 8 $Ag 3.2
acta
temp 20
htab
bond $H
rem wie bei r7/kscas
eqiv $1 x, -y+1, z+1/2
htab O4 O2_$1
size 0.10 0.10 0.18
L.S. 8
BOND
FMAP 2
PLAN 20
WGHT    0.015000    0.940000
EXTI    0.013322
FVAR       0.30110   0.74990   0.12303
MOLE   1
rem ideal?: Ag 0.5 Ag2 0.25 (different site symm.ies!!!)
AG1   4    0.250000    0.250000    0.000000    20.50000    0.05073    0.03680 =
         0.02712   -0.01255    0.03273   -0.01733
AG2   4    0.283862    0.235145    0.018515    31.00000    0.04945    0.02494 =
         0.03457   -0.00639    0.03393   -0.01492
GA    2    0.000000    0.136705    0.250000    10.50000    0.00555    0.00478 =
         0.00482    0.00000    0.00182    0.00000
AS    3    0.275675    0.395558    0.357330    11.00000    0.00564    0.00525 =
         0.00364   -0.00003    0.00153   -0.00073
O1    1    0.189419    0.261903    0.249432    11.00000    0.01141    0.00931 =
         0.01012   -0.00446    0.00529   -0.00568
O2    1    0.320447    0.497383    0.224050    11.00000    0.01220    0.01096 =
         0.00677    0.00363    0.00032   -0.00597
O3    1    0.454909    0.356293    0.513334    11.00000    0.00847    0.01348 =
         0.00531    0.00112    0.00037    0.00323
rem O4 = OH
O4    1    0.116081    0.468958    0.425344    11.00000    0.01157    0.02990 =
         0.00943   -0.00465    0.00351    0.00805
H     5    0.147662    0.487172    0.518945    11.00000    0.03335
HKLF 4
REM  aggahas in C2/c = AgGa(HAsO4)2  (ex-aggaas)
REM R1 =  0.0147 for    1402 Fo > 4sig(Fo)  and  0.0160 for all    1460 data
REM     73 parameters refined using      0 restraints
END
WGHT      0.0151      0.9983
REM Instructions for potential hydrogen bonds
HTAB O4 O2_$1
REM Highest difference peak  0.658,  deepest hole -0.503,  1-sigma level  0.132
Q1    1   0.5000  0.1571  0.2500  10.50000  0.05    0.66
Q2    1   0.0000  0.0664  0.2500  10.50000  0.05    0.58
Q3    1   0.2029  0.4501  0.3860  11.00000  0.05    0.54
Q4    1   0.2451  0.2594  0.3181  11.00000  0.05    0.53
Q5    1   0.3485  0.3718  0.4451  11.00000  0.05    0.51
Q6    1   0.2269  0.2562  0.2027  11.00000  0.05    0.50
Q7    1   0.3361  0.4545  0.3451  11.00000  0.05    0.47
Q8    1   0.2701  0.4468  0.1708  11.00000  0.05    0.47
Q9    1   0.4487  0.1384  0.0411  11.00000  0.05    0.44
Q10   1   0.2303  0.3284  0.2693  11.00000  0.05    0.43
Q11   1   0.2164  0.4000  0.4534  11.00000  0.05    0.41
Q12   1   0.2693  0.1874  0.1904  11.00000  0.05    0.40
Q13   1   0.2985  0.4410  0.5220  11.00000  0.05    0.39
Q14   1   0.3529  0.1774  0.0146  11.00000  0.05    0.39
Q15   1   0.4432  0.4370  0.5555  11.00000  0.05    0.39
Q16   1   0.2281  0.3843  0.1254  11.00000  0.05    0.38
Q17   1   0.3295  0.3981  0.2632  11.00000  0.05    0.38
Q18   1   0.2536  0.4608  0.4935  11.00000  0.05    0.37
Q19   1   0.2220  0.3113  0.1647  11.00000  0.05    0.37
Q20   1   0.4220  0.5349  0.2318  11.00000  0.05    0.36
;
_shelx_res_checksum     75337
data_AgGaAs2O7
_audit_creation_method     'SHELXL-2016/6'
_chemical_name_systematic     'Silver(I) gallium diarsenate(V)'
_chemical_name_common     'silver gallium diarsenate'
_chemical_formula_sum     'Ag As2 Ga O7'
_chemical_formula_structural     'Ag1 Ga1 As2 O7'
_chemical_formula_iupac     'Ag Ga (As2 O7)'
_chemical_formula_weight     439.43
_chemical_melting_point     ?
_shelx_space_group_comment
;
The symmetry employed for this shelxl refinement is uniquely defined
by the following loop, which should always be used as a source of
symmetry information in preference to the above space-group names.
They are only intended as comments.
;
_space_group_crystal_system     monoclinic
_space_group_name_H-M_alt     'P 21/c'
_space_group_name_Hall     '-P 2ybc'
loop_
    _space_group_symop_operation_xyz
    'x, y, z'
    '-x, y+1/2, -z+1/2'
    '-x, -y, -z'
    'x, -y-1/2, z-1/2'
_cell_length_a     7.0490(10)
_cell_length_b     8.368(2)
_cell_length_c     9.735(2)
_cell_angle_alpha     90
_cell_angle_beta     108.47(3)
_cell_angle_gamma     90
_cell_volume     544.7(2)
_cell_formula_units_Z     4
_cell_measurement_reflns_used     2105
_cell_measurement_theta_min     2.037
_cell_measurement_theta_max     32.577
_cell_measurement_temperature     293(2)
_exptl_crystal_description     'pseudo-orthorhombic platelets'
_exptl_crystal_colour     colourless
_exptl_crystal_size_max     0.100
_exptl_crystal_size_mid     0.080
_exptl_crystal_size_min     0.020
_exptl_crystal_density_diffrn     5.359
_exptl_crystal_density_meas     ?
_exptl_crystal_density_method     'not measured'
_exptl_crystal_F_000     800
_exptl_absorpt_coefficient_mu     20.584
_exptl_absorpt_correction_type     multi-scan
_exptl_absorpt_process_details
;
(HKL SCALEPACK; Otwinowski <i>et al.</i>,  2003)
;
_shelx_estimated_absorpt_T_min     0.233
_shelx_estimated_absorpt_T_max     0.684
_exptl_absorpt_correction_T_min     0.2327
_exptl_absorpt_correction_T_max     0.6836
_exptl_special_details     ?
_diffrn_ambient_temperature     293(2)
_diffrn_radiation_type     MoK\a
_diffrn_radiation_wavelength     0.71073
_diffrn_measurement_device_type     'Nonius KappaCCD single-crystal four-circle'
_diffrn_measurement_method     '\f and \w scans'
_diffrn_detector_area_resol_mean     ?
_diffrn_reflns_number     3849
_diffrn_reflns_av_R_equivalents     0.0217
_diffrn_reflns_theta_min     3.047
_diffrn_reflns_theta_max     32.529
_diffrn_reflns_theta_full     25.242
_diffrn_measured_fraction_theta_max     0.999
_diffrn_measured_fraction_theta_full     0.998
_diffrn_reflns_limit_h_min     -10
_diffrn_reflns_limit_h_max     10
_diffrn_reflns_limit_k_min     -12
_diffrn_reflns_limit_k_max     12
_diffrn_reflns_limit_l_min     -14
_diffrn_reflns_limit_l_max     14
_refine_special_details     ?
_reflns_number_total     1982
_reflns_number_gt     1775
_reflns_threshold_expression     'I > 2\s(I)'
_refine_ls_structure_factor_coef     Fsqd
_refine_ls_matrix_type     full
_refine_ls_R_factor_all     0.0378
_refine_ls_R_factor_gt     0.0326
_refine_ls_wR_factor_gt     0.0858
_refine_ls_wR_factor_ref     0.0891
_refine_ls_goodness_of_fit_ref     1.048
_refine_ls_restrained_S_all     1.048
_refine_ls_number_reflns     1982
_refine_ls_number_parameters     100
_refine_ls_number_restraints     0
_refine_ls_hydrogen_treatment     undef
_refine_ls_weighting_scheme     calc
_refine_ls_weighting_details
              'w=1/[\s^2^(Fo^2^)+(0.0619P)^2^+0.6339P] where P=(Fo^2^+2Fc^2^)/3'
_atom_sites_solution_hydrogens     .
_atom_sites_solution_primary     direct
_atom_sites_solution_secondary     difmap
_refine_ls_shift/su_max     0.000
_refine_ls_shift/su_mean     0.000
_refine_diff_density_max     2.292
_refine_diff_density_min     -2.383
_refine_ls_extinction_method     none
_refine_ls_extinction_coef     .
loop_
    _atom_type_symbol
    _atom_type_description
    _atom_type_scat_dispersion_real
    _atom_type_scat_dispersion_imag
    _atom_type_scat_source
    'O' 'O' 0.0106 0.0060
                         'International Tables Vol C Tables 4.2.6.8 and 6.1.1.4'
    'Ga' 'Ga' 0.2307 1.6083
                         'International Tables Vol C Tables 4.2.6.8 and 6.1.1.4'
    'As' 'As' 0.0499 2.0058
                         'International Tables Vol C Tables 4.2.6.8 and 6.1.1.4'
    'Ag' 'Ag' -0.8971 1.1015
                         'International Tables Vol C Tables 4.2.6.8 and 6.1.1.4'
_computing_data_collection
;
COLLECT (Nonius, 2003)
;
_computing_cell_refinement
;
HKL SCALEPACK (Otwinowski <i>et al.</i>,  2003)
;
_computing_data_reduction
;
HKL DENZO and SCALEPACK (Otwinowski <i>et al.</i>,  2003)
;
_computing_structure_solution
;
SHELXS97 (Sheldrick, 2008)
;
_computing_structure_refinement
;
SHELXL2016 (Sheldrick, 2015)
;
_computing_molecular_graphics
;
DIAMOND (Brandenburg, 2005)
;
_computing_publication_material
;
publCIF (Westrip, 2010)
;
loop_
    _atom_site_type_symbol
    _atom_site_label
    _atom_site_fract_x
    _atom_site_fract_y
    _atom_site_fract_z
    _atom_site_U_iso_or_equiv
    _atom_site_adp_type
    _atom_site_calc_flag
    _atom_site_occupancy
    _atom_site_disorder_assembly
    _atom_site_disorder_group
    Ag Ag 0.81152(5) 0.13552(4) 0.47918(4) 0.02028(11) Uani d 1 A 1
    Ga Ga 0.28442(6) 0.28038(5) 0.49133(4) 0.00810(11) Uani d 1 A 1
    As As1 0.52020(5) 0.41622(4) 0.28916(4) 0.00783(10) Uani d 1 A 1
    As As2 0.94310(5) 0.54112(4) 0.29927(4) 0.00759(10) Uani d 1 A 1
    O O1 0.3828(4) 0.4083(3) 0.1148(3) 0.0108(5) Uani d 1 A 1
    O O2 0.5231(4) 0.5961(3) 0.3601(3) 0.0118(5) Uani d 1 A 1
    O O3 0.4848(4) 0.2646(3) 0.3914(3) 0.0107(5) Uani d 1 A 1
    O O4 0.7697(4) 0.3871(3) 0.2876(3) 0.0118(5) Uani d 1 A 1
    O O5 0.1621(4) 0.4491(3) 0.3489(3) 0.0117(5) Uani d 1 A 1
    O O6 0.9278(4) 0.6807(3) 0.4187(3) 0.0126(5) Uani d 1 A 1
    O O7 0.8992(4) 0.6146(3) 0.1321(3) 0.0113(5) Uani d 1 A 1
loop_
    _atom_site_aniso_label
    _atom_site_aniso_U_11
    _atom_site_aniso_U_22
    _atom_site_aniso_U_33
    _atom_site_aniso_U_12
    _atom_site_aniso_U_13
    _atom_site_aniso_U_23
    Ag 0.01549(17) 0.01302(15) 0.0269(2) -0.00362(10) -0.00097(13) 0.00458(11)
    Ga 0.0088(2) 0.00743(18) 0.00749(19) 0.00004(12) 0.00177(15) 0.00004(12)
    As1 0.00867(19) 0.00705(17) 0.00701(17) -0.00073(11) 0.00144(13)
                                                                    -0.00004(11)
    As2 0.00788(18) 0.00726(17) 0.00707(18) 0.00035(11) 0.00158(13) 0.00016(11)
    O1 0.0143(13) 0.0076(11) 0.0076(11) 0.0007(9) -0.0008(10) 0.0002(8)
    O2 0.0133(13) 0.0080(11) 0.0113(12) -0.0024(9) 0.0002(10) -0.0026(9)
    O3 0.0125(12) 0.0096(11) 0.0114(11) 0.0030(9) 0.0056(10) 0.0040(9)
    O4 0.0104(12) 0.0080(11) 0.0164(13) -0.0007(9) 0.0033(10) 0.0003(9)
    O5 0.0075(11) 0.0128(11) 0.0144(13) 0.0043(9) 0.0030(10) 0.0060(10)
    O6 0.0122(13) 0.0141(12) 0.0120(12) -0.0042(10) 0.0043(10) -0.0052(10)
    O7 0.0129(13) 0.0124(12) 0.0074(11) 0.0015(9) 0.0013(10) 0.0020(9)
_geom_special_details
;
 All esds (except the esd in the dihedral angle between two l.s. planes)
 are estimated using the full covariance matrix.  The cell esds are taken
 into account individually in the estimation of esds in distances, angles
 and torsion angles; correlations between esds in cell parameters are only
 used when they are defined by crystal symmetry.  An approximate (isotropic)
 treatment of cell esds is used for estimating esds involving l.s. planes.
;
loop_
    _geom_bond_atom_site_label_1
    _geom_bond_atom_site_label_2
    _geom_bond_site_symmetry_2
    _geom_bond_distance
    _geom_bond_publ_flag
    Ag O1 2_645 2.353(3) y
    Ag O6 3_766 2.361(3) y
    Ag O3 . 2.440(3) y
    Ag O7 4_566 2.529(3) y
    Ag O7 2_745 2.600(3) yes
    Ag O4 . 2.766(3) yes
    Ga O2 3_666 1.939(3) y
    Ga O3 . 1.957(3) y
    Ga O1 4_566 1.973(3) y
    Ga O5 . 1.975(3) y
    Ga O6 3_666 1.985(3) y
    Ga O7 2_645 2.015(3) y
    As1 O2 . 1.653(3) y
    As1 O1 . 1.668(3) y
    As1 O3 . 1.679(3) y
    As1 O4 . 1.781(3) y
    As2 O5 1_655 1.655(3) y
    As2 O7 . 1.674(3) y
    As2 O6 . 1.675(3) y
    As2 O4 . 1.755(3) y
loop_
    _geom_angle_atom_site_label_1
    _geom_angle_atom_site_label_2
    _geom_angle_atom_site_label_3
    _geom_angle_site_symmetry_1
    _geom_angle_site_symmetry_3
    _geom_angle
    _geom_angle_publ_flag
    O1 Ag O6 2_645 3_766 165.93(10) ?
    O1 Ag O3 2_645 . 81.53(10) ?
    O6 Ag O3 3_766 . 112.42(10) ?
    O1 Ag O7 2_645 4_566 64.14(9) ?
    O6 Ag O7 3_766 4_566 106.19(10) ?
    O3 Ag O7 . 4_566 126.87(9) ?
    O2 Ga O3 3_666 . 87.83(12) ?
    O2 Ga O1 3_666 4_566 86.80(11) ?
    O3 Ga O1 . 4_566 94.54(11) ?
    O2 Ga O5 3_666 . 100.89(12) ?
    O3 Ga O5 . . 85.56(11) ?
    O1 Ga O5 4_566 . 172.30(11) ?
    O2 Ga O6 3_666 3_666 91.74(12) ?
    O3 Ga O6 . 3_666 173.63(11) ?
    O1 Ga O6 4_566 3_666 91.78(12) ?
    O5 Ga O6 . 3_666 88.28(11) ?
    O2 Ga O7 3_666 2_645 167.90(11) ?
    O3 Ga O7 . 2_645 94.90(12) ?
    O1 Ga O7 4_566 2_645 81.24(11) ?
    O5 Ga O7 . 2_645 91.08(12) ?
    O6 Ga O7 3_666 2_645 86.83(11) ?
    O2 As1 O1 . . 112.81(13) ?
    O2 As1 O3 . . 115.14(14) ?
    O1 As1 O3 . . 115.19(13) ?
    O2 As1 O4 . . 104.27(13) ?
    O1 As1 O4 . . 104.04(14) ?
    O3 As1 O4 . . 103.55(13) ?
    O5 As2 O7 1_655 . 108.84(14) ?
    O5 As2 O6 1_655 . 112.38(15) ?
    O7 As2 O6 . . 112.71(14) ?
    O5 As2 O4 1_655 . 104.10(13) ?
    O7 As2 O4 . . 107.22(13) ?
    O6 As2 O4 . . 111.12(14) ?
    As2 O4 As1 . . 124.65(15) y
_shelx_hkl_file
;
   0   0   1   -0.10    0.10   1
   0   0   2  132.20    2.00   1
   0   0   3    0.40    0.20   1
   0   0   4 1690.60   21.70   1
   0   0   5    2.10    0.20   1
   0   0   6 1040.00   13.90   1
   0   0   7    0.10    0.50   1
   0   0   8   50.40    1.70   1
   0   0   9    0.90    0.40   1
   0   0  10 1097.00   23.50   1
   0   0  11    0.80    2.30   1
   0   0  12  137.90    7.80   1
   0   0  13    0.70    4.70   1
   0   1   0   -0.20    0.10   1
   0  -1   0    0.20    0.10   1
   0   1   1    7.10    0.20   1
   0  -1  -1    6.80    0.20   1
   0   1   2  173.70    2.00   1
   0  -1  -2  170.90    2.50   1
   0   1   3 2408.30   32.30   1
   0  -1  -3 2485.80   36.40   1
   0   1   4   30.50    0.70   1
   0  -1  -4   29.90    0.80   1
   0   1   5  834.10   10.50   1
   0  -1  -5  820.40   11.30   1
   0   1   6  407.60    6.60   1
   0  -1  -6  394.70    6.00   1
   0   1   7  939.00   19.90   1
   0  -1  -7  954.10   16.00   1
   0   1   8   97.40    2.00   1
   0  -1  -8   98.00    2.90   1
   0   1   9   93.90    3.30   1
   0  -1  -9  101.40    3.40   1
   0   1  10  316.80    8.30   1
   0  -1 -10  316.50    7.20   1
   0   1  11    1.10    3.10   1
   0  -1 -11   -0.20    1.10   1
   0   1  12   52.20    3.80   1
   0  -1 -12   59.20    5.50   1
   0   1  13    3.80    2.90   1
   0  -1 -13    0.80    3.70   1
   0   2   0   80.70    1.60   1
   0  -2   0   78.00    1.30   1
   0   2   1   49.20    0.70   1
   0  -2  -1   50.30    0.80   1
   0   2   2 2867.40   41.20   1
   0  -2  -2 2705.10   35.20   1
   0   2   3  531.00    6.60   1
   0  -2  -3  530.20    7.70   1
   0   2   4   99.70    1.40   1
   0  -2  -4   96.90    1.90   1
   0   2   5   20.90    0.60   1
   0  -2  -5   20.20    0.80   1
   0   2   6   61.80    1.30   1
   0  -2  -6   56.30    1.40   1
   0   2   7  165.20    2.80   1
   0  -2  -7  160.80    3.90   1
   0   2   8  539.20    8.60   1
   0  -2  -8  541.60   10.80   1
   0   2   9  115.20    2.30   1
   0  -2  -9  123.00    3.50   1
   0   2  10    4.90    1.50   1
   0  -2 -10    6.40    1.30   1
   0   2  11    1.80    1.70   1
   0  -2 -11   -0.30    1.30   1
   0   2  12  294.60   10.30   1
   0  -2 -12  340.70   14.80   1
   0   2  13   46.00    6.30   1
   0  -2 -13   50.10    6.20   1
   0   3   0    1.10    0.30   1
   0  -3   0    0.50    0.20   1
   0   3   1  251.30    2.90   1
   0  -3  -1  254.90    3.00   1
   0   3   2    0.50    0.20   1
   0  -3  -2    0.60    0.30   1
   0   3   3    9.00    0.40   1
   0  -3  -3    9.40    0.30   1
   0   3   4   18.30    0.60   1
   0  -3  -4   19.00    0.70   1
   0   3   5  343.10    4.80   1
   0  -3  -5  339.10    5.60   1
   0   3   6  183.20    3.20   1
   0  -3  -6  188.00    3.70   1
   0   3   7    6.00    0.70   1
   0  -3  -7    7.70    0.90   1
   0   3   8    9.40    0.50   1
   0  -3  -8   10.30    1.10   1
   0   3   9    1.50    0.20   1
   0  -3  -9    2.00    1.20   1
   0   3  10   37.20    2.90   1
   0  -3 -10   38.40    2.30   1
   0   3  11    5.50    2.10   1
   0  -3 -11    2.90    1.50   1
   0   3  12   43.80    5.10   1
   0  -3 -12   39.80    4.10   1
   0   3  13   46.50    6.40   1
   0  -3 -13   48.90    6.10   1
   0   4   0  483.20    7.60   1
   0  -4   0  505.60    7.90   1
   0   4   1   23.90    0.50   1
   0  -4  -1   23.20    0.50   1
   0   4   2   40.10    0.90   1
   0  -4  -2   38.80    0.80   1
   0   4   3    0.60    0.30   1
   0  -4  -3    0.60    0.30   1
   0   4   4   39.80    0.90   1
   0  -4  -4   39.50    0.90   1
   0   4   5   22.70    0.70   1
   0  -4  -5   19.80    0.70   1
   0   4   6    0.70    0.40   1
   0  -4  -6    1.00    0.60   1
   0   4   7   33.20    1.20   1
   0  -4  -7   37.80    1.70   1
   0   4   8    4.00    0.60   1
   0  -4  -8    4.60    1.20   1
   0   4   9    0.60    0.80   1
   0  -4  -9    1.40    1.30   1
   0   4  10   27.40    1.70   1
   0  -4 -10   26.10    2.00   1
   0   4  11    4.40    2.50   1
   0  -4 -11    6.80    1.90   1
   0   4  12   50.10    4.80   1
   0  -4 -12   40.40    4.40   1
   0   4  13    9.70    3.30   1
   0  -4 -13    6.90    3.30   1
   0   5   0    0.50    0.40   1
   0  -5   0   -0.50    0.40   1
   0   5   1  720.30    7.90   1
   0  -5  -1  723.10    7.60   1
   0   5   2   36.30    0.70   1
   0  -5  -2   34.30    0.80   1
   0   5   3  730.70    9.90   1
   0  -5  -3  713.20    8.90   1
   0   5   4   10.30    0.60   1
   0  -5  -4   10.60    0.50   1
   0   5   5    4.20    0.50   1
   0  -5  -5    2.60    0.60   1
   0   5   6  207.60    4.00   1
   0  -5  -6  192.70    4.10   1
   0   5   7  412.30    7.00   1
   0  -5  -7  421.60    8.50   1
   0   5   8   16.90    1.10   1
   0  -5  -8   17.10    1.70   1
   0   5   9    8.30    1.00   1
   0  -5  -9    8.90    1.40   1
   0   5  10   10.00    1.20   1
   0  -5 -10   11.60    1.80   1
   0   5  11  102.10    5.60   1
   0  -5 -11  104.00    4.50   1
   0   5  12   55.60    4.90   1
   0  -5 -12   55.30    5.00   1
   0   6   0  469.60   10.00   1
   0  -6   0  477.30    7.20   1
   0   6   1  113.00    1.80   1
   0  -6  -1  110.90    1.60   1
   0   6   2  305.00    4.00   1
   0  -6  -2  302.30    3.80   1
   0   6   3  455.50    5.70   1
   0  -6  -3  454.50    6.30   1
   0   6   4    3.70    0.60   1
   0  -6  -4    5.00    0.70   1
   0   6   5   48.40    1.30   1
   0  -6  -5   48.40    1.40   1
   0   6   6    0.00    0.50   1
   0  -6  -6    0.80    0.80   1
   0   6   7   35.10    1.60   1
   0  -6  -7   32.10    2.00   1
   0   6   8    1.00    0.60   1
   0  -6  -8    0.60    1.10   1
   0   6   9  636.20   13.60   1
   0  -6  -9  650.90   14.90   1
   0   6  10   67.80    3.20   1
   0  -6 -10   70.90    3.70   1
   0   6  11    2.50    2.40   1
   0  -6 -11    1.30    1.60   1
   0   6  12   66.70    4.50   1
   0  -6 -12   63.40    4.20   1
   0   7   0    1.20    1.00   1
   0  -7   0    0.10    0.60   1
   0   7   1 1278.00   18.30   1
   0  -7  -1 1255.50   14.60   1
   0   7   2  235.20    3.70   1
   0  -7  -2  223.90    3.30   1
   0   7   3  222.60    3.60   1
   0  -7  -3  206.20    3.00   1
   0   7   4  157.00    2.80   1
   0  -7  -4  157.70    2.90   1
   0   7   5 1168.20   16.20   1
   0  -7  -5 1137.10   16.20   1
   0   7   6  564.30    9.00   1
   0  -7  -6  551.30   12.80   1
   0   7   7   32.80    1.30   1
   0  -7  -7   32.70    2.00   1
   0   7   8  100.80    3.00   1
   0  -7  -8   90.40    3.50   1
   0   7   9  290.70    7.10   1
   0  -7  -9  310.20    8.40   1
   0   7  10   34.20    2.40   1
   0  -7 -10   43.70    3.10   1
   0   7  11   15.50    2.40   1
   0  -7 -11   15.90    2.30   1
   0   8   0    8.30    2.00   1
   0  -8   0    9.30    1.30   1
   0   8   1  572.20   11.10   1
   0  -8  -1  585.80    9.90   1
   0   8   2  508.70    9.00   1
   0  -8  -2  493.00    7.30   1
   0   8   3  108.60    2.60   1
   0  -8  -3  101.10    2.00   1
   0   8   4   29.40    1.30   1
   0  -8  -4   27.00    1.20   1
   0   8   5  136.30    3.30   1
   0  -8  -5  133.80    3.40   1
   0   8   6   34.80    1.40   1
   0  -8  -6   38.80    2.20   1
   0   8   7  122.90    2.80   1
   0  -8  -7  123.00    4.20   1
   0   8   8   99.90    3.30   1
   0  -8  -8  100.10    4.10   1
   0   8   9   41.10    2.40   1
   0  -8  -9   52.70    3.30   1
   0   8  10   19.20    2.60   1
   0  -8 -10   24.80    2.70   1
   0   9   0    0.40    1.20   1
   0  -9   0    0.40    1.10   1
   0   9   1   16.30    1.20   1
   0  -9  -1   17.10    1.10   1
   0   9   2    5.20    0.80   1
   0  -9  -2    6.30    0.90   1
   0   9   3  196.00    4.60   1
   0  -9  -3  192.60    4.10   1
   0   9   4  532.60    8.60   1
   0  -9  -4  520.10    9.80   1
   0   9   5    6.40    1.00   1
   0  -9  -5    6.50    1.20   1
   0   9   6  162.20    4.20   1
   0  -9  -6  156.30    5.10   1
   0   9   7  110.50    3.40   1
   0  -9  -7  107.80    4.10   1
   0   9   8  290.40    8.40   1
   0  -9  -8  285.00   10.50   1
   0   9   9   33.00    2.50   1
   0  -9  -9   32.60    3.10   1
   0  10   0   25.40    2.20   1
   0 -10   0   26.50    2.00   1
   0  10   1  192.90    4.60   1
   0 -10  -1  185.70    4.30   1
   0  10   2    5.00    1.30   1
   0 -10  -2    3.30    1.00   1
   0  10   3   46.40    2.40   1
   0 -10  -3   47.50    2.00   1
   0  10   4   14.30    1.90   1
   0 -10  -4   20.00    1.50   1
   0  10   5   16.40    1.70   1
   0 -10  -5   18.00    1.50   1
   0  10   6   26.80    2.30   1
   0 -10  -6   25.20    2.30   1
   0  10   7   53.60    3.10   1
   0 -10  -7   48.10    2.90   1
   0  10   8   12.80    2.40   1
   0 -10  -8    8.10    2.10   1
   0  11   0    7.90    2.30   1
   0 -11   0   -1.30    1.70   1
   0  11   1    5.90    1.30   1
   0 -11  -1    5.50    1.10   1
   0  11   2    2.90    1.30   1
   0 -11  -2    5.50    1.20   1
   0  11   3   23.00    2.00   1
   0 -11  -3   24.40    1.80   1
   0  11   4   44.00    2.60   1
   0 -11  -4   48.20    2.30   1
   0  11   5    2.00    1.40   1
   0 -11  -5    0.40    1.40   1
   0  11   6    5.30    1.70   1
   0 -11  -6    6.80    1.90   1
   0  12   0  115.60    5.60   1
   0 -12   0  109.20    5.60   1
   0  12   1    0.40    2.00   1
   0 -12  -1    0.10    1.70   1
   0  12   2  110.10    4.30   1
   0 -12  -2  103.50    3.70   1
   0  12   3   -1.20    1.80   1
   0 -12  -3    0.50    1.40   1
   0  12   4   64.00    3.60   1
   0 -12  -4   69.00    3.10   1
   1   0 -14   53.20    4.90   1
   1   0 -13   -2.80    2.30   1
   1   0 -12   41.30    4.30   1
   1   0 -11    3.70    2.20   1
   1   0 -10   18.30    1.10   1
   1   0  -9   -0.20    0.40   1
   1   0  -8  142.20    3.20   1
   1   0  -7    0.50    0.30   1
   1   0  -6  834.70   10.10   1
   1   0  -5    0.10    0.20   1
   1   0  -4   23.30    0.50   1
   1   0  -3    0.60    0.10   1
   1   0  -2  511.90    5.50   1
   1   0  -1    1.00    0.10   1
   1   0   0   15.90    0.40   1
   1   0   1    1.80    0.20   1
   1   0   2    8.60    0.30   1
   1   0   3    0.80    0.20   1
   1   0   4   11.40    0.50   1
   1   0   5    0.10    0.30   1
   1   0   6  107.80    2.10   1
   1   0   7   -1.30    0.80   1
   1   0   8   22.30    1.50   1
   1   0   9    0.00    1.10   1
   1   0  10   23.70    1.90   1
   1   0  11   -0.10    2.40   1
   1   0  12    4.10    3.20   1
   1   0  13   -9.40    5.10   1
   1   1 -14   42.10    4.50   1
  -1  -1  14   37.00    5.70   1
   1   1 -13  176.20    7.90   1
  -1  -1  13  199.80   11.20   1
   1   1 -12   25.10    2.80   1
  -1  -1  12   28.30    3.80   1
   1   1 -11   42.00    3.00   1
  -1  -1  11   38.70    2.40   1
   1   1 -10   33.20    2.90   1
  -1  -1  10   35.00    1.50   1
   1   1  -9  438.10    8.10   1
  -1  -1   9  415.10    7.80   1
   1   1  -8  509.90   11.40   1
  -1  -1   8  494.10    9.80   1
   1   1  -7  110.40    2.00   1
  -1  -1   7  102.70    1.90   1
   1   1  -6   45.80    1.00   1
  -1  -1   6   44.50    1.00   1
   1   1  -5   90.60    1.60   1
  -1  -1   5   89.90    1.50   1
   1   1  -4   19.40    0.50   1
  -1  -1   4   20.30    0.50   1
   1   1  -3  722.30    8.20   1
  -1  -1   3  719.70    8.30   1
   1   1  -2   18.80    0.40   1
  -1  -1   2   18.60    0.30   1
   1   1  -1    3.50    0.20   1
  -1  -1   1    3.40    0.10   1
   1   1   0   23.60    0.40   1
  -1  -1   0   23.20    0.40   1
   1   1   1  235.50    3.00   1
  -1  -1  -1  255.20    3.80   1
   1   1   2   85.90    1.60   1
  -1  -1  -2   86.10    1.30   1
   1   1   3   65.70    1.40   1
  -1  -1  -3   65.60    1.20   1
   1   1   4  193.00    3.30   1
  -1  -1  -4  197.90    3.20   1
   1   1   5    3.60    0.50   1
  -1  -1  -5    3.50    0.50   1
   1   1   6  237.30    4.30   1
  -1  -1  -6  230.10    4.00   1
   1   1   7    4.00    0.90   1
  -1  -1  -7    2.10    0.70   1
   1   1   8   48.30    2.20   1
  -1  -1  -8   46.10    1.70   1
   1   1   9   53.90    2.50   1
  -1  -1  -9   51.40    2.00   1
   1   1  10   32.20    2.20   1
  -1  -1 -10   35.70    2.60   1
   1   1  11   54.50    5.10   1
  -1  -1 -11   54.40    3.40   1
   1   1  12   38.30    5.00   1
  -1  -1 -12   35.90    4.90   1
   1   1  13   12.00    5.50   1
  -1  -1 -13    7.70    5.40   1
   1   2 -14    1.60    4.30   1
  -1  -2  14   -2.20    3.90   1
   1   2 -13   63.60    5.10   1
  -1  -2  13   81.70    7.20   1
   1   2 -12   20.90    3.00   1
  -1  -2  12   16.40    3.40   1
   1   2 -11  127.30    5.30   1
  -1  -2  11  129.20    3.70   1
   1   2 -10  144.20    5.30   1
  -1  -2  10  154.60    4.30   1
   1   2  -9  180.20    4.80   1
  -1  -2   9  177.90    5.10   1
   1   2  -8   18.20    1.20   1
  -1  -2   8   21.00    1.20   1
   1   2  -7   47.60    1.30   1
  -1  -2   7   45.20    1.40   1
   1   2  -6  331.90    4.80   1
  -1  -2   6  326.00    4.60   1
   1   2  -5  108.00    1.80   1
  -1  -2   5  101.70    1.60   1
   1   2  -4    9.60    0.50   1
  -1  -2   4    8.90    0.40   1
   1   2  -3 1783.10   23.90   1
  -1  -2   3 1813.80   21.00   1
   1   2  -2    0.70    0.20   1
  -1  -2   2    0.40    0.20   1
   1   2  -1    8.00    0.30   1
  -1  -2   1    8.00    0.20   1
   1   2   0  151.80    1.80   1
  -1  -2   0  150.60    1.70   1
   1   2   1 4069.20   42.90   1
  -1  -2  -1 4169.20   46.40   1
   1   2   2   44.40    0.70   1
  -1  -2  -2   44.10    0.90   1
   1   2   3  584.50    8.00   1
  -1  -2  -3  593.00    8.80   1
   1   2   4   19.50    0.60   1
  -1  -2  -4   19.80    0.70   1
   1   2   5 1021.30   12.10   1
  -1  -2  -5 1053.30   13.50   1
   1   2   6    4.00    0.50   1
  -1  -2  -6    3.80    0.60   1
   1   2   7  441.70    8.90   1
  -1  -2  -7  451.50    9.20   1
   1   2   8    4.20    0.50   1
  -1  -2  -8    4.00    0.90   1
   1   2   9   13.20    1.20   1
  -1  -2  -9   15.10    1.60   1
   1   2  10    1.20    1.60   1
  -1  -2 -10    1.00    1.20   1
   1   2  11  461.10   13.60   1
  -1  -2 -11  490.50   14.70   1
   1   2  12   41.60    5.10   1
  -1  -2 -12   41.60    5.00   1
   1   2  13    5.00    5.10   1
  -1  -2 -13   16.10    5.30   1
   1   3 -13   -0.20    4.00   1
  -1  -3  13    4.70    4.20   1
   1   3 -12   25.90    3.30   1
  -1  -3  12   19.50    3.40   1
   1   3 -11  176.50    8.60   1
  -1  -3  11  169.60    5.50   1
   1   3 -10   77.90    3.90   1
  -1  -3  10   87.20    3.10   1
   1   3  -9  168.10    5.60   1
  -1  -3   9  182.30    4.80   1
   1   3  -8   92.10    3.30   1
  -1  -3   8  102.10    2.90   1
   1   3  -7  196.00    4.00   1
  -1  -3   7  195.50    3.90   1
   1   3  -6 2154.60   30.90   1
  -1  -3   6 1986.70   25.90   1
   1   3  -5 1097.00   14.30   1
  -1  -3   5 1097.10   17.00   1
   1   3  -4    5.10    0.30   1
  -1  -3   4    5.20    0.30   1
   1   3  -3    0.60    0.30   1
  -1  -3   3    0.50    0.30   1
   1   3  -2  719.30    7.20   1
  -1  -3   2  724.80    8.70   1
   1   3  -1  338.10    4.30   1
  -1  -3   1  334.70    3.50   1
   1   3   0  619.30    6.40   1
  -1  -3   0  627.10    6.20   1
   1   3   1  169.90    2.00   1
  -1  -3  -1  161.80    2.00   1
   1   3   2  896.30   10.10   1
  -1  -3  -2  893.40   10.00   1
   1   3   3   85.40    1.30   1
  -1  -3  -3   84.30    1.70   1
   1   3   4 3022.40   40.10   1
  -1  -3  -4 3117.80   51.20   1
   1   3   5   38.30    0.90   1
  -1  -3  -5   39.70    1.20   1
   1   3   6  177.00    3.00   1
  -1  -3  -6  192.80    4.50   1
   1   3   7  175.40    3.70   1
  -1  -3  -7  185.50    4.50   1
   1   3   8  888.40   15.60   1
  -1  -3  -8  964.40   18.50   1
   1   3   9    2.60    0.70   1
  -1  -3  -9    3.90    1.30   1
   1   3  10   31.10    2.70   1
  -1  -3 -10   32.60    2.30   1
   1   3  11   85.10    4.80   1
  -1  -3 -11   84.20    3.90   1
   1   3  12   33.40    4.40   1
  -1  -3 -12   33.30    5.90   1
   1   3  13   80.30    9.50   1
  -1  -3 -13   78.70   10.10   1
   1   4 -13   45.10    5.70   1
  -1  -4  13   49.30    5.00   1
   1   4 -12  248.00   10.80   1
  -1  -4  12  299.70   11.90   1
   1   4 -11  415.80   12.70   1
  -1  -4  11  436.20   11.30   1
   1   4 -10   32.10    2.90   1
  -1  -4  10   34.80    2.10   1
   1   4  -9   31.10    2.50   1
  -1  -4   9   39.60    2.10   1
   1   4  -8  564.20   17.70   1
  -1  -4   8  557.30   13.10   1
   1   4  -7  281.50    6.40   1
  -1  -4   7  299.90    5.70   1
   1   4  -6  301.80    5.30   1
  -1  -4   6  298.00    6.10   1
   1   4  -5  187.10    2.80   1
  -1  -4   5  191.60    2.80   1
   1   4  -4  174.00    2.20   1
  -1  -4   4  170.80    2.40   1
   1   4  -3   16.90    0.50   1
  -1  -4   3   17.00    0.60   1
   1   4  -2 1400.20   14.00   1
  -1  -4   2 1398.30   14.70   1
   1   4  -1 2150.50   24.70   1
  -1  -4   1 2148.20   21.00   1
   1   4   0   21.60    0.50   1
  -1  -4   0   21.70    0.40   1
   1   4   1   51.10    0.90   1
  -1  -4  -1   51.50    0.80   1
   1   4   2  348.00    4.60   1
  -1  -4  -2  330.90    4.10   1
   1   4   3 1914.20   20.00   1
  -1  -4  -3 1911.50   23.90   1
   1   4   4  124.70    1.90   1
  -1  -4  -4  119.80    2.10   1
   1   4   5   22.60    0.70   1
  -1  -4  -5   20.90    0.90   1
   1   4   6   97.40    2.00   1
  -1  -4  -6   94.00    2.80   1
   1   4   7   15.10    0.90   1
  -1  -4  -7   17.80    1.50   1
   1   4   8    1.20    0.80   1
  -1  -4  -8    1.90    1.30   1
   1   4   9  567.10   11.30   1
  -1  -4  -9  574.60   12.80   1
   1   4  10  296.30   13.30   1
  -1  -4 -10  304.80    8.70   1
   1   4  11   84.50    4.80   1
  -1  -4 -11   85.60    4.20   1
   1   4  12   -0.60    2.40   1
  -1  -4 -12    2.80    2.90   1
   1   5 -13   -0.50    3.10   1
  -1  -5  13    0.90    3.00   1
   1   5 -12   23.20    3.70   1
  -1  -5  12   19.30    3.50   1
   1   5 -11   39.30    3.50   1
  -1  -5  11   40.80    2.90   1
   1   5 -10    5.20    2.10   1
  -1  -5  10    1.70    1.50   1
   1   5  -9   33.50    2.60   1
  -1  -5   9   33.90    2.10   1
   1   5  -8  287.90    6.60   1
  -1  -5   8  296.90    6.20   1
   1   5  -7  154.90    3.30   1
  -1  -5   7  152.70    4.10   1
   1   5  -6    8.10    0.60   1
  -1  -5   6    9.00    0.90   1
   1   5  -5  294.80    4.20   1
  -1  -5   5  301.20    4.30   1
   1   5  -4 1535.20   15.10   1
  -1  -5   4 1532.90   17.40   1
   1   5  -3   88.70    1.30   1
  -1  -5   3   94.80    1.50   1
   1   5  -2   41.20    0.80   1
  -1  -5   2   41.00    0.90   1
   1   5  -1   44.30    0.90   1
  -1  -5   1   44.90    0.80   1
   1   5   0 1387.10   13.80   1
  -1  -5   0 1416.20   14.30   1
   1   5   1  109.80    1.40   1
  -1  -5  -1  105.90    1.50   1
   1   5   2 1211.90   13.70   1
  -1  -5  -2 1191.70   12.30   1
   1   5   3  346.20    4.30   1
  -1  -5  -3  361.60    4.60   1
   1   5   4   38.00    1.00   1
  -1  -5  -4   34.50    1.20   1
   1   5   5  175.60    2.80   1
  -1  -5  -5  159.70    3.60   1
   1   5   6 1341.80   23.80   1
  -1  -5  -6 1379.10   20.30   1
   1   5   7  184.80    3.30   1
  -1  -5  -7  178.80    4.80   1
   1   5   8   -0.20    0.80   1
  -1  -5  -8    1.00    1.30   1
   1   5   9   34.80    2.10   1
  -1  -5  -9   39.90    2.50   1
   1   5  10  267.20    9.50   1
  -1  -5 -10  266.70    8.00   1
   1   5  11   19.20    3.30   1
  -1  -5 -11   14.60    2.30   1
   1   5  12   69.70    5.70   1
  -1  -5 -12   48.00    4.90   1
   1   6 -12   10.50    3.10   1
  -1  -6  12   13.60    2.60   1
   1   6 -11    2.90    2.10   1
  -1  -6  11    1.00    1.80   1
   1   6 -10  148.90    4.80   1
  -1  -6  10  143.00    5.10   1
   1   6  -9  391.50    8.90   1
  -1  -6   9  392.90    9.60   1
   1   6  -8   30.30    1.60   1
  -1  -6   8   26.40    1.80   1
   1   6  -7   10.00    0.80   1
  -1  -6   7   11.30    1.20   1
   1   6  -6    4.90    0.60   1
  -1  -6   6    4.20    0.70   1
   1   6  -5   43.40    1.10   1
  -1  -6   5   44.40    1.10   1
   1   6  -4  156.90    2.60   1
  -1  -6   4  158.90    2.80   1
   1   6  -3    1.60    0.40   1
  -1  -6   3    1.30    0.50   1
   1   6  -2   60.60    1.20   1
  -1  -6   2   62.40    1.20   1
   1   6  -1  135.40    2.00   1
  -1  -6   1  144.40    2.00   1
   1   6   0  723.90    8.70   1
  -1  -6   0  753.50    7.70   1
   1   6   1  207.60    2.60   1
  -1  -6  -1  208.80    2.50   1
   1   6   2   88.30    1.60   1
  -1  -6  -2   83.60    1.50   1
   1   6   3  382.40    5.60   1
  -1  -6  -3  376.30    4.90   1
   1   6   4    0.70    0.40   1
  -1  -6  -4    1.40    0.60   1
   1   6   5   18.20    0.80   1
  -1  -6  -5   15.50    1.20   1
   1   6   6   10.10    0.70   1
  -1  -6  -6    9.90    1.00   1
   1   6   7    5.40    0.70   1
  -1  -6  -7    6.40    1.30   1
   1   6   8   49.30    2.20   1
  -1  -6  -8   44.80    2.40   1
   1   6   9   34.40    2.20   1
  -1  -6  -9   37.00    2.60   1
   1   6  10   49.40    3.60   1
  -1  -6 -10   47.80    3.20   1
   1   6  11   94.30    5.50   1
  -1  -6 -11  101.50    5.30   1
   1   7 -12   43.30    4.80   1
  -1  -7  12   49.50    4.40   1
   1   7 -11   28.40    2.60   1
  -1  -7  11   26.10    2.70   1
   1   7 -10    6.00    1.30   1
  -1  -7  10    5.80    1.90   1
   1   7  -9   22.80    2.00   1
  -1  -7   9   25.60    2.10   1
   1   7  -8   42.10    1.80   1
  -1  -7   8   41.90    2.30   1
   1   7  -7  175.90    3.70   1
  -1  -7   7  165.50    4.80   1
   1   7  -6   12.40    0.90   1
  -1  -7   6   14.20    0.90   1
   1   7  -5    1.70    0.50   1
  -1  -7   5    0.80    0.50   1
   1   7  -4   73.70    1.60   1
  -1  -7   4   75.10    1.70   1
   1   7  -3   80.10    1.70   1
  -1  -7   3   79.70    1.70   1
   1   7  -2  168.30    2.80   1
  -1  -7   2  170.40    2.80   1
   1   7  -1    8.90    0.90   1
  -1  -7   1    9.80    0.70   1
   1   7   0   91.70    2.10   1
  -1  -7   0   91.90    1.60   1
   1   7   1    0.40    0.40   1
  -1  -7  -1    0.00    0.40   1
   1   7   2   13.40    0.80   1
  -1  -7  -2   12.20    0.60   1
   1   7   3   42.60    1.40   1
  -1  -7  -3   41.00    1.30   1
   1   7   4    0.60    0.50   1
  -1  -7  -4    0.80    0.60   1
   1   7   5  104.90    2.50   1
  -1  -7  -5  112.30    3.20   1
   1   7   6   18.30    1.00   1
  -1  -7  -6   18.90    1.60   1
   1   7   7    8.80    1.20   1
  -1  -7  -7    7.70    1.40   1
   1   7   8   26.90    1.90   1
  -1  -7  -8   26.10    2.00   1
   1   7   9   46.30    2.60   1
  -1  -7  -9   49.20    3.20   1
   1   7  10    1.30    2.40   1
  -1  -7 -10    0.30    1.80   1
   1   7  11   -0.40    2.80   1
  -1  -7 -11    1.10    2.50   1
   1   8 -11    5.70    2.50   1
  -1  -8  11    6.30    2.10   1
   1   8 -10   16.80    2.10   1
  -1  -8  10   17.90    2.80   1
   1   8  -9    0.40    1.60   1
  -1  -8   9    0.70    1.70   1
   1   8  -8  130.60    4.30   1
  -1  -8   8  127.40    4.60   1
   1   8  -7  183.50    5.00   1
  -1  -8   7  182.60    5.40   1
   1   8  -6   54.40    2.00   1
  -1  -8   6   54.00    2.10   1
   1   8  -5    4.00    0.70   1
  -1  -8   5    4.40    0.80   1
   1   8  -4  159.30    3.60   1
  -1  -8   4  155.70    3.40   1
   1   8  -3  128.60    3.50   1
  -1  -8   3  127.00    2.80   1
   1   8  -2   25.50    1.40   1
  -1  -8   2   25.70    1.10   1
   1   8  -1    0.10    0.80   1
  -1  -8   1    0.90    0.60   1
   1   8   0   11.50    1.10   1
  -1  -8   0   10.50    1.00   1
   1   8   1    4.70    0.90   1
  -1  -8  -1    3.80    0.70   1
   1   8   2    1.80    0.60   1
  -1  -8  -2    2.70    0.60   1
   1   8   3   76.20    2.10   1
  -1  -8  -3   80.00    1.80   1
   1   8   4    1.00    0.70   1
  -1  -8  -4    0.70    0.80   1
   1   8   5    3.60    0.90   1
  -1  -8  -5    4.30    1.10   1
   1   8   6   14.70    1.20   1
  -1  -8  -6   17.30    1.80   1
   1   8   7    4.20    0.90   1
  -1  -8  -7    2.90    1.50   1
   1   8   8   18.80    1.90   1
  -1  -8  -8   20.10    2.40   1
   1   8   9   10.50    1.80   1
  -1  -8  -9    5.40    2.10   1
   1   8  10   26.50    2.80   1
  -1  -8 -10   28.20    3.10   1
   1   9 -10   17.10    2.40   1
  -1  -9  10   17.40    2.80   1
   1   9  -9   23.10    2.20   1
  -1  -9   9   23.00    2.60   1
   1   9  -8   78.00    3.50   1
  -1  -9   8   73.20    3.70   1
   1   9  -7   15.00    1.50   1
  -1  -9   7   11.20    1.80   1
   1   9  -6    1.50    1.00   1
  -1  -9   6    1.40    1.00   1
   1   9  -5  167.90    4.10   1
  -1  -9   5  182.50    4.30   1
   1   9  -4   67.70    2.20   1
  -1  -9   4   66.90    2.30   1
   1   9  -3    4.30    0.90   1
  -1  -9   3    5.70    1.00   1
   1   9  -2  289.20    5.50   1
  -1  -9   2  289.10    5.40   1
   1   9  -1   94.20    3.10   1
  -1  -9   1   95.70    2.50   1
   1   9   0  107.50    3.40   1
  -1  -9   0  114.10    2.70   1
   1   9   1   49.90    2.20   1
  -1  -9  -1   54.60    1.80   1
   1   9   2  265.20    6.60   1
  -1  -9  -2  287.50    5.40   1
   1   9   3   51.50    1.70   1
  -1  -9  -3   49.20    1.90   1
   1   9   4   79.70    2.30   1
  -1  -9  -4   76.70    2.50   1
   1   9   5    2.10    0.90   1
  -1  -9  -5    3.60    1.40   1
   1   9   6  193.50    4.70   1
  -1  -9  -6  191.30    6.00   1
   1   9   7   49.80    2.70   1
  -1  -9  -7   47.90    3.20   1
   1   9   8   25.40    2.10   1
  -1  -9  -8   27.40    2.70   1
   1   9   9    2.00    2.00   1
  -1  -9  -9    3.70    2.10   1
   1  10  -8    1.10    1.90   1
  -1 -10   8   -1.80    1.70   1
   1  10  -7   18.20    2.00   1
  -1 -10   7   19.10    2.00   1
   1  10  -6  117.70    4.30   1
  -1 -10   6  122.80    4.30   1
   1  10  -5  285.00    7.40   1
  -1 -10   5  269.80    6.10   1
   1  10  -4   77.00    3.00   1
  -1 -10   4   75.30    2.60   1
   1  10  -3   79.60    2.80   1
  -1 -10   3   77.10    2.40   1
   1  10  -2   55.00    2.50   1
  -1 -10   2   55.40    2.10   1
   1  10  -1  390.90    8.40   1
  -1 -10   1  388.90    7.50   1
   1  10   0  293.10    6.70   1
  -1 -10   0  305.40    6.20   1
   1  10   1  215.50    4.90   1
  -1 -10  -1  218.80    4.80   1
   1  10   2   87.30    3.00   1
  -1 -10  -2   82.70    2.60   1
   1  10   3  353.30    8.00   1
  -1 -10  -3  367.10    7.30   1
   1  10   4   26.30    1.90   1
  -1 -10  -4   24.80    1.70   1
   1  10   5  161.50    4.90   1
  -1 -10  -5  162.70    4.80   1
   1  10   6   -0.70    1.30   1
  -1 -10  -6   -0.10    1.30   1
   1  10   7  114.90    5.20   1
  -1 -10  -7  115.00    5.20   1
   1  10   8   40.90    3.50   1
  -1 -10  -8   49.50    3.90   1
   1  11  -7  414.40   14.90   1
  -1 -11   7  401.60   11.50   1
   1  11  -6   17.40    2.20   1
  -1 -11   6   22.60    2.20   1
   1  11  -5   25.50    2.30   1
  -1 -11   5   28.20    2.30   1
   1  11  -4    1.90    1.50   1
  -1 -11   4    5.60    1.30   1
   1  11  -3  510.30   12.60   1
  -1 -11   3  551.10   11.90   1
   1  11  -2   33.70    2.20   1
  -1 -11   2   39.00    2.10   1
   1  11  -1    7.30    1.40   1
  -1 -11   1    5.50    1.40   1
   1  11   0   14.10    1.70   1
  -1 -11   0   16.20    1.40   1
   1  11   1    3.20    1.30   1
  -1 -11  -1    2.20    1.10   1
   1  11   2    0.40    1.30   1
  -1 -11  -2    1.60    1.20   1
   1  11   3  108.60    4.10   1
  -1 -11  -3  113.70    3.90   1
   1  11   4   12.10    1.80   1
  -1 -11  -4   11.20    1.60   1
   1  11   5  315.10    9.20   1
  -1 -11  -5  303.70    9.00   1
   1  11   6   10.10    2.30   1
  -1 -11  -6    7.20    2.00   1
   1  12  -4   30.90    3.10   1
  -1 -12   4   26.80    2.20   1
   1  12  -3   71.60    4.00   1
  -1 -12   3   67.50    3.00   1
   1  12  -2  111.40    4.40   1
  -1 -12   2  111.40    4.00   1
   1  12  -1  156.30    4.90   1
  -1 -12   1  159.60    4.90   1
   1  12   0  373.30    9.20   1
  -1 -12   0  370.40    9.20   1
   1  12   1  139.90    5.50   1
  -1 -12  -1  137.90    4.60   1
   1  12   2  152.30    5.40   1
  -1 -12  -2  160.60    5.10   1
   1  12   3   89.00    3.90   1
  -1 -12  -3   97.60    3.80   1
   2   0 -14   47.80    4.70   1
   2   0 -13    1.70    2.00   1
   2   0 -12   94.20    6.10   1
   2   0 -11   -1.70    1.20   1
   2   0 -10  138.50    3.90   1
   2   0  -9    0.40    0.80   1
   2   0  -8  549.00    8.10   1
   2   0  -7   -0.40    0.30   1
   2   0  -6    4.10    0.30   1
   2   0  -5   -0.30    0.20   1
   2   0  -4  452.10    5.10   1
   2   0  -3    1.00    0.20   1
   2   0  -2 3274.40   34.30   1
   2   0  -1    0.30    0.20   1
   2   0   0   20.30    0.40   1
   2   0   1    0.70    0.20   1
   2   0   2 3210.80   42.90   1
   2   0   3    0.80    0.40   1
   2   0   4  816.50   10.30   1
   2   0   5    0.60    0.40   1
   2   0   6 1806.00   27.50   1
   2   0   7    0.70    0.70   1
   2   0   8  812.50   16.40   1
   2   0   9   -0.20    1.10   1
   2   0  10    3.90    1.50   1
   2   0  11    1.20    4.10   1
   2   0  12  837.50   33.00   1
   2   1 -14   27.90    4.00   1
  -2  -1  14   29.70    5.30   1
   2   1 -13  113.00    6.00   1
  -2  -1  13  126.20    8.20   1
   2   1 -12  166.00    6.50   1
  -2  -1  12  171.30    8.60   1
   2   1 -11    0.80    1.00   1
  -2  -1  11    0.70    1.70   1
   2   1 -10   80.10    2.50   1
  -2  -1  10   81.50    2.30   1
   2   1  -9   -0.20    0.80   1
  -2  -1   9    0.80    0.50   1
   2   1  -8  842.90   13.20   1
  -2  -1   8  859.70   12.10   1
   2   1  -7  571.50    7.50   1
  -2  -1   7  586.10    8.00   1
   2   1  -6  582.40    7.50   1
  -2  -1   6  570.90    7.60   1
   2   1  -5  592.20    8.00   1
  -2  -1   5  609.00    7.70   1
   2   1  -4  943.90   12.20   1
  -2  -1   4  952.60   10.20   1
   2   1  -3  337.90    4.00   1
  -2  -1   3  341.10    4.10   1
   2   1  -2 1061.10   11.10   1
  -2  -1   2 1090.80   10.40   1
   2   1  -1  974.50   10.30   1
  -2  -1   1  969.80   10.80   1
   2   1   0  238.30    3.40   1
  -2  -1   0  236.20    2.80   1
   2   1   1  121.70    1.90   1
  -2  -1  -1  130.80    1.80   1
   2   1   2  434.20    5.30   1
  -2  -1  -2  461.70    6.00   1
   2   1   3   61.30    1.10   1
  -2  -1  -3   61.90    1.10   1
   2   1   4   25.30    0.80   1
  -2  -1  -4   22.70    0.70   1
   2   1   5  977.30   13.50   1
  -2  -1  -5 1041.30   13.10   1
   2   1   6   12.30    1.10   1
  -2  -1  -6   11.20    0.80   1
   2   1   7  157.10    4.60   1
  -2  -1  -7  165.50    3.50   1
   2   1   8   11.50    1.10   1
  -2  -1  -8   14.80    1.10   1
   2   1   9  409.80   11.20   1
  -2  -1  -9  413.00   11.70   1
   2   1  10    6.50    1.60   1
  -2  -1 -10    6.30    1.70   1
   2   1  11   20.30    4.20   1
  -2  -1 -11   18.70    2.40   1
   2   1  12    5.60    5.40   1
  -2  -1 -12   -1.50    4.90   1
   2   2 -14   17.90    3.70   1
  -2  -2  14    5.70    5.10   1
   2   2 -13   14.20    3.20   1
  -2  -2  13   15.20    4.70   1
   2   2 -12    9.50    2.40   1
  -2  -2  12    8.10    2.50   1
   2   2 -11  100.50    4.60   1
  -2  -2  11   87.30    3.10   1
   2   2 -10  229.10    7.10   1
  -2  -2  10  238.60    5.60   1
   2   2  -9   63.70    1.80   1
  -2  -2   9   64.30    1.90   1
   2   2  -8   32.70    1.20   1
  -2  -2   8   32.20    1.10   1
   2   2  -7    3.20    0.50   1
  -2  -2   7    3.10    0.50   1
   2   2  -6  731.40    9.00   1
  -2  -2   6  735.90    8.90   1
   2   2  -5  970.90   12.80   1
  -2  -2   5  996.10   12.30   1
   2   2  -4  355.80    4.10   1
  -2  -2   4  365.00    4.10   1
   2   2  -3   17.10    0.40   1
  -2  -2   3   17.30    0.40   1
   2   2  -2   39.30    0.70   1
  -2  -2   2   37.30    0.50   1
   2   2  -1  647.20    8.40   1
  -2  -2   1  620.10    5.60   1
   2   2   0 1377.10   16.00   1
  -2  -2   0 1393.60   13.90   1
   2   2   1  411.10    4.80   1
  -2  -2  -1  424.60    5.10   1
   2   2   2    7.20    0.40   1
  -2  -2  -2    8.30    0.50   1
   2   2   3   66.40    1.30   1
  -2  -2  -3   67.00    1.20   1
   2   2   4 1307.20   17.10   1
  -2  -2  -4 1298.20   18.60   1
   2   2   5    3.00    0.40   1
  -2  -2  -5    3.50    0.50   1
   2   2   6   94.80    2.30   1
  -2  -2  -6   94.70    2.30   1
   2   2   7   69.30    2.50   1
  -2  -2  -7   73.50    2.20   1
   2   2   8   32.50    1.60   1
  -2  -2  -8   33.50    1.50   1
   2   2   9    2.20    1.00   1
  -2  -2  -9    2.70    1.30   1
   2   2  10  355.80   11.10   1
  -2  -2 -10  365.20   11.70   1
   2   2  11   35.60    3.70   1
  -2  -2 -11   45.40    3.60   1
   2   2  12   18.70    3.30   1
  -2  -2 -12   13.90    3.90   1
   2   3 -14   81.60    7.60   1
  -2  -3  14   89.80    8.00   1
   2   3 -13    2.50    2.80   1
  -2  -3  13    0.70    3.00   1
   2   3 -12   31.40    3.20   1
  -2  -3  12   28.00    2.50   1
   2   3 -11  127.30    5.50   1
  -2  -3  11  146.60    4.90   1
   2   3 -10  147.90    5.80   1
  -2  -3  10  167.50    5.00   1
   2   3  -9   11.40    1.30   1
  -2  -3   9   14.80    1.40   1
   2   3  -8  132.90    3.60   1
  -2  -3   8  140.90    3.40   1
   2   3  -7   16.40    1.00   1
  -2  -3   7   17.60    0.80   1
   2   3  -6  165.20    2.60   1
  -2  -3   6  168.40    2.70   1
   2   3  -5  332.10    4.80   1
  -2  -3   5  336.40    4.30   1
   2   3  -4    2.70    0.40   1
  -2  -3   4    3.10    0.30   1
   2   3  -3  377.00    4.80   1
  -2  -3   3  369.30    4.10   1
   2   3  -2  599.80    7.30   1
  -2  -3   2  600.60    5.80   1
   2   3  -1    6.40    0.30   1
  -2  -3   1    6.30    0.30   1
   2   3   0  107.00    1.40   1
  -2  -3   0  107.10    1.20   1
   2   3   1  141.70    2.10   1
  -2  -3  -1  137.20    1.70   1
   2   3   2   76.90    1.40   1
  -2  -3  -2   78.00    1.50   1
   2   3   3   54.40    1.20   1
  -2  -3  -3   54.30    1.30   1
   2   3   4   47.70    1.10   1
  -2  -3  -4   47.80    1.10   1
   2   3   5    3.90    0.30   1
  -2  -3  -5    3.90    0.70   1
   2   3   6    6.30    0.40   1
  -2  -3  -6    9.60    1.20   1
   2   3   7  242.20    4.30   1
  -2  -3  -7  244.80    6.70   1
   2   3   8    8.60    0.90   1
  -2  -3  -8    5.60    1.30   1
   2   3   9   20.60    1.80   1
  -2  -3  -9   20.60    2.00   1
   2   3  10    3.80    2.00   1
  -2  -3 -10    7.10    1.80   1
   2   3  11   16.90    3.70   1
  -2  -3 -11   19.80    3.10   1
   2   3  12    1.30    2.60   1
  -2  -3 -12    2.70    3.70   1
   2   4 -13   14.30    2.60   1
  -2  -4  13   12.10    3.10   1
   2   4 -12   20.90    2.40   1
  -2  -4  12   19.40    2.90   1
   2   4 -11   17.20    2.80   1
  -2  -4  11   13.80    1.80   1
   2   4 -10    9.60    2.30   1
  -2  -4  10    6.20    1.30   1
   2   4  -9   41.20    2.70   1
  -2  -4   9   49.10    2.20   1
   2   4  -8  198.50    6.10   1
  -2  -4   8  218.20    4.90   1
   2   4  -7   50.40    1.50   1
  -2  -4   7   52.20    1.60   1
   2   4  -6   22.30    1.00   1
  -2  -4   6   24.30    1.10   1
   2   4  -5  536.20    7.00   1
  -2  -4   5  529.20    6.10   1
   2   4  -4  124.20    2.00   1
  -2  -4   4  118.80    1.60   1
   2   4  -3  258.60    3.30   1
  -2  -4   3  254.60    2.80   1
   2   4  -2  118.70    1.70   1
  -2  -4   2  124.00    1.40   1
   2   4  -1   29.50    0.60   1
  -2  -4   1   29.20    0.60   1
   2   4   0   28.00    0.60   1
  -2  -4   0   27.50    0.60   1
   2   4   1   27.00    0.70   1
  -2  -4  -1   26.40    0.60   1
   2   4   2    0.80    0.40   1
  -2  -4  -2    1.10    0.30   1
   2   4   3   59.90    1.30   1
  -2  -4  -3   59.80    1.30   1
   2   4   4  176.30    3.10   1
  -2  -4  -4  179.50    3.40   1
   2   4   5   28.50    1.10   1
  -2  -4  -5   29.10    1.00   1
   2   4   6   10.50    0.80   1
  -2  -4  -6    8.80    1.40   1
   2   4   7    7.70    0.40   1
  -2  -4  -7    8.10    1.30   1
   2   4   8   22.50    1.60   1
  -2  -4  -8   24.90    1.90   1
   2   4   9   18.90    2.40   1
  -2  -4  -9   21.30    2.10   1
   2   4  10   -1.00    2.80   1
  -2  -4 -10   -1.10    1.90   1
   2   4  11    3.10    2.70   1
  -2  -4 -11    3.40    1.80   1
   2   4  12   -2.80    3.40   1
  -2  -4 -12    4.50    6.30   1
   2   5 -13    4.70    2.60   1
  -2  -5  13   10.50    3.80   1
   2   5 -12   55.10    3.00   1
  -2  -5  12   58.80    4.90   1
   2   5 -11   24.80    2.50   1
  -2  -5  11   27.30    2.30   1
   2   5 -10  121.20    4.50   1
  -2  -5  10  119.00    4.20   1
   2   5  -9  162.10    6.50   1
  -2  -5   9  156.50    5.40   1
   2   5  -8   16.10    1.30   1
  -2  -5   8   20.00    1.30   1
   2   5  -7   15.00    1.20   1
  -2  -5   7   13.30    1.20   1
   2   5  -6  100.80    2.20   1
  -2  -5   6  100.30    1.90   1
   2   5  -5  188.30    3.10   1
  -2  -5   5  186.70    2.60   1
   2   5  -4  511.50    6.30   1
  -2  -5   4  506.40    5.90   1
   2   5  -3  155.50    2.30   1
  -2  -5   3  158.50    2.10   1
   2   5  -2    6.40    0.40   1
  -2  -5   2    6.30    0.40   1
   2   5  -1  183.30    2.60   1
  -2  -5   1  185.60    2.20   1
   2   5   0  443.60    5.20   1
  -2  -5   0  426.60    4.80   1
   2   5   1  548.90    6.70   1
  -2  -5  -1  535.60    6.50   1
   2   5   2   11.90    0.60   1
  -2  -5  -2   11.80    0.50   1
   2   5   3   65.90    1.50   1
  -2  -5  -3   65.00    1.70   1
   2   5   4    2.80    0.60   1
  -2  -5  -4    3.00    0.70   1
   2   5   5  740.90   12.70   1
  -2  -5  -5  748.10   12.90   1
   2   5   6   32.70    1.30   1
  -2  -5  -6   31.40    1.30   1
   2   5   7  134.40    2.90   1
  -2  -5  -7  138.50    4.20   1
   2   5   8   39.50    2.00   1
  -2  -5  -8   33.40    2.30   1
   2   5   9  109.20    4.50   1
  -2  -5  -9  109.00    4.30   1
   2   5  10    0.20    2.00   1
  -2  -5 -10    1.30    1.60   1
   2   5  11   21.10    3.20   1
  -2  -5 -11   20.90    3.10   1
   2   6 -12   87.10    5.10   1
  -2  -6  12   91.40    5.00   1
   2   6 -11  250.50    7.60   1
  -2  -6  11  269.40    9.00   1
   2   6 -10    6.30    1.50   1
  -2  -6  10    7.80    1.70   1
   2   6  -9   22.70    1.90   1
  -2  -6   9   24.50    1.90   1
   2   6  -8   -1.10    0.90   1
  -2  -6   8   -1.50    1.20   1
   2   6  -7  857.50   14.20   1
  -2  -6   7  844.40   16.70   1
   2   6  -6   15.40    0.80   1
  -2  -6   6   13.90    0.70   1
   2   6  -5  205.90    3.60   1
  -2  -6   5  196.60    3.20   1
   2   6  -4   25.90    0.80   1
  -2  -6   4   27.30    0.90   1
   2   6  -3  759.50   10.30   1
  -2  -6   3  774.00    8.80   1
   2   6  -2  394.80    5.40   1
  -2  -6   2  387.80    5.00   1
   2   6  -1  513.20    7.10   1
  -2  -6   1  517.80    6.00   1
   2   6   0  267.80    3.80   1
  -2  -6   0  275.50    3.50   1
   2   6   1    2.30    0.50   1
  -2  -6  -1    1.40    0.40   1
   2   6   2   20.00    0.90   1
  -2  -6  -2   20.80    0.70   1
   2   6   3  511.60    9.80   1
  -2  -6  -3  538.80    9.40   1
   2   6   4    6.90    0.90   1
  -2  -6  -4    7.60    0.90   1
   2   6   5   21.60    1.30   1
  -2  -6  -5   24.00    1.40   1
   2   6   6    1.90    0.80   1
  -2  -6  -6    0.30    1.00   1
   2   6   7    4.10    0.90   1
  -2  -6  -7    4.30    1.40   1
   2   6   8   11.60    1.40   1
  -2  -6  -8   13.90    1.80   1
   2   6   9    1.20    1.70   1
  -2  -6  -9    3.00    1.80   1
   2   6  10   47.00    3.60   1
  -2  -6 -10   51.90    3.30   1
   2   6  11   77.90    4.90   1
  -2  -6 -11   81.60    4.90   1
   2   7 -12   15.60    3.00   1
  -2  -7  12   11.40    2.70   1
   2   7 -11    3.40    2.00   1
  -2  -7  11    6.70    2.10   1
   2   7 -10   39.70    2.40   1
  -2  -7  10   42.60    2.80   1
   2   7  -9   19.50    1.60   1
  -2  -7   9   23.70    2.30   1
   2   7  -8   89.20    2.60   1
  -2  -7   8   88.50    3.30   1
   2   7  -7  317.90    6.30   1
  -2  -7   7  317.60    5.70   1
   2   7  -6   26.00    1.10   1
  -2  -7   6   29.10    1.00   1
   2   7  -5    0.70    0.50   1
  -2  -7   5    0.90    0.60   1
   2   7  -4  355.20    5.60   1
  -2  -7   4  341.10    5.40   1
   2   7  -3  649.30    8.40   1
  -2  -7   3  656.90    8.80   1
   2   7  -2   76.30    1.70   1
  -2  -7   2   76.80    1.60   1
   2   7  -1  323.60    5.70   1
  -2  -7   1  316.00    4.30   1
   2   7   0  247.40    4.30   1
  -2  -7   0  250.60    3.40   1
   2   7   1  316.00    4.30   1
  -2  -7  -1  297.50    3.70   1
   2   7   2   60.50    1.50   1
  -2  -7  -2   61.90    1.40   1
   2   7   3 1146.50   18.70   1
  -2  -7  -3 1205.20   18.20   1
   2   7   4   77.90    2.40   1
  -2  -7  -4   77.00    2.30   1
   2   7   5  123.60    3.70   1
  -2  -7  -5  137.00    4.00   1
   2   7   6  135.30    3.60   1
  -2  -7  -6  132.10    4.20   1
   2   7   7  755.70   14.90   1
  -2  -7  -7  746.60   16.60   1
   2   7   8  193.50    5.00   1
  -2  -7  -8  204.20    6.60   1
   2   7   9   42.30    3.30   1
  -2  -7  -9   29.60    2.70   1
   2   7  10   12.60    3.50   1
  -2  -7 -10   14.20    2.70   1
   2   8 -11   -1.40    1.80   1
  -2  -8  11    1.20    2.30   1
   2   8 -10    7.30    2.20   1
  -2  -8  10    7.90    2.10   1
   2   8  -9  445.80   10.50   1
  -2  -8   9  439.40   11.40   1
   2   8  -8   95.40    3.20   1
  -2  -8   8  110.40    4.20   1
   2   8  -7   28.20    1.70   1
  -2  -8   7   25.50    2.00   1
   2   8  -6    2.20    1.00   1
  -2  -8   6    0.80    0.70   1
   2   8  -5  178.90    4.30   1
  -2  -8   5  165.00    3.40   1
   2   8  -4   77.70    2.40   1
  -2  -8   4   71.50    2.00   1
   2   8  -3  347.50    5.80   1
  -2  -8   3  349.30    5.80   1
   2   8  -2    0.80    0.60   1
  -2  -8   2    0.30    0.60   1
   2   8  -1   16.50    1.00   1
  -2  -8   1   18.90    1.10   1
   2   8   0  386.20    7.00   1
  -2  -8   0  373.20    6.00   1
   2   8   1  729.60   12.30   1
  -2  -8  -1  718.30    9.50   1
   2   8   2    0.90    0.60   1
  -2  -8  -2    0.70    0.80   1
   2   8   3   84.40    2.20   1
  -2  -8  -3   79.60    2.80   1
   2   8   4  280.90    6.20   1
  -2  -8  -4  292.20    7.10   1
   2   8   5  100.90    3.50   1
  -2  -8  -5  101.20    3.50   1
   2   8   6   62.30    2.40   1
  -2  -8  -6   60.40    2.90   1
   2   8   7    5.70    1.50   1
  -2  -8  -7    5.00    1.80   1
   2   8   8    7.70    1.60   1
  -2  -8  -8    9.40    2.00   1
   2   8   9  107.00    5.70   1
  -2  -8  -9  125.20    5.60   1
   2   9 -10   49.00    3.70   1
  -2  -9  10   50.80    3.80   1
   2   9  -9   12.60    2.70   1
  -2  -9   9    9.20    2.10   1
   2   9  -8    4.90    1.30   1
  -2  -9   8    7.90    1.70   1
   2   9  -7   19.10    1.80   1
  -2  -9   7   22.90    2.00   1
   2   9  -6  574.80   11.20   1
  -2  -9   6  561.30   10.30   1
   2   9  -5  303.00    6.30   1
  -2  -9   5  317.10    6.20   1
   2   9  -4    9.00    1.20   1
  -2  -9   4   10.60    1.10   1
   2   9  -3    1.50    0.90   1
  -2  -9   3    1.00    0.80   1
   2   9  -2  352.10    7.10   1
  -2  -9   2  345.80    6.40   1
   2   9  -1  135.60    3.30   1
  -2  -9   1  142.00    3.20   1
   2   9   0   23.00    1.40   1
  -2  -9   0   20.80    1.20   1
   2   9   1   28.90    1.80   1
  -2  -9  -1   31.90    1.50   1
   2   9   2    1.60    1.00   1
  -2  -9  -2    2.90    0.90   1
   2   9   3   40.40    2.10   1
  -2  -9  -3   38.40    1.70   1
   2   9   4  275.80    6.50   1
  -2  -9  -4  276.50    7.20   1
   2   9   5   85.30    2.90   1
  -2  -9  -5   89.80    3.70   1
   2   9   6  253.10    6.20   1
  -2  -9  -6  259.60    7.60   1
   2   9   7    5.80    1.60   1
  -2  -9  -7    0.90    1.60   1
   2   9   8   55.00    3.50   1
  -2  -9  -8   57.60    3.90   1
   2  10  -9   10.90    5.30   1
  -2 -10   9   17.60    2.60   1
   2  10  -8   32.30    2.60   1
  -2 -10   8   31.30    2.50   1
   2  10  -7   11.20    1.70   1
  -2 -10   7    8.70    1.60   1
   2  10  -6   34.00    2.10   1
  -2 -10   6   30.50    2.10   1
   2  10  -5    5.30    1.40   1
  -2 -10   5    7.00    1.30   1
   2  10  -4   25.50    1.60   1
  -2 -10   4   26.30    1.50   1
   2  10  -3  203.90    5.50   1
  -2 -10   3  186.10    4.40   1
   2  10  -2    4.30    1.10   1
  -2 -10   2    2.30    1.00   1
   2  10  -1   84.10    2.90   1
  -2 -10   1   89.20    2.70   1
   2  10   0    3.50    1.30   1
  -2 -10   0    3.30    1.00   1
   2  10   1  147.40    4.60   1
  -2 -10  -1  159.30    3.90   1
   2  10   2   69.40    3.10   1
  -2 -10  -2   73.30    2.50   1
   2  10   3   72.30    3.40   1
  -2 -10  -3   77.10    2.70   1
   2  10   4    2.80    1.70   1
  -2 -10  -4    6.60    1.80   1
   2  10   5   19.70    2.00   1
  -2 -10  -5   15.00    1.90   1
   2  10   6   32.10    2.80   1
  -2 -10  -6   29.60    2.80   1
   2  10   7   -2.00    1.60   1
  -2 -10  -7    1.20    1.90   1
   2  11  -7    2.30    3.00   1
  -2 -11   7    3.50    1.70   1
   2  11  -6   62.40    3.80   1
  -2 -11   6   63.70    3.60   1
   2  11  -5    6.30    1.60   1
  -2 -11   5    8.60    1.70   1
   2  11  -4    4.40    1.80   1
  -2 -11   4    1.90    1.40   1
   2  11  -3   47.00    2.60   1
  -2 -11   3   45.40    2.30   1
   2  11  -2   45.30    2.70   1
  -2 -11   2   50.70    2.30   1
   2  11  -1   27.70    2.00   1
  -2 -11   1   27.00    1.70   1
   2  11   0    4.40    1.30   1
  -2 -11   0    2.20    1.10   1
   2  11   1   16.30    1.90   1
  -2 -11  -1   13.40    1.50   1
   2  11   2    2.60    1.40   1
  -2 -11  -2    4.70    1.40   1
   2  11   3   78.80    3.60   1
  -2 -11  -3   80.60    3.50   1
   2  11   4   41.50    2.60   1
  -2 -11  -4   34.10    2.40   1
   2  11   5   -0.70    1.60   1
  -2 -11  -5   -0.30    1.90   1
   2  12  -4  133.40    8.70   1
  -2 -12   4  125.80    5.50   1
   2  12  -3    9.60    2.30   1
  -2 -12   3    6.90    1.70   1
   2  12  -2    3.70    2.60   1
  -2 -12   2    0.30    1.40   1
   2  12  -1    8.00    2.80   1
  -2 -12   1   14.90    1.90   1
   2  12   0  136.70    5.70   1
  -2 -12   0  149.40    5.20   1
   2  12   1    0.60    1.90   1
  -2 -12  -1    1.00    1.50   1
   2  12   2   98.40    5.00   1
  -2 -12  -2  105.10    4.30   1
   3   0 -14   41.70    3.50   1
   3   0 -13   -4.00    2.10   1
   3   0 -12  251.80    7.20   1
   3   0 -11   -0.10    1.30   1
   3   0 -10   12.60    1.20   1
   3   0  -9    0.30    0.80   1
   3   0  -8  226.90    3.30   1
   3   0  -7    0.60    0.30   1
   3   0  -6  221.70    2.80   1
   3   0  -5    0.70    0.20   1
   3   0  -4  542.30    6.10   1
   3   0  -3    0.20    0.20   1
   3   0  -2  200.60    2.10   1
   3   0  -1   -0.10    0.20   1
   3   0   0 1055.90    9.40   1
   3   0   1    1.00    0.30   1
   3   0   2  147.10    2.20   1
   3   0   3    0.80    0.40   1
   3   0   4   51.80    1.20   1
   3   0   5    1.10    0.50   1
   3   0   6  266.50    7.40   1
   3   0   7    0.10    0.60   1
   3   0   8   77.60    3.60   1
   3   0   9   -2.10    1.90   1
   3   0  10    0.80    1.90   1
   3   0  11   -3.80    2.00   1
   3   0  12    2.80    2.50   1
   3   1 -14    0.60    2.20   1
  -3  -1  14    5.90    2.10   1
   3   1 -13   78.60    4.00   1
  -3  -1  13   72.20    6.30   1
   3   1 -12   68.80    4.10   1
  -3  -1  12   59.10    3.90   1
   3   1 -11  439.60   10.80   1
  -3  -1  11  403.00    9.90   1
   3   1 -10  125.00    3.50   1
  -3  -1  10  128.50    3.40   1
   3   1  -9  109.90    2.60   1
  -3  -1   9  115.80    2.80   1
   3   1  -8    6.20    0.50   1
  -3  -1   8    6.30    0.60   1
   3   1  -7  513.50    7.20   1
  -3  -1   7  530.90    6.30   1
   3   1  -6  485.80    6.10   1
  -3  -1   6  490.80    5.40   1
   3   1  -5  140.50    1.90   1
  -3  -1   5  142.50    1.80   1
   3   1  -4  127.30    1.70   1
  -3  -1   4  123.70    1.50   1
   3   1  -3  354.90    4.10   1
  -3  -1   3  347.10    3.30   1
   3   1  -2  539.90    5.40   1
  -3  -1   2  551.80    5.70   1
   3   1  -1 1109.20   16.50   1
  -3  -1   1 1136.90   13.80   1
   3   1   0   45.80    0.80   1
  -3  -1   0   49.90    0.80   1
   3   1   1   93.50    1.40   1
  -3  -1  -1  101.50    1.50   1
   3   1   2   44.00    1.10   1
  -3  -1  -2   41.10    0.80   1
   3   1   3  885.20   11.40   1
  -3  -1  -3  882.60   11.10   1
   3   1   4  156.60    2.90   1
  -3  -1  -4  157.70    2.80   1
   3   1   5    5.10    0.50   1
  -3  -1  -5    6.30    0.70   1
   3   1   6   23.90    1.30   1
  -3  -1  -6   24.10    1.30   1
   3   1   7    1.20    0.80   1
  -3  -1  -7    2.10    0.80   1
   3   1   8   67.90    3.00   1
  -3  -1  -8   68.60    3.50   1
   3   1   9   16.70    1.70   1
  -3  -1  -9   14.80    2.20   1
   3   1  10    6.50    1.80   1
  -3  -1 -10    5.40    2.40   1
   3   1  11   14.80    2.80   1
  -3  -1 -11   14.90    4.00   1
   3   1  12   -5.20    3.40   1
  -3  -1 -12    2.10    5.00   1
   3   2 -14  241.70    9.10   1
  -3  -2  14  258.40   11.00   1
   3   2 -13  122.20    5.30   1
  -3  -2  13  108.40    7.80   1
   3   2 -12    4.10    1.80   1
  -3  -2  12    7.70    2.00   1
   3   2 -11    0.70    1.00   1
  -3  -2  11    1.30    0.90   1
   3   2 -10    2.30    1.00   1
  -3  -2  10    1.80    0.90   1
   3   2  -9  205.70    4.00   1
  -3  -2   9  218.70    3.90   1
   3   2  -8  344.10    5.00   1
  -3  -2   8  346.90    5.60   1
   3   2  -7   38.00    0.90   1
  -3  -2   7   37.60    1.00   1
   3   2  -6   10.80    0.60   1
  -3  -2   6    9.40    0.30   1
   3   2  -5   -0.10    0.30   1
  -3  -2   5    0.10    0.20   1
   3   2  -4  763.60   10.00   1
  -3  -2   4  805.40    7.80   1
   3   2  -3  102.00    1.50   1
  -3  -2   3  104.90    1.30   1
   3   2  -2   23.80    0.60   1
  -3  -2   2   24.50    0.50   1
   3   2  -1  808.00    9.30   1
  -3  -2   1  878.70   10.10   1
   3   2   0   77.50    1.20   1
  -3  -2   0   76.90    1.10   1
   3   2   1    1.70    0.40   1
  -3  -2  -1    1.90    0.30   1
   3   2   2  144.70    2.10   1
  -3  -2  -2  150.60    2.20   1
   3   2   3 1373.90   17.00   1
  -3  -2  -3 1419.40   15.40   1
   3   2   4   61.20    1.20   1
  -3  -2  -4   66.30    1.60   1
   3   2   5   83.10    1.70   1
  -3  -2  -5   86.30    2.00   1
   3   2   6  183.30    5.30   1
  -3  -2  -6  194.10    4.30   1
   3   2   7  247.70    5.90   1
  -3  -2  -7  254.20    6.40   1
   3   2   8   15.50    1.30   1
  -3  -2  -8   16.20    2.20   1
   3   2   9  523.60   12.70   1
  -3  -2  -9  560.10   15.90   1
   3   2  10    0.20    2.00   1
  -3  -2 -10   -0.60    1.70   1
   3   2  11    1.60    2.70   1
  -3  -2 -11    2.00    2.40   1
   3   3 -14    3.50    2.30   1
  -3  -3  14    8.50    2.70   1
   3   3 -13  123.50    6.90   1
  -3  -3  13  131.80    7.10   1
   3   3 -12   20.90    2.40   1
  -3  -3  12   15.30    2.20   1
   3   3 -11    1.60    1.50   1
  -3  -3  11   -0.40    1.00   1
   3   3 -10   16.10    1.90   1
  -3  -3  10   18.50    1.60   1
   3   3  -9  264.20    5.70   1
  -3  -3   9  285.50    5.60   1
   3   3  -8  129.60    2.70   1
  -3  -3   8  132.70    2.70   1
   3   3  -7  260.50    4.30   1
  -3  -3   7  257.10    4.40   1
   3   3  -6  178.00    2.60   1
  -3  -3   6  183.00    2.30   1
   3   3  -5  244.80    3.20   1
  -3  -3   5  241.70    2.60   1
   3   3  -4  624.10    7.60   1
  -3  -3   4  585.60    5.70   1
   3   3  -3 1730.00   19.90   1
  -3  -3   3 1757.80   16.70   1
   3   3  -2   35.50    0.60   1
  -3  -3   2   35.80    0.50   1
   3   3  -1  192.70    2.20   1
  -3  -3   1  202.90    2.20   1
   3   3   0  863.10   12.10   1
  -3  -3   0  838.60    8.00   1
   3   3   1  828.30    9.80   1
  -3  -3  -1  850.80    8.90   1
   3   3   2  582.90    7.40   1
  -3  -3  -2  596.50    6.90   1
   3   3   3   96.30    1.80   1
  -3  -3  -3   96.40    1.80   1
   3   3   4    3.90    0.70   1
  -3  -3  -4    2.30    0.50   1
   3   3   5   24.80    1.20   1
  -3  -3  -5   24.30    1.20   1
   3   3   6 1421.10   20.90   1
  -3  -3  -6 1399.50   23.70   1
   3   3   7  175.60    4.40   1
  -3  -3  -7  159.40    4.70   1
   3   3   8    2.30    1.40   1
  -3  -3  -8    3.00    1.50   1
   3   3   9   39.10    2.70   1
  -3  -3  -9   38.80    3.00   1
   3   3  10  365.20   11.40   1
  -3  -3 -10  352.90   12.70   1
   3   3  11   10.10    2.80   1
  -3  -3 -11    7.50    2.60   1
   3   4 -13   15.40    2.80   1
  -3  -4  13   14.10    2.30   1
   3   4 -12    3.70    2.50   1
  -3  -4  12    4.10    2.80   1
   3   4 -11   36.50    2.50   1
  -3  -4  11   39.70    2.50   1
   3   4 -10  244.80    6.70   1
  -3  -4  10  260.00    7.20   1
   3   4  -9  122.70    3.90   1
  -3  -4   9  119.60    4.30   1
   3   4  -8   87.10    2.70   1
  -3  -4   8   84.20    1.90   1
   3   4  -7   41.10    1.40   1
  -3  -4   7   42.00    1.10   1
   3   4  -6  879.80   11.70   1
  -3  -4   6  842.30   10.20   1
   3   4  -5  185.70    2.80   1
  -3  -4   5  176.20    2.30   1
   3   4  -4  734.90    8.60   1
  -3  -4   4  745.40    7.30   1
   3   4  -3  383.40    4.70   1
  -3  -4   3  386.80    3.90   1
   3   4  -2  396.90    5.10   1
  -3  -4   2  405.00    4.40   1
   3   4  -1   79.80    1.20   1
  -3  -4   1   82.30    1.10   1
   3   4   0 1424.10   19.60   1
  -3  -4   0 1403.00   14.40   1
   3   4   1 1004.60   16.10   1
  -3  -4  -1  975.20   10.30   1
   3   4   2   42.60    1.00   1
  -3  -4  -2   44.10    1.00   1
   3   4   3   73.70    1.50   1
  -3  -4  -3   73.30    1.60   1
   3   4   4  662.80    9.80   1
  -3  -4  -4  678.00    9.20   1
   3   4   5  574.50   11.60   1
  -3  -4  -5  575.80    9.30   1
   3   4   6   22.30    1.40   1
  -3  -4  -6   21.10    1.60   1
   3   4   7  159.40    4.20   1
  -3  -4  -7  153.30    4.70   1
   3   4   8   -0.50    1.00   1
  -3  -4  -8    1.00    1.50   1
   3   4   9    2.70    1.80   1
  -3  -4  -9   -3.20    1.80   1
   3   4  10    5.10    2.50   1
  -3  -4 -10   10.80    2.40   1
   3   4  11  235.40    9.30   1
  -3  -4 -11  239.60   10.70   1
   3   5 -13   41.30    3.20   1
  -3  -5  13   38.70    3.40   1
   3   5 -12    4.90    1.90   1
  -3  -5  12    7.00    1.90   1
   3   5 -11    1.00    1.70   1
  -3  -5  11    5.80    1.40   1
   3   5 -10   42.10    2.70   1
  -3  -5  10   50.30    2.70   1
   3   5  -9   80.60    3.30   1
  -3  -5   9   87.60    2.90   1
   3   5  -8   13.90    1.60   1
  -3  -5   8   13.10    1.10   1
   3   5  -7   43.10    1.70   1
  -3  -5   7   42.80    1.00   1
   3   5  -6   30.40    1.20   1
  -3  -5   6   32.40    0.90   1
   3   5  -5  294.40    5.50   1
  -3  -5   5  278.50    3.60   1
   3   5  -4  124.20    2.30   1
  -3  -5   4  116.10    1.90   1
   3   5  -3  103.60    1.80   1
  -3  -5   3  109.80    1.60   1
   3   5  -2  867.10   12.40   1
  -3  -5   2  877.90   10.00   1
   3   5  -1   25.10    0.70   1
  -3  -5   1   25.70    0.60   1
   3   5   0   26.80    0.70   1
  -3  -5   0   25.90    0.60   1
   3   5   1   13.50    0.70   1
  -3  -5  -1   13.40    0.50   1
   3   5   2  187.80    3.20   1
  -3  -5  -2  195.50    3.50   1
   3   5   3  152.10    3.10   1
  -3  -5  -3  155.40    3.10   1
   3   5   4  692.30   10.90   1
  -3  -5  -4  692.70   11.10   1
   3   5   5  106.00    3.20   1
  -3  -5  -5  113.60    2.70   1
   3   5   6   16.60    1.30   1
  -3  -5  -6   21.00    1.60   1
   3   5   7   60.20    2.60   1
  -3  -5  -7   68.60    2.90   1
   3   5   8  652.50   13.50   1
  -3  -5  -8  663.90   15.60   1
   3   5   9  103.10    4.60   1
  -3  -5  -9  103.50    4.30   1
   3   5  10    4.70    2.20   1
  -3  -5 -10    5.40    2.20   1
   3   6 -12  132.80    5.40   1
  -3  -6  12  143.50    6.90   1
   3   6 -11   75.90    3.60   1
  -3  -6  11   84.00    4.00   1
   3   6 -10    5.40    1.50   1
  -3  -6  10    6.00    1.20   1
   3   6  -9    9.50    1.40   1
  -3  -6   9   10.30    1.10   1
   3   6  -8   66.90    2.30   1
  -3  -6   8   66.10    2.20   1
   3   6  -7  443.90    9.40   1
  -3  -6   7  430.80    6.40   1
   3   6  -6  158.00    3.30   1
  -3  -6   6  160.90    2.80   1
   3   6  -5    0.80    0.30   1
  -3  -6   5    0.90    0.40   1
   3   6  -4    1.80    0.60   1
  -3  -6   4    1.10    0.40   1
   3   6  -3  337.40    5.10   1
  -3  -6   3  326.70    4.70   1
   3   6  -2  575.40    8.10   1
  -3  -6   2  583.70    7.20   1
   3   6  -1   68.50    1.60   1
  -3  -6   1   72.10    1.30   1
   3   6   0   58.20    1.20   1
  -3  -6   0   54.60    1.20   1
   3   6   1  144.60    2.70   1
  -3  -6  -1  154.60    2.40   1
   3   6   2  267.20    4.40   1
  -3  -6  -2  273.40    4.30   1
   3   6   3   88.60    2.50   1
  -3  -6  -3   93.10    2.40   1
   3   6   4   20.20    1.30   1
  -3  -6  -4   23.90    1.30   1
   3   6   5   44.20    1.90   1
  -3  -6  -5   42.70    2.00   1
   3   6   6    2.40    1.00   1
  -3  -6  -6    5.10    1.30   1
   3   6   7    7.00    1.30   1
  -3  -6  -7    8.70    1.60   1
   3   6   8   33.60    2.20   1
  -3  -6  -8   36.10    2.60   1
   3   6   9    0.50    2.60   1
  -3  -6  -9    0.60    2.20   1
   3   6  10   42.00    3.90   1
  -3  -6 -10   48.40    3.60   1
   3   7 -12    2.60    2.30   1
  -3  -7  12    3.60    2.20   1
   3   7 -11   97.90    4.50   1
  -3  -7  11  100.50    4.80   1
   3   7 -10  247.60    7.10   1
  -3  -7  10  251.20    7.70   1
   3   7  -9   69.10    3.00   1
  -3  -7   9   77.10    3.40   1
   3   7  -8   98.80    3.40   1
  -3  -7   8  102.80    3.70   1
   3   7  -7   51.70    2.00   1
  -3  -7   7   60.10    1.70   1
   3   7  -6   31.50    1.30   1
  -3  -7   6   33.50    1.20   1
   3   7  -5   55.40    1.90   1
  -3  -7   5   51.50    1.40   1
   3   7  -4  139.00    3.30   1
  -3  -7   4  144.30    2.70   1
   3   7  -3   11.30    0.90   1
  -3  -7   3   10.90    0.70   1
   3   7  -2   47.90    1.50   1
  -3  -7   2   49.10    1.20   1
   3   7  -1   26.00    1.10   1
  -3  -7   1   25.10    0.90   1
   3   7   0  117.40    2.30   1
  -3  -7   0  109.80    2.30   1
   3   7   1  240.30    4.90   1
  -3  -7  -1  237.30    3.30   1
   3   7   2   60.00    1.70   1
  -3  -7  -2   69.80    1.60   1
   3   7   3   55.70    2.20   1
  -3  -7  -3   60.20    2.20   1
   3   7   4    7.70    1.10   1
  -3  -7  -4   10.00    1.40   1
   3   7   5   76.20    2.70   1
  -3  -7  -5   77.50    3.10   1
   3   7   6    2.50    1.20   1
  -3  -7  -6    1.30    1.40   1
   3   7   7    4.90    1.50   1
  -3  -7  -7    4.90    1.60   1
   3   7   8   35.40    2.60   1
  -3  -7  -8   31.30    2.90   1
   3   7   9   -0.50    2.70   1
  -3  -7  -9   -1.40    2.00   1
   3   8 -11   46.70    4.20   1
  -3  -8  11   57.00    4.30   1
   3   8 -10   25.90    2.50   1
  -3  -8  10   23.40    2.40   1
   3   8  -9   46.90    2.40   1
  -3  -8   9   48.30    2.50   1
   3   8  -8    1.80    1.30   1
  -3  -8   8    1.30    1.20   1
   3   8  -7   20.40    1.70   1
  -3  -8   7   21.40    1.40   1
   3   8  -6  176.60    4.10   1
  -3  -8   6  173.40    3.60   1
   3   8  -5  462.40    9.10   1
  -3  -8   5  460.10    8.10   1
   3   8  -4    3.40    0.80   1
  -3  -8   4    3.20    0.70   1
   3   8  -3   82.20    2.10   1
  -3  -8   3   85.20    2.10   1
   3   8  -2  448.90    8.00   1
  -3  -8   2  439.00    7.60   1
   3   8  -1  156.90    3.20   1
  -3  -8   1  152.80    3.20   1
   3   8   0   90.50    2.20   1
  -3  -8   0   83.10    2.00   1
   3   8   1   34.80    1.40   1
  -3  -8  -1   33.10    1.40   1
   3   8   2   19.50    1.20   1
  -3  -8  -2   22.40    1.50   1
   3   8   3   -0.20    1.10   1
  -3  -8  -3   -0.20    1.20   1
   3   8   4   63.40    2.40   1
  -3  -8  -4   64.10    2.70   1
   3   8   5   50.50    2.30   1
  -3  -8  -5   53.80    2.60   1
   3   8   6    6.60    1.50   1
  -3  -8  -6    2.60    1.30   1
   3   8   7   15.40    1.80   1
  -3  -8  -7   13.90    1.90   1
   3   8   8   23.10    2.30   1
  -3  -8  -8   21.30    2.60   1
   3   9 -10   34.30    3.90   1
  -3  -9  10   31.00    3.40   1
   3   9  -9  101.50    4.40   1
  -3  -9   9  108.00    5.50   1
   3   9  -8  255.40    7.00   1
  -3  -9   8  240.70    7.00   1
   3   9  -7   68.60    2.80   1
  -3  -9   7   67.20    2.70   1
   3   9  -6   38.10    2.00   1
  -3  -9   6   38.20    1.60   1
   3   9  -5   15.10    1.30   1
  -3  -9   5   16.10    1.40   1
   3   9  -4    2.40    1.10   1
  -3  -9   4    0.40    0.80   1
   3   9  -3  271.10    6.00   1
  -3  -9   3  260.70    5.20   1
   3   9  -2   22.80    1.40   1
  -3  -9   2   22.70    1.30   1
   3   9  -1    0.90    0.90   1
  -3  -9   1   -1.20    0.70   1
   3   9   0  226.40    5.30   1
  -3  -9   0  219.70    4.50   1
   3   9   1  133.50    4.10   1
  -3  -9  -1  129.40    3.20   1
   3   9   2    2.80    1.00   1
  -3  -9  -2    1.80    1.00   1
   3   9   3   19.20    1.60   1
  -3  -9  -3   17.20    1.50   1
   3   9   4  291.20    7.60   1
  -3  -9  -4  309.90    8.10   1
   3   9   5    6.10    1.20   1
  -3  -9  -5    7.40    1.50   1
   3   9   6   24.30    2.10   1
  -3  -9  -6   22.40    2.60   1
   3   9   7   36.50    2.30   1
  -3  -9  -7   40.90    3.30   1
   3  10  -8  162.30    6.60   1
  -3 -10   8  152.30    7.20   1
   3  10  -7   23.40    2.30   1
  -3 -10   7   18.50    1.90   1
   3  10  -6    1.20    1.50   1
  -3 -10   6    1.80    1.60   1
   3  10  -5   75.20    3.20   1
  -3 -10   5   74.00    2.90   1
   3  10  -4   88.60    3.20   1
  -3 -10   4   83.50    2.60   1
   3  10  -3  223.70    5.60   1
  -3 -10   3  223.30    5.00   1
   3  10  -2  176.00    5.30   1
  -3 -10   2  176.30    4.10   1
   3  10  -1    6.40    1.30   1
  -3 -10   1    4.90    1.10   1
   3  10   0    0.90    1.00   1
  -3 -10   0   -0.10    0.90   1
   3  10   1  162.30    5.20   1
  -3 -10  -1  169.20    4.30   1
   3  10   2  205.00    6.10   1
  -3 -10  -2  212.50    5.80   1
   3  10   3  149.80    5.00   1
  -3 -10  -3  136.20    4.70   1
   3  10   4   18.30    2.20   1
  -3 -10  -4   16.60    1.80   1
   3  10   5   50.10    3.30   1
  -3 -10  -5   48.30    3.80   1
   3  10   6   42.70    4.00   1
  -3 -10  -6   49.20    4.10   1
   3  11  -7   22.70    4.90   1
  -3 -11   7   31.30    4.20   1
   3  11  -6    5.00    2.20   1
  -3 -11   6    2.20    2.00   1
   3  11  -5  502.00   14.60   1
  -3 -11   5  488.30   14.10   1
   3  11  -4   22.30    2.50   1
  -3 -11   4   21.10    1.90   1
   3  11  -3   15.70    2.80   1
  -3 -11   3   10.80    1.60   1
   3  11  -2   31.70    3.00   1
  -3 -11   2   36.30    2.20   1
   3  11  -1  347.50   12.50   1
  -3 -11   1  394.60   11.10   1
   3  11   0    1.60    3.20   1
  -3 -11   0    1.90    1.60   1
   3  11   1   92.70    5.30   1
  -3 -11  -1   95.20    3.90   1
   3  11   2   52.40    4.00   1
  -3 -11  -2   71.00    3.80   1
   3  11   3   15.10    2.80   1
  -3 -11  -3   13.30    2.30   1
   3  11   4    3.80    2.30   1
  -3 -11  -4    0.90    2.00   1
   3  12  -3   29.70    4.10   1
  -3 -12   3   39.60    2.60   1
   3  12  -2  111.70    7.60   1
  -3 -12   2  116.50    4.60   1
   3  12  -1   53.80    4.50   1
  -3 -12   1   52.70    3.00   1
   3  12   0   35.90    3.80   1
  -3 -12   0   38.00    3.00   1
   4   0 -14    0.30    2.30   1
   4   0 -13    1.70    1.60   1
   4   0 -12   73.30    3.00   1
   4   0 -11    1.90    1.20   1
   4   0 -10    4.00    1.10   1
   4   0  -9    0.50    0.40   1
   4   0  -8  295.20    4.10   1
   4   0  -7    0.30    0.30   1
   4   0  -6    0.70    0.30   1
   4   0  -5    0.00    0.30   1
   4   0  -4   23.00    0.50   1
   4   0  -3    0.50    0.20   1
   4   0  -2   36.30    0.60   1
   4   0  -1    0.40    0.30   1
   4   0   0  870.70    8.00   1
   4   0   1    0.60    0.40   1
   4   0   2   34.30    0.90   1
   4   0   3   -0.50    0.50   1
   4   0   4 1229.30   16.70   1
   4   0   5    0.50    0.60   1
   4   0   6  152.80    4.40   1
   4   0   7   -0.60    1.10   1
   4   0   8  176.90    5.40   1
   4   0   9   -0.60    1.50   1
   4   0  10  671.10   19.00   1
   4   0  11    0.50    2.30   1
   4   1 -14   75.40    4.30   1
  -4  -1  14   70.80    4.00   1
   4   1 -13   -1.10    1.80   1
  -4  -1  13    0.70    1.70   1
   4   1 -12   29.50    2.20   1
  -4  -1  12   30.30    2.20   1
   4   1 -11   25.30    1.70   1
  -4  -1  11   26.00    1.60   1
   4   1 -10  442.40    8.10   1
  -4  -1  10  462.00   12.40   1
   4   1  -9  103.00    2.30   1
  -4  -1   9  105.90    2.70   1
   4   1  -8    2.50    0.50   1
  -4  -1   8    2.70    0.40   1
   4   1  -7    9.70    0.50   1
  -4  -1   7    8.80    0.50   1
   4   1  -6  742.50    9.10   1
  -4  -1   6  753.70    8.40   1
   4   1  -5  281.80    3.90   1
  -4  -1   5  287.30    3.30   1
   4   1  -4  768.90    8.90   1
  -4  -1   4  791.80    7.50   1
   4   1  -3   93.80    1.40   1
  -4  -1   3   90.10    1.10   1
   4   1  -2  784.50    8.10   1
  -4  -1   2  792.80    8.50   1
   4   1  -1  490.00    6.40   1
  -4  -1   1  514.70    6.80   1
   4   1   0 1490.70   16.70   1
  -4  -1   0 1535.20   15.10   1
   4   1   1    8.30    0.50   1
  -4  -1  -1    8.30    0.40   1
   4   1   2  202.70    3.00   1
  -4  -1  -2  197.20    2.90   1
   4   1   3  203.70    3.20   1
  -4  -1  -3  201.70    3.00   1
   4   1   4  667.90    9.90   1
  -4  -1  -4  671.60   10.00   1
   4   1   5   64.30    2.10   1
  -4  -1  -5   65.30    1.90   1
   4   1   6   37.20    1.40   1
  -4  -1  -6   38.40    1.50   1
   4   1   7  333.20    8.30   1
  -4  -1  -7  336.50    8.30   1
   4   1   8   85.60    3.60   1
  -4  -1  -8   95.50    3.80   1
   4   1   9   83.90    4.00   1
  -4  -1  -9   83.70    3.90   1
   4   1  10   21.70    2.10   1
  -4  -1 -10   26.00    2.50   1
   4   1  11   92.70    5.40   1
  -4  -1 -11   86.70    8.00   1
   4   2 -14   -0.40    2.00   1
  -4  -2  14   -1.90    1.90   1
   4   2 -13   39.00    2.80   1
  -4  -2  13   32.20    3.00   1
   4   2 -12    0.20    1.10   1
  -4  -2  12   -0.20    1.40   1
   4   2 -11  108.00    3.20   1
  -4  -2  11  108.10    3.80   1
   4   2 -10    5.90    1.10   1
  -4  -2  10    5.60    1.10   1
   4   2  -9    0.80    0.70   1
  -4  -2   9    0.30    0.60   1
   4   2  -8   79.80    1.80   1
  -4  -2   8   78.20    1.70   1
   4   2  -7  357.70    5.60   1
  -4  -2   7  354.20    4.30   1
   4   2  -6   31.70    0.80   1
  -4  -2   6   29.90    0.70   1
   4   2  -5  148.20    2.40   1
  -4  -2   5  152.80    2.00   1
   4   2  -4  107.50    1.70   1
  -4  -2   4  105.80    1.40   1
   4   2  -3 1182.70   15.30   1
  -4  -2   3 1194.70   11.50   1
   4   2  -2  159.40    2.30   1
  -4  -2   2  155.80    2.10   1
   4   2  -1    2.30    0.40   1
  -4  -2   1    2.10    0.40   1
   4   2   0   18.10    0.50   1
  -4  -2   0   20.10    0.60   1
   4   2   1  637.80    9.70   1
  -4  -2  -1  632.00    7.30   1
   4   2   2  559.90    7.80   1
  -4  -2  -2  564.80    6.80   1
   4   2   3  127.50    2.40   1
  -4  -2  -3  132.40    2.00   1
   4   2   4   37.40    1.30   1
  -4  -2  -4   34.60    1.00   1
   4   2   5    7.90    0.80   1
  -4  -2  -5    6.80    0.90   1
   4   2   6  279.30    6.00   1
  -4  -2  -6  267.10    7.10   1
   4   2   7  353.80    7.80   1
  -4  -2  -7  350.80   10.20   1
   4   2   8  111.00    4.60   1
  -4  -2  -8  106.20    5.10   1
   4   2   9   45.20    2.80   1
  -4  -2  -9   51.90    3.80   1
   4   2  10   11.80    2.50   1
  -4  -2 -10   16.20    3.40   1
   4   2  11   14.30    3.00   1
  -4  -2 -11    9.50    5.60   1
   4   3 -14    4.40    2.40   1
  -4  -3  14    8.60    2.50   1
   4   3 -13   69.10    4.00   1
  -4  -3  13   63.00    3.20   1
   4   3 -12  329.40    8.20   1
  -4  -3  12  319.90    8.30   1
   4   3 -11    2.80    1.50   1
  -4  -3  11    5.90    1.10   1
   4   3 -10  116.10    3.40   1
  -4  -3  10  122.50    3.90   1
   4   3  -9  236.00    5.40   1
  -4  -3   9  245.40    5.10   1
   4   3  -8  805.30   12.00   1
  -4  -3   8  799.00   10.90   1
   4   3  -7   31.80    1.00   1
  -4  -3   7   32.80    0.80   1
   4   3  -6  132.70    2.20   1
  -4  -3   6  128.00    1.80   1
   4   3  -5  109.80    1.80   1
  -4  -3   5  113.20    1.60   1
   4   3  -4    9.50    0.40   1
  -4  -3   4    9.70    0.40   1
   4   3  -3  326.10    4.20   1
  -4  -3   3  320.00    3.70   1
   4   3  -2  235.10    2.90   1
  -4  -3   2  250.50    3.20   1
   4   3  -1    7.60    0.60   1
  -4  -3   1    8.50    0.40   1
   4   3   0  405.80    6.10   1
  -4  -3   0  389.70    4.10   1
   4   3   1  216.70    3.20   1
  -4  -3  -1  219.40    2.70   1
   4   3   2  229.40    3.60   1
  -4  -3  -2  231.50    3.10   1
   4   3   3  110.70    2.10   1
  -4  -3  -3  112.20    1.90   1
   4   3   4  305.10    5.00   1
  -4  -3  -4  307.60    5.30   1
   4   3   5   21.20    1.10   1
  -4  -3  -5   17.80    1.10   1
   4   3   6  110.90    3.80   1
  -4  -3  -6  109.80    3.80   1
   4   3   7   12.40    1.70   1
  -4  -3  -7   12.20    1.90   1
   4   3   8    2.00    2.00   1
  -4  -3  -8    2.90    2.30   1
   4   3   9   53.40    3.60   1
  -4  -3  -9   50.80    4.10   1
   4   3  10   12.50    3.10   1
  -4  -3 -10    5.20    3.20   1
   4   4 -13  282.40    8.90   1
  -4  -4  13  274.60    8.50   1
   4   4 -12   86.20    4.10   1
  -4  -4  12   94.70    3.70   1
   4   4 -11   -0.10    1.40   1
  -4  -4  11    1.90    0.90   1
   4   4 -10  108.10    4.00   1
  -4  -4  10  114.00    4.00   1
   4   4  -9    2.30    1.30   1
  -4  -4   9    1.90    0.80   1
   4   4  -8   72.10    2.30   1
  -4  -4   8   75.50    1.80   1
   4   4  -7  314.30    6.30   1
  -4  -4   7  317.50    4.40   1
   4   4  -6  416.00    6.60   1
  -4  -4   6  418.60    5.10   1
   4   4  -5  449.20    6.50   1
  -4  -4   5  460.90    6.50   1
   4   4  -4   42.50    1.00   1
  -4  -4   4   43.00    0.90   1
   4   4  -3  759.80   10.30   1
  -4  -4   3  774.50    9.80   1
   4   4  -2  819.20    9.70   1
  -4  -4   2  836.10   10.90   1
   4   4  -1   34.10    1.00   1
  -4  -4   1   35.10    1.00   1
   4   4   0    4.70    0.40   1
  -4  -4   0    4.50    0.40   1
   4   4   1   32.20    1.00   1
  -4  -4  -1   37.10    1.10   1
   4   4   2    0.50    0.50   1
  -4  -4  -2    0.40    0.40   1
   4   4   3    9.40    0.90   1
  -4  -4  -3   11.50    0.70   1
   4   4   4    8.50    1.00   1
  -4  -4  -4   10.30    0.80   1
   4   4   5   97.90    2.90   1
  -4  -4  -5   97.80    2.70   1
   4   4   6   93.90    3.10   1
  -4  -4  -6   95.70    3.60   1
   4   4   7  207.30    5.70   1
  -4  -4  -7  198.70    6.20   1
   4   4   8   24.20    2.70   1
  -4  -4  -8   24.90    2.30   1
   4   4   9   66.70    4.20   1
  -4  -4  -9   70.50    4.80   1
   4   4  10   33.10    3.50   1
  -4  -4 -10   28.90    3.70   1
   4   5 -13   31.80    3.50   1
  -4  -5  13   27.20    3.70   1
   4   5 -12   16.90    2.60   1
  -4  -5  12   16.20    2.30   1
   4   5 -11   70.70    3.70   1
  -4  -5  11   67.80    2.80   1
   4   5 -10  307.30    8.50   1
  -4  -5  10  318.90    7.20   1
   4   5  -9  296.10    7.50   1
  -4  -5   9  310.90    6.80   1
   4   5  -8  196.10    5.50   1
  -4  -5   8  197.80    4.50   1
   4   5  -7   60.20    1.90   1
  -4  -5   7   60.40    1.20   1
   4   5  -6    6.50    0.60   1
  -4  -5   6    5.70    0.40   1
   4   5  -5   32.40    1.00   1
  -4  -5   5   31.80    0.80   1
   4   5  -4    2.20    0.30   1
  -4  -5   4    1.50    0.30   1
   4   5  -3   41.00    1.10   1
  -4  -5   3   42.90    1.10   1
   4   5  -2  371.70    5.00   1
  -4  -5   2  357.30    5.60   1
   4   5  -1   96.50    1.50   1
  -4  -5   1  100.20    1.90   1
   4   5   0    8.00    0.70   1
  -4  -5   0    7.90    0.50   1
   4   5   1   65.40    1.60   1
  -4  -5  -1   71.70    1.70   1
   4   5   2  564.50    8.80   1
  -4  -5  -2  578.30    9.10   1
   4   5   3  575.50   11.70   1
  -4  -5  -3  598.70    9.00   1
   4   5   4    2.90    1.10   1
  -4  -5  -4    2.70    0.70   1
   4   5   5    1.60    1.10   1
  -4  -5  -5    0.60    0.90   1
   4   5   6   11.20    1.50   1
  -4  -5  -6   10.10    1.50   1
   4   5   7  187.90    5.30   1
  -4  -5  -7  188.30    5.90   1
   4   5   8   40.10    3.10   1
  -4  -5  -8   36.70    3.00   1
   4   5   9   44.30    3.70   1
  -4  -5  -9   45.70    3.40   1
   4   6 -12   12.40    2.20   1
  -4  -6  12   16.20    4.00   1
   4   6 -11   66.90    3.50   1
  -4  -6  11   67.90    3.80   1
   4   6 -10   38.20    2.50   1
  -4  -6  10   42.90    2.60   1
   4   6  -9  190.30    5.40   1
  -4  -6   9  202.50    5.20   1
   4   6  -8   23.40    1.60   1
  -4  -6   8   23.00    1.10   1
   4   6  -7   12.00    1.40   1
  -4  -6   7   10.20    0.60   1
   4   6  -6   10.50    0.70   1
  -4  -6   6   11.50    0.70   1
   4   6  -5  888.60   14.60   1
  -4  -6   5  875.00   12.80   1
   4   6  -4  194.30    4.00   1
  -4  -6   4  197.50    3.60   1
   4   6  -3  256.00    4.60   1
  -4  -6   3  258.20    4.80   1
   4   6  -2  148.00    3.00   1
  -4  -6   2  155.40    2.60   1
   4   6  -1  550.30    8.40   1
  -4  -6   1  538.60    7.80   1
   4   6   0  182.20    3.10   1
  -4  -6   0  189.90    3.90   1
   4   6   1  724.90   12.20   1
  -4  -6  -1  745.90   11.90   1
   4   6   2   14.00    1.00   1
  -4  -6  -2   13.40    0.90   1
   4   6   3   41.50    1.70   1
  -4  -6  -3   47.20    1.80   1
   4   6   4    4.00    0.90   1
  -4  -6  -4    4.00    0.90   1
   4   6   5  472.60   10.00   1
  -4  -6  -5  477.10   11.30   1
   4   6   6   13.20    1.60   1
  -4  -6  -6   11.20    1.60   1
   4   6   7    9.50    1.70   1
  -4  -6  -7    9.50    2.10   1
   4   6   8   52.60    3.80   1
  -4  -6  -8   51.40    3.40   1
   4   6   9   38.60    4.80   1
  -4  -6  -9   33.80    3.40   1
   4   7 -12   19.40    3.70   1
  -4  -7  12   19.70    5.80   1
   4   7 -11   52.30    3.70   1
  -4  -7  11   63.10    4.20   1
   4   7 -10    8.60    1.80   1
  -4  -7  10   10.00    1.70   1
   4   7  -9    1.60    1.60   1
  -4  -7   9    3.50    1.50   1
   4   7  -8    3.10    1.30   1
  -4  -7   8    3.00    0.90   1
   4   7  -7  126.60    3.70   1
  -4  -7   7  121.40    2.80   1
   4   7  -6   84.90    2.50   1
  -4  -7   6   81.10    2.00   1
   4   7  -5    9.40    0.90   1
  -4  -7   5    7.80    0.70   1
   4   7  -4    5.80    0.80   1
  -4  -7   4    5.50    0.70   1
   4   7  -3    7.60    0.70   1
  -4  -7   3    9.10    0.60   1
   4   7  -2  224.50    4.00   1
  -4  -7   2  218.10    4.60   1
   4   7  -1   48.50    1.50   1
  -4  -7   1   48.50    1.30   1
   4   7   0    4.30    0.50   1
  -4  -7   0    4.40    0.60   1
   4   7   1  170.30    3.60   1
  -4  -7  -1  169.80    3.70   1
   4   7   2   34.50    1.50   1
  -4  -7  -2   38.00    1.60   1
   4   7   3   16.50    1.40   1
  -4  -7  -3   16.60    1.30   1
   4   7   4   67.30    2.90   1
  -4  -7  -4   73.10    2.90   1
   4   7   5  416.60    9.20   1
  -4  -7  -5  399.90    9.90   1
   4   7   6   10.70    1.60   1
  -4  -7  -6   13.40    2.10   1
   4   7   7   31.80    2.80   1
  -4  -7  -7   36.40    2.80   1
   4   7   8  147.90    6.70   1
  -4  -7  -8  149.20    6.30   1
   4   8 -11  113.10    5.70   1
  -4  -8  11  133.20    6.90   1
   4   8 -10   35.10    3.10   1
  -4  -8  10   34.30    3.10   1
   4   8  -9   20.70    2.30   1
  -4  -8   9   23.50    2.80   1
   4   8  -8   13.00    1.90   1
  -4  -8   8   10.80    2.10   1
   4   8  -7  282.30    6.20   1
  -4  -8   7  275.60    6.50   1
   4   8  -6   79.10    2.60   1
  -4  -8   6   75.10    2.10   1
   4   8  -5  176.00    4.20   1
  -4  -8   5  168.00    3.50   1
   4   8  -4   26.60    1.30   1
  -4  -8   4   28.20    1.40   1
   4   8  -3  110.40    3.00   1
  -4  -8   3  118.80    3.10   1
   4   8  -2    9.80    0.90   1
  -4  -8   2   10.10    0.80   1
   4   8  -1  404.90    8.00   1
  -4  -8   1  431.40    7.40   1
   4   8   0    8.60    1.00   1
  -4  -8   0    7.40    0.90   1
   4   8   1    2.50    0.70   1
  -4  -8  -1    1.90    0.80   1
   4   8   2  108.00    3.30   1
  -4  -8  -2  104.50    3.40   1
   4   8   3  415.00    9.80   1
  -4  -8  -3  448.20   10.70   1
   4   8   4   -0.20    0.90   1
  -4  -8  -4    0.90    1.20   1
   4   8   5    2.50    1.10   1
  -4  -8  -5    4.80    1.40   1
   4   8   6   57.80    3.10   1
  -4  -8  -6   55.80    3.50   1
   4   8   7   35.20    3.10   1
  -4  -8  -7   41.90    3.70   1
   4   9 -10    5.20    3.40   1
  -4  -9  10   -0.40    2.50   1
   4   9  -9  106.10    4.80   1
  -4  -9   9  106.80    5.70   1
   4   9  -8   60.50    3.20   1
  -4  -9   8   62.90    4.10   1
   4   9  -7    6.60    1.70   1
  -4  -9   7    4.00    1.90   1
   4   9  -6    1.30    1.40   1
  -4  -9   6    0.70    1.00   1
   4   9  -5   15.30    1.80   1
  -4  -9   5   13.10    1.20   1
   4   9  -4  240.00    6.20   1
  -4  -9   4  234.40    5.60   1
   4   9  -3   61.60    2.90   1
  -4  -9   3   63.40    2.40   1
   4   9  -2    9.70    1.20   1
  -4  -9   2    7.60    1.20   1
   4   9  -1    2.40    1.70   1
  -4  -9   1    1.00    1.00   1
   4   9   0  128.70    4.50   1
  -4  -9   0  132.30    4.20   1
   4   9   1  250.60    7.00   1
  -4  -9  -1  254.90    7.90   1
   4   9   2  114.00    4.30   1
  -4  -9  -2  117.70    4.20   1
   4   9   3    0.80    1.60   1
  -4  -9  -3    2.70    1.50   1
   4   9   4    2.00    1.70   1
  -4  -9  -4    4.90    1.80   1
   4   9   5    7.60    2.00   1
  -4  -9  -5    3.90    2.10   1
   4   9   6  224.80    8.60   1
  -4  -9  -6  204.80    9.30   1
   4  10  -8   34.40    3.10   1
  -4 -10   8   42.10    3.70   1
   4  10  -7   -0.10    1.70   1
  -4 -10   7    2.80    2.40   1
   4  10  -6   15.60    2.00   1
  -4 -10   6   10.10    2.30   1
   4  10  -5    1.20    1.70   1
  -4 -10   5    0.80    1.30   1
   4  10  -4  236.40    9.00   1
  -4 -10   4  239.30    6.50   1
   4  10  -3   17.00    2.50   1
  -4 -10   3   14.90    1.50   1
   4  10  -2   82.20    3.90   1
  -4 -10   2   83.10    3.00   1
   4  10  -1   49.50    3.20   1
  -4 -10   1   50.60    2.40   1
   4  10   0    9.10    2.00   1
  -4 -10   0   10.40    1.90   1
   4  10   1    0.30    2.10   1
  -4 -10  -1    1.10    1.70   1
   4  10   2   11.30    3.00   1
  -4 -10  -2    2.40    1.80   1
   4  10   3   61.70    3.60   1
  -4 -10  -3   62.70    3.70   1
   4  10   4   42.40    3.40   1
  -4 -10  -4   42.60    3.70   1
   4  10   5   11.50    2.70   1
  -4 -10  -5    8.40    3.80   1
   4  11  -6    2.50    2.90   1
  -4 -11   6    5.80    3.10   1
   4  11  -5    5.40    2.40   1
  -4 -11   5    5.10    2.60   1
   4  11  -4   17.60    2.80   1
  -4 -11   4   16.70    2.20   1
   4  11  -3    7.40    2.50   1
  -4 -11   3    8.50    2.00   1
   4  11  -2    1.60    2.40   1
  -4 -11   2   -0.50    1.30   1
   4  11  -1  173.00    6.90   1
  -4 -11   1  174.40    5.80   1
   4  11   0   24.50    3.60   1
  -4 -11   0   20.90    2.40   1
   4  11   1   81.00    5.40   1
  -4 -11  -1   89.00    4.40   1
   4  11   2   15.50    3.30   1
  -4 -11  -2   16.60    2.30   1
   5   0 -14  509.90   15.40   1
   5   0 -13    2.70    1.70   1
   5   0 -12   -2.20    1.40   1
   5   0 -11   -0.30    1.10   1
   5   0 -10  228.70    5.50   1
   5   0  -9   -0.50    0.50   1
   5   0  -8  378.20    5.70   1
   5   0  -7   -0.10    0.40   1
   5   0  -6  279.70    3.80   1
   5   0  -5   -0.10    0.20   1
   5   0  -4  960.70   10.60   1
   5   0  -3    0.80    0.30   1
   5   0  -2 1043.20   12.40   1
   5   0  -1    0.00    0.30   1
   5   0   0  203.30    2.30   1
   5   0   1    0.50    0.40   1
   5   0   2    5.30    0.50   1
   5   0   3    0.10    0.60   1
   5   0   4  536.80   10.20   1
   5   0   5   -0.60    1.20   1
   5   0   6  136.50    4.60   1
   5   0   7   -0.60    1.20   1
   5   0   8  200.00    6.20   1
   5   0   9   -1.20    2.00   1
   5   0  10   38.40    4.40   1
   5   1 -14    1.00    1.90   1
  -5  -1  14    3.40    2.20   1
   5   1 -13   56.80    3.40   1
  -5  -1  13   55.20    3.10   1
   5   1 -12   10.70    1.50   1
  -5  -1  12   12.60    1.80   1
   5   1 -11  193.60    5.20   1
  -5  -1  11  197.10    5.10   1
   5   1 -10    1.90    0.90   1
  -5  -1  10    1.90    0.80   1
   5   1  -9  481.80    7.90   1
  -5  -1   9  495.10    7.90   1
   5   1  -8  136.40    3.00   1
  -5  -1   8  129.10    2.40   1
   5   1  -7  222.90    3.60   1
  -5  -1   7  217.00    3.50   1
   5   1  -6   96.40    1.70   1
  -5  -1   6   92.80    1.50   1
   5   1  -5  296.70    4.00   1
  -5  -1   5  297.90    3.80   1
   5   1  -4  183.20    2.50   1
  -5  -1   4  193.60    2.70   1
   5   1  -3  229.50    2.90   1
  -5  -1   3  236.60    3.10   1
   5   1  -2  165.00    3.00   1
  -5  -1   2  157.20    2.30   1
   5   1  -1   74.20    1.30   1
  -5  -1   1   76.70    1.30   1
   5   1   0  129.50    1.90   1
  -5  -1   0  136.40    2.20   1
   5   1   1 2005.40   21.60   1
  -5  -1  -1 2062.50   22.50   1
   5   1   2  223.10    3.40   1
  -5  -1  -2  228.10    3.40   1
   5   1   3   48.90    1.40   1
  -5  -1  -3   46.20    1.40   1
   5   1   4    0.00    0.60   1
  -5  -1  -4    1.10    0.80   1
   5   1   5  369.30    9.20   1
  -5  -1  -5  362.80    8.00   1
   5   1   6   18.00    2.00   1
  -5  -1  -6   19.30    1.50   1
   5   1   7   15.20    2.00   1
  -5  -1  -7   14.80    1.50   1
   5   1   8    5.40    1.70   1
  -5  -1  -8    1.40    2.00   1
   5   1   9   -3.30    1.60   1
  -5  -1  -9   -1.70    1.70   1
   5   1  10   13.10    3.30   1
  -5  -1 -10   21.40    3.50   1
   5   2 -14   19.50    2.60   1
  -5  -2  14   18.00    3.00   1
   5   2 -13   21.40    2.50   1
  -5  -2  13   16.50    2.20   1
   5   2 -12  222.00    5.90   1
  -5  -2  12  214.50    5.60   1
   5   2 -11   45.00    2.20   1
  -5  -2  11   43.10    2.10   1
   5   2 -10   57.10    2.30   1
  -5  -2  10   59.00    2.30   1
   5   2  -9   38.30    1.40   1
  -5  -2   9   32.80    1.90   1
   5   2  -8   30.20    1.10   1
  -5  -2   8   27.10    0.80   1
   5   2  -7  124.20    2.20   1
  -5  -2   7  126.30    2.30   1
   5   2  -6  479.00    6.70   1
  -5  -2   6  481.40    6.30   1
   5   2  -5  468.10    6.80   1
  -5  -2   5  478.70    6.60   1
   5   2  -4  196.70    3.20   1
  -5  -2   4  187.20    3.00   1
   5   2  -3    0.10    0.50   1
  -5  -2   3    0.60    0.40   1
   5   2  -2  970.70   15.40   1
  -5  -2   2  975.60   14.30   1
   5   2  -1   44.40    0.90   1
  -5  -2   1   49.10    1.40   1
   5   2   0   11.10    0.50   1
  -5  -2   0   12.10    0.60   1
   5   2   1   11.60    0.70   1
  -5  -2  -1   10.50    0.60   1
   5   2   2   19.70    0.80   1
  -5  -2  -2   19.40    1.00   1
   5   2   3   25.50    1.10   1
  -5  -2  -3   27.10    1.00   1
   5   2   4  222.60    4.50   1
  -5  -2  -4  202.60    4.00   1
   5   2   5   75.20    2.70   1
  -5  -2  -5   69.90    2.50   1
   5   2   6   56.00    2.50   1
  -5  -2  -6   51.90    2.30   1
   5   2   7  129.20    5.00   1
  -5  -2  -7  122.10    4.00   1
   5   2   8  139.50    5.80   1
  -5  -2  -8  141.30    5.50   1
   5   2   9    6.90    2.00   1
  -5  -2  -9    7.10    2.40   1
   5   3 -14    2.90    2.60   1
  -5  -3  14    6.70    2.50   1
   5   3 -13    0.00    1.80   1
  -5  -3  13   -1.00    1.80   1
   5   3 -12   26.60    2.60   1
  -5  -3  12   27.10    2.30   1
   5   3 -11   97.40    3.40   1
  -5  -3  11   89.00    3.30   1
   5   3 -10    0.50    1.20   1
  -5  -3  10    1.00    0.90   1
   5   3  -9   -0.40    1.00   1
  -5  -3   9    2.50    0.90   1
   5   3  -8   70.30    2.10   1
  -5  -3   8   69.90    1.40   1
   5   3  -7  252.80    4.50   1
  -5  -3   7  252.60    3.90   1
   5   3  -6    3.60    0.50   1
  -5  -3   6    2.20    0.40   1
   5   3  -5   59.30    1.40   1
  -5  -3   5   59.70    1.20   1
   5   3  -4  104.00    2.10   1
  -5  -3   4  100.70    2.00   1
   5   3  -3  177.80    3.40   1
  -5  -3   3  160.80    2.90   1
   5   3  -2    2.20    0.50   1
  -5  -3   2    1.50    0.60   1
   5   3  -1  835.40   14.10   1
  -5  -3   1  872.80   16.80   1
   5   3   0   12.60    0.60   1
  -5  -3   0   14.00    0.60   1
   5   3   1  137.30    2.90   1
  -5  -3  -1  142.20    2.30   1
   5   3   2    0.30    0.60   1
  -5  -3  -2   -0.20    0.60   1
   5   3   3  576.10    9.80   1
  -5  -3  -3  579.80    9.70   1
   5   3   4  145.80    3.30   1
  -5  -3  -4  149.00    3.00   1
   5   3   5  146.90    4.30   1
  -5  -3  -5  140.90    3.90   1
   5   3   6    0.80    1.70   1
  -5  -3  -6    2.10    1.50   1
   5   3   7   43.70    2.90   1
  -5  -3  -7   46.90    2.70   1
   5   3   8  267.90    9.50   1
  -5  -3  -8  259.20   10.60   1
   5   3   9   96.90    6.30   1
  -5  -3  -9   81.80    4.60   1
   5   4 -13   -2.70    1.90   1
  -5  -4  13    1.30    2.00   1
   5   4 -12    5.70    1.80   1
  -5  -4  12    5.30    1.70   1
   5   4 -11   10.20    2.10   1
  -5  -4  11    6.80    1.50   1
   5   4 -10   68.20    3.30   1
  -5  -4  10   61.00    3.30   1
   5   4  -9   36.80    2.20   1
  -5  -4   9   34.00    2.20   1
   5   4  -8   58.60    2.50   1
  -5  -4   8   54.80    1.50   1
   5   4  -7    1.90    0.60   1
  -5  -4   7    0.60    0.50   1
   5   4  -6   96.30    2.10   1
  -5  -4   6   92.50    1.90   1
   5   4  -5    0.00    0.80   1
  -5  -4   5   -0.40    0.60   1
   5   4  -4  336.20    5.70   1
  -5  -4   4  305.80    6.60   1
   5   4  -3    3.80    0.70   1
  -5  -4   3    4.00    0.50   1
   5   4  -2  593.10   10.20   1
  -5  -4   2  589.00   10.00   1
   5   4  -1   35.50    1.20   1
  -5  -4   1   37.80    1.10   1
   5   4   0  353.50    5.10   1
  -5  -4   0  351.80    5.30   1
   5   4   1    1.40    0.50   1
  -5  -4  -1    0.00    0.50   1
   5   4   2  685.00   12.10   1
  -5  -4  -2  658.70   10.80   1
   5   4   3  193.40    4.10   1
  -5  -4  -3  197.80    3.90   1
   5   4   4  225.90    5.30   1
  -5  -4  -4  236.90    5.00   1
   5   4   5    7.50    2.50   1
  -5  -4  -5    6.30    1.20   1
   5   4   6  199.70    6.50   1
  -5  -4  -6  190.30    6.10   1
   5   4   7   25.80    2.60   1
  -5  -4  -7   26.80    2.90   1
   5   4   8   95.40    5.00   1
  -5  -4  -8   91.90    5.40   1
   5   4   9   58.70    4.80   1
  -5  -4  -9   54.90    4.90   1
   5   5 -13   14.50    3.10   1
  -5  -5  13   10.90    3.20   1
   5   5 -12  109.20    6.00   1
  -5  -5  12   99.10    5.40   1
   5   5 -11  191.50    6.80   1
  -5  -5  11  188.30    5.30   1
   5   5 -10    1.40    1.70   1
  -5  -5  10   -0.60    1.10   1
   5   5  -9   16.70    1.80   1
  -5  -5   9   13.40    1.30   1
   5   5  -8   86.70    3.20   1
  -5  -5   8   86.70    2.70   1
   5   5  -7  155.70    4.40   1
  -5  -5   7  152.80    2.80   1
   5   5  -6   61.00    1.40   1
  -5  -5   6   59.30    1.10   1
   5   5  -5    1.50    0.80   1
  -5  -5   5    0.20    0.30   1
   5   5  -4   14.40    1.10   1
  -5  -5   4   12.20    0.80   1
   5   5  -3   55.60    1.60   1
  -5  -5   3   48.80    1.70   1
   5   5  -2  183.80    3.70   1
  -5  -5   2  166.50    4.00   1
   5   5  -1   51.50    1.60   1
  -5  -5   1   53.30    1.40   1
   5   5   0   36.60    1.10   1
  -5  -5   0   33.70    1.10   1
   5   5   1   21.00    0.90   1
  -5  -5  -1   20.50    0.90   1
   5   5   2    5.00    0.80   1
  -5  -5  -2    4.10    0.80   1
   5   5   3   73.30    2.60   1
  -5  -5  -3   65.80    2.10   1
   5   5   4   54.30    2.50   1
  -5  -5  -4   56.40    2.10   1
   5   5   5   29.60    1.90   1
  -5  -5  -5   29.40    1.90   1
   5   5   6  126.50    4.40   1
  -5  -5  -6  121.50    3.90   1
   5   5   7   27.10    2.90   1
  -5  -5  -7   29.80    2.70   1
   5   5   8   -0.80    2.30   1
  -5  -5  -8   -1.30    3.00   1
   5   6 -12    4.70    2.40   1
  -5  -6  12    5.70    3.30   1
   5   6 -11   43.20    3.30   1
  -5  -6  11   55.90    3.60   1
   5   6 -10   27.40    2.50   1
  -5  -6  10   25.80    2.40   1
   5   6  -9   71.10    3.40   1
  -5  -6   9   77.10    3.80   1
   5   6  -8   49.20    2.80   1
  -5  -6   8   56.70    2.60   1
   5   6  -7    0.90    0.80   1
  -5  -6   7   -0.20    0.50   1
   5   6  -6    0.50    0.60   1
  -5  -6   6    0.80    0.40   1
   5   6  -5  648.30   11.90   1
  -5  -6   5  601.50   10.70   1
   5   6  -4  394.20    7.70   1
  -5  -6   4  386.00    9.20   1
   5   6  -3    2.60    1.10   1
  -5  -6   3    1.60    0.80   1
   5   6  -2    4.20    0.90   1
  -5  -6   2    5.30    1.00   1
   5   6  -1  175.10    4.00   1
  -5  -6   1  169.80    3.80   1
   5   6   0  328.30    5.00   1
  -5  -6   0  352.40    5.60   1
   5   6   1  104.50    2.70   1
  -5  -6  -1  113.40    2.90   1
   5   6   2    9.60    1.10   1
  -5  -6  -2    9.00    0.90   1
   5   6   3    0.20    0.90   1
  -5  -6  -3   -0.10    0.80   1
   5   6   4   14.20    1.50   1
  -5  -6  -4   13.60    1.30   1
   5   6   5  123.30    4.10   1
  -5  -6  -5  116.50    3.80   1
   5   6   6  120.40    4.30   1
  -5  -6  -6  116.30    4.10   1
   5   6   7   93.20    4.80   1
  -5  -6  -7   86.00    3.90   1
   5   6   8    3.30    2.90   1
  -5  -6  -8    0.50    2.00   1
   5   7 -11   -1.80    2.30   1
  -5  -7  11    1.60    2.40   1
   5   7 -10  147.70    6.10   1
  -5  -7  10  148.40    6.70   1
   5   7  -9  273.80    8.10   1
  -5  -7   9  284.90    9.50   1
   5   7  -8  320.90    7.90   1
  -5  -7   8  312.00    8.40   1
   5   7  -7   11.70    1.70   1
  -5  -7   7    7.50    1.40   1
   5   7  -6    1.00    1.10   1
  -5  -7   6   -0.20    1.00   1
   5   7  -5   69.50    2.70   1
  -5  -7   5   68.80    2.00   1
   5   7  -4    1.40    1.10   1
  -5  -7   4    2.50    0.80   1
   5   7  -3    4.00    1.10   1
  -5  -7   3    2.20    1.00   1
   5   7  -2   79.10    3.20   1
  -5  -7   2   80.20    2.80   1
   5   7  -1   41.30    2.10   1
  -5  -7   1   38.60    1.90   1
   5   7   0   94.30    3.10   1
  -5  -7   0  102.70    3.30   1
   5   7   1   55.60    2.00   1
  -5  -7  -1   52.90    2.90   1
   5   7   2  322.30    7.90   1
  -5  -7  -2  363.00   10.10   1
   5   7   3  198.70    5.40   1
  -5  -7  -3  211.80    6.00   1
   5   7   4   76.00    3.70   1
  -5  -7  -4   70.20    3.80   1
   5   7   5    0.60    1.90   1
  -5  -7  -5    3.20    2.20   1
   5   7   6    6.10    2.00   1
  -5  -7  -6    5.00    2.30   1
   5   7   7   40.10    4.40   1
  -5  -7  -7   32.00    3.80   1
   5   8 -10   -2.10    2.10   1
  -5  -8  10   -1.20    2.10   1
   5   8  -9   10.60    2.50   1
  -5  -8   9   13.10    2.50   1
   5   8  -8   -1.60    1.40   1
  -5  -8   8    1.30    1.60   1
   5   8  -7  233.70    6.40   1
  -5  -8   7  227.50    7.50   1
   5   8  -6   16.40    2.00   1
  -5  -8   6   14.70    1.40   1
   5   8  -5  155.00    4.70   1
  -5  -8   5  145.80    4.90   1
   5   8  -4  204.40    5.90   1
  -5  -8   4  199.50    4.90   1
   5   8  -3  372.20   10.40   1
  -5  -8   3  404.30   11.00   1
   5   8  -2    6.00    1.50   1
  -5  -8   2    8.50    1.40   1
   5   8  -1   15.10    1.90   1
  -5  -8   1   19.30    1.60   1
   5   8   0  126.00    4.30   1
  -5  -8   0  137.50    4.30   1
   5   8   1   67.20    2.90   1
  -5  -8  -1   69.70    3.10   1
   5   8   2   92.00    3.80   1
  -5  -8  -2   94.00    4.30   1
   5   8   3   29.60    2.40   1
  -5  -8  -3   29.40    2.20   1
   5   8   4   47.30    3.20   1
  -5  -8  -4   42.60    3.50   1
   5   8   5   27.60    2.90   1
  -5  -8  -5   22.80    3.20   1
   5   8   6   89.10    5.00   1
  -5  -8  -6   87.30    5.50   1
   5   9  -9   -0.50    2.40   1
  -5  -9   9   -0.10    2.30   1
   5   9  -8   31.20    3.10   1
  -5  -9   8   18.40    2.80   1
   5   9  -7  111.60    5.10   1
  -5  -9   7  110.30    4.80   1
   5   9  -6  270.10    8.90   1
  -5  -9   6  255.60    8.40   1
   5   9  -5   13.40    2.00   1
  -5  -9   5   16.10    1.80   1
   5   9  -4   15.60    2.70   1
  -5  -9   4   13.50    1.90   1
   5   9  -3   32.60    2.80   1
  -5  -9   3   34.60    2.10   1
   5   9  -2    1.30    1.60   1
  -5  -9   2    1.50    1.10   1
   5   9  -1  145.00    5.90   1
  -5  -9   1  151.50    5.10   1
   5   9   0  158.80    5.50   1
  -5  -9   0  172.70    5.60   1
   5   9   1    7.60    1.70   1
  -5  -9  -1    6.90    1.90   1
   5   9   2  131.10    5.50   1
  -5  -9  -2  125.70    5.20   1
   5   9   3   82.00    4.40   1
  -5  -9  -3   85.50    4.90   1
   5   9   4   69.70    4.00   1
  -5  -9  -4   68.30    4.50   1
   5   9   5   20.90    3.00   1
  -5  -9  -5   18.60    3.80   1
   5  10  -7   69.90    4.40   1
  -5 -10   7   66.20    4.50   1
   5  10  -6   69.70    4.20   1
  -5 -10   6   66.60    3.90   1
   5  10  -5   17.70    3.20   1
  -5 -10   5   15.00    2.20   1
   5  10  -4    2.80    2.60   1
  -5 -10   4    7.80    2.10   1
   5  10  -3  193.40    8.30   1
  -5 -10   3  219.60    9.10   1
   5  10  -2   57.40    4.00   1
  -5 -10   2   57.30    4.20   1
   5  10  -1   29.90    2.90   1
  -5 -10   1   32.30    3.70   1
   5  10   0   90.40    4.80   1
  -5 -10   0   82.90    4.20   1
   5  10   1   11.20    2.80   1
  -5 -10  -1    8.20    2.00   1
   5  10   2    6.10    2.00   1
  -5 -10  -2    8.30    1.90   1
   5  10   3   14.70    2.60   1
  -5 -10  -3   12.70    2.50   1
   5  11  -4   -1.60    3.80   1
  -5 -11   4    5.60    2.90   1
   5  11  -3  245.30   10.70   1
  -5 -11   3  280.70   11.40   1
   5  11  -2    2.30    2.30   1
  -5 -11   2    2.80    2.30   1
   5  11  -1   63.20    5.00   1
  -5 -11   1   65.60    5.60   1
   5  11   0   29.00    4.50   1
  -5 -11   0   29.50    3.90   1
   6   0 -14    1.60    2.30   1
   6   0 -13   -0.10    1.50   1
   6   0 -12  101.20    3.80   1
   6   0 -11   -0.10    1.20   1
   6   0 -10   17.30    1.70   1
   6   0  -9    0.00    0.70   1
   6   0  -8  149.10    3.10   1
   6   0  -7   -0.70    0.50   1
   6   0  -6  167.90    3.10   1
   6   0  -5    0.90    0.40   1
   6   0  -4  135.00    2.50   1
   6   0  -3    0.50    0.30   1
   6   0  -2  241.10    4.40   1
   6   0  -1    0.40    0.40   1
   6   0   0   99.20    1.80   1
   6   0   1    0.50    0.50   1
   6   0   2   27.60    1.00   1
   6   0   3    2.20    0.90   1
   6   0   4    1.60    1.20   1
   6   0   5   -0.40    1.30   1
   6   0   6   30.20    2.60   1
   6   0   7   -0.60    2.20   1
   6   0   8    7.80    2.60   1
   6   1 -14    3.00    2.40   1
  -6  -1  14    4.30    2.00   1
   6   1 -13    7.50    1.80   1
  -6  -1  13    6.20    1.90   1
   6   1 -12   31.90    2.20   1
  -6  -1  12   30.50    2.10   1
   6   1 -11   28.20    2.00   1
  -6  -1  11   34.60    2.20   1
   6   1 -10    2.80    1.20   1
  -6  -1  10   -0.20    1.10   1
   6   1  -9   63.50    2.30   1
  -6  -1   9   61.80    2.00   1
   6   1  -8  369.50    6.20   1
  -6  -1   8  369.70    6.20   1
   6   1  -7    1.80    0.60   1
  -6  -1   7    0.50    0.40   1
   6   1  -6   46.20    1.40   1
  -6  -1   6   46.30    1.10   1
   6   1  -5   83.50    1.70   1
  -6  -1   5   80.10    1.50   1
   6   1  -4  203.20    3.60   1
  -6  -1   4  191.50    3.70   1
   6   1  -3  260.30    4.40   1
  -6  -1   3  266.50    4.70   1
   6   1  -2  393.50    6.70   1
  -6  -1   2  387.00    6.60   1
   6   1  -1   24.90    0.90   1
  -6  -1   1   28.20    0.80   1
   6   1   0  227.80    3.30   1
  -6  -1   0  227.60    3.20   1
   6   1   1   45.00    1.20   1
  -6  -1  -1   45.80    1.30   1
   6   1   2  931.70   12.60   1
  -6  -1  -2  909.60   13.30   1
   6   1   3   15.50    1.40   1
  -6  -1  -3   14.10    1.10   1
   6   1   4  150.90    4.20   1
  -6  -1  -4  139.90    4.50   1
   6   1   5    5.40    1.50   1
  -6  -1  -5    4.50    1.90   1
   6   1   6  370.40    8.70   1
  -6  -1  -6  346.60    9.90   1
   6   1   7    7.50    2.10   1
  -6  -1  -7    7.20    2.30   1
   6   1   8   83.40    5.00   1
  -6  -1  -8   78.10    4.50   1
   6   2 -13  161.60    7.50   1
  -6  -2  13  168.20    7.70   1
   6   2 -12    3.30    1.30   1
  -6  -2  12    1.30    1.40   1
   6   2 -11   -0.20    1.00   1
  -6  -2  11    1.50    1.10   1
   6   2 -10   64.30    2.60   1
  -6  -2  10   64.80    2.40   1
   6   2  -9   57.00    2.20   1
  -6  -2   9   57.30    1.80   1
   6   2  -8    6.90    1.20   1
  -6  -2   8    4.50    1.00   1
   6   2  -7  195.50    3.90   1
  -6  -2   7  188.00    3.20   1
   6   2  -6    3.60    0.50   1
  -6  -2   6    3.30    0.50   1
   6   2  -5  131.70    3.00   1
  -6  -2   5  127.40    2.90   1
   6   2  -4   45.70    1.30   1
  -6  -2   4   41.60    1.30   1
   6   2  -3  131.90    2.50   1
  -6  -2   3  136.40    3.00   1
   6   2  -2   12.90    0.80   1
  -6  -2   2   14.40    0.90   1
   6   2  -1  386.80    6.60   1
  -6  -2   1  405.50    6.50   1
   6   2   0    2.40    0.50   1
  -6  -2   0    2.40    0.50   1
   6   2   1    0.00    0.60   1
  -6  -2  -1    0.40    0.60   1
   6   2   2    1.20    0.80   1
  -6  -2  -2    2.20    0.90   1
   6   2   3   51.50    1.90   1
  -6  -2  -3   57.00    2.50   1
   6   2   4   78.10    2.80   1
  -6  -2  -4   75.80    3.00   1
   6   2   5  281.80    7.00   1
  -6  -2  -5  251.90    7.50   1
   6   2   6    3.60    1.80   1
  -6  -2  -6    1.80    2.00   1
   6   2   7    7.40    2.40   1
  -6  -2  -7   10.90    2.20   1
   6   2   8   30.70    3.80   1
  -6  -2  -8   32.80    3.30   1
   6   3 -13    0.50    1.80   1
  -6  -3  13    0.50    2.00   1
   6   3 -12    2.40    1.90   1
  -6  -3  12    1.50    1.50   1
   6   3 -11   50.80    2.60   1
  -6  -3  11   55.50    2.60   1
   6   3 -10  604.40   12.60   1
  -6  -3  10  585.70   10.90   1
   6   3  -9    4.10    1.30   1
  -6  -3   9    2.00    1.00   1
   6   3  -8   21.40    1.50   1
  -6  -3   8   21.80    1.10   1
   6   3  -7  179.00    4.00   1
  -6  -3   7  173.20    3.30   1
   6   3  -6  547.90   11.60   1
  -6  -3   6  523.60    9.80   1
   6   3  -5   16.60    1.10   1
  -6  -3   5   18.30    1.20   1
   6   3  -4    7.20    0.70   1
  -6  -3   4    5.60    0.80   1
   6   3  -3  105.90    2.20   1
  -6  -3   3   98.50    2.60   1
   6   3  -2    2.10    0.60   1
  -6  -3   2    2.20    0.70   1
   6   3  -1  257.00    6.40   1
  -6  -3   1  292.70    6.50   1
   6   3   0  355.00    6.60   1
  -6  -3   0  341.20    6.30   1
   6   3   1    1.00    0.60   1
  -6  -3  -1    1.30    0.50   1
   6   3   2  210.50    4.90   1
  -6  -3  -2  219.50    5.50   1
   6   3   3  164.00    4.30   1
  -6  -3  -3  165.90    4.80   1
   6   3   4  265.90    6.00   1
  -6  -3  -4  262.00    7.00   1
   6   3   5    1.00    1.40   1
  -6  -3  -5   -0.30    1.50   1
   6   3   6  114.20    4.90   1
  -6  -3  -6   99.00    4.40   1
   6   3   7   -4.20    2.50   1
  -6  -3  -7    1.50    2.40   1
   6   3   8   -2.60    2.30   1
  -6  -3  -8    1.70    2.40   1
   6   4 -13   45.20    4.70   1
  -6  -4  13   45.20    4.50   1
   6   4 -12   10.80    2.70   1
  -6  -4  12   12.00    2.00   1
   6   4 -11  152.60    6.50   1
  -6  -4  11  145.10    5.10   1
   6   4 -10   37.50    2.80   1
  -6  -4  10   36.00    2.50   1
   6   4  -9   30.90    2.60   1
  -6  -4   9   31.00    1.90   1
   6   4  -8   52.50    2.60   1
  -6  -4   8   51.90    1.90   1
   6   4  -7    2.40    1.20   1
  -6  -4   7    2.10    0.80   1
   6   4  -6   10.80    1.10   1
  -6  -4   6   10.60    1.00   1
   6   4  -5  504.00   10.60   1
  -6  -4   5  485.90    8.40   1
   6   4  -4  647.00   13.00   1
  -6  -4   4  643.20   13.10   1
   6   4  -3  258.00    6.80   1
  -6  -4   3  271.00    7.60   1
   6   4  -2    4.90    0.80   1
  -6  -4   2    6.20    1.20   1
   6   4  -1  339.30    7.30   1
  -6  -4   1  336.90    7.40   1
   6   4   0  253.40    5.90   1
  -6  -4   0  242.70    5.00   1
   6   4   1   28.90    1.50   1
  -6  -4  -1   30.80    1.80   1
   6   4   2   48.20    2.10   1
  -6  -4  -2   44.10    2.00   1
   6   4   3    5.40    1.30   1
  -6  -4  -3    6.20    1.20   1
   6   4   4    9.40    1.70   1
  -6  -4  -4    6.50    1.30   1
   6   4   5  180.10    6.30   1
  -6  -4  -5  169.40    6.00   1
   6   4   6   90.70    4.60   1
  -6  -4  -6   79.60    4.10   1
   6   4   7  128.00    5.90   1
  -6  -4  -7  122.70    5.70   1
   6   4   8   38.80    4.90   1
  -6  -4  -8   30.10    4.10   1
   6   5 -12  165.20    7.90   1
  -6  -5  12  175.20   10.00   1
   6   5 -11  140.30    6.80   1
  -6  -5  11  150.60    8.60   1
   6   5 -10   30.10    3.00   1
  -6  -5  10   27.30    2.80   1
   6   5  -9   14.50    2.50   1
  -6  -5   9   15.10    1.70   1
   6   5  -8  388.70   11.50   1
  -6  -5   8  381.00   10.60   1
   6   5  -7  122.60    4.90   1
  -6  -5   7  106.40    3.60   1
   6   5  -6   26.90    1.80   1
  -6  -5   6   24.40    1.70   1
   6   5  -5    1.40    1.00   1
  -6  -5   5   -0.50    1.00   1
   6   5  -4   47.40    1.90   1
  -6  -5   4   42.30    1.80   1
   6   5  -3   64.50    2.60   1
  -6  -5   3   58.00    2.20   1
   6   5  -2    5.30    1.00   1
  -6  -5   2    6.80    0.90   1
   6   5  -1   88.20    2.90   1
  -6  -5   1   95.20    3.00   1
   6   5   0  236.00    6.00   1
  -6  -5   0  250.10    5.30   1
   6   5   1  164.80    4.30   1
  -6  -5  -1  172.60    4.30   1
   6   5   2  152.10    3.90   1
  -6  -5  -2  157.10    4.30   1
   6   5   3   69.20    2.70   1
  -6  -5  -3   58.20    2.50   1
   6   5   4  400.60   12.00   1
  -6  -5  -4  366.20   11.30   1
   6   5   5   61.60    4.10   1
  -6  -5  -5   58.30    3.90   1
   6   5   6   -1.00    2.30   1
  -6  -5  -6   -1.10    2.10   1
   6   5   7    0.90    2.90   1
  -6  -5  -7   -2.20    2.40   1
   6   6 -12    9.40    3.30   1
  -6  -6  12    3.60    3.70   1
   6   6 -11    6.00    2.40   1
  -6  -6  11    4.50    2.80   1
   6   6 -10   -0.90    1.80   1
  -6  -6  10   -0.80    2.10   1
   6   6  -9   37.50    2.90   1
  -6  -6   9   31.90    3.60   1
   6   6  -8   -0.50    1.40   1
  -6  -6   8    0.60    1.50   1
   6   6  -7  124.20    4.50   1
  -6  -6   7  106.40    3.90   1
   6   6  -6  161.60    4.80   1
  -6  -6   6  148.70    5.40   1
   6   6  -5    1.80    1.20   1
  -6  -6   5   -0.50    1.20   1
   6   6  -4   16.30    2.40   1
  -6  -6   4   16.70    1.90   1
   6   6  -3  495.50   12.80   1
  -6  -6   3  504.30   10.00   1
   6   6  -2  143.50    4.50   1
  -6  -6   2  137.10    3.50   1
   6   6  -1   20.80    1.60   1
  -6  -6   1   18.40    1.10   1
   6   6   0   34.70    2.00   1
  -6  -6   0   34.30    2.00   1
   6   6   1  460.90   10.60   1
  -6  -6  -1  468.60    9.40   1
   6   6   2   37.00    2.40   1
  -6  -6  -2   39.60    2.30   1
   6   6   3  418.20   10.80   1
  -6  -6  -3  401.60    9.00   1
   6   6   4   27.80    2.60   1
  -6  -6  -4   19.00    2.30   1
   6   6   5   53.00    4.30   1
  -6  -6  -5   41.60    3.70   1
   6   6   6   20.40    3.30   1
  -6  -6  -6   20.30    4.20   1
   6   7 -11    1.70    2.70   1
  -6  -7  11    3.00    3.00   1
   6   7 -10    2.70    2.90   1
  -6  -7  10    4.80    2.90   1
   6   7  -9  148.20    6.00   1
  -6  -7   9  138.10    6.50   1
   6   7  -8   13.80    2.10   1
  -6  -7   8   10.80    1.90   1
   6   7  -7   22.30    2.20   1
  -6  -7   7   21.70    2.50   1
   6   7  -6   10.50    2.00   1
  -6  -7   6   15.20    1.70   1
   6   7  -5  117.20    4.30   1
  -6  -7   5   99.80    4.50   1
   6   7  -4    3.10    1.60   1
  -6  -7   4    1.70    1.50   1
   6   7  -3   37.40    2.90   1
  -6  -7   3   33.90    1.90   1
   6   7  -2    4.40    1.50   1
  -6  -7   2    4.60    0.90   1
   6   7  -1   14.60    1.60   1
  -6  -7   1   13.70    1.50   1
   6   7   0   96.80    3.50   1
  -6  -7   0   92.80    3.10   1
   6   7   1   80.80    3.20   1
  -6  -7  -1   77.40    3.40   1
   6   7   2   13.20    1.90   1
  -6  -7  -2    9.60    1.70   1
   6   7   3   34.50    2.70   1
  -6  -7  -3   42.50    3.00   1
   6   7   4   42.90    3.20   1
  -6  -7  -4   35.80    3.70   1
   6   7   5    0.50    1.90   1
  -6  -7  -5    1.00    2.30   1
   6   8 -10   37.50    3.90   1
  -6  -8  10   41.30    5.20   1
   6   8  -9   29.80    3.80   1
  -6  -8   9   17.50    6.60   1
   6   8  -8   14.50    2.40   1
  -6  -8   8   18.70    2.90   1
   6   8  -7  112.20    5.00   1
  -6  -8   7  101.10    5.30   1
   6   8  -6   28.10    2.80   1
  -6  -8   6   28.70    3.10   1
   6   8  -5   62.50    3.90   1
  -6  -8   5   64.10    3.30   1
   6   8  -4   47.60    3.60   1
  -6  -8   4   49.50    3.40   1
   6   8  -3   81.80    4.40   1
  -6  -8   3   72.80    3.90   1
   6   8  -2   88.40    3.80   1
  -6  -8   2   88.20    4.30   1
   6   8  -1  192.90    6.30   1
  -6  -8   1  184.30    7.10   1
   6   8   0   18.00    1.90   1
  -6  -8   0   17.40    1.90   1
   6   8   1  176.70    6.10   1
  -6  -8  -1  180.50    5.30   1
   6   8   2   45.50    3.30   1
  -6  -8  -2   38.10    2.80   1
   6   8   3   49.40    3.30   1
  -6  -8  -3   48.40    4.00   1
   6   8   4   -1.10    2.40   1
  -6  -8  -4    0.20    2.00   1
   6   9  -8   17.90    3.10   1
  -6  -9   8   12.60    3.90   1
   6   9  -7   16.70    3.00   1
  -6  -9   7   16.30    3.10   1
   6   9  -6   -2.70    2.40   1
  -6  -9   6    3.20    2.40   1
   6   9  -5    0.50    2.40   1
  -6  -9   5    3.30    1.80   1
   6   9  -4    0.70    2.10   1
  -6  -9   4    2.00    1.80   1
   6   9  -3   11.60    2.30   1
  -6  -9   3    9.70    2.20   1
   6   9  -2   14.10    3.00   1
  -6  -9   2    6.10    2.70   1
   6   9  -1   44.50    4.10   1
  -6  -9   1   40.20    3.70   1
   6   9   0   46.60    3.50   1
  -6  -9   0   50.70    4.20   1
   6   9   1    5.90    1.90   1
  -6  -9  -1    9.40    2.80   1
   6   9   2   25.70    3.20   1
  -6  -9  -2   32.60    3.60   1
   6   9   3   42.30    3.70   1
  -6  -9  -3   43.50    6.80   1
   6  10  -6   85.90    7.30   1
  -6 -10   6   97.10    7.70   1
   6  10  -5   74.90    5.60   1
  -6 -10   5   90.70    5.80   1
   6  10  -4   38.60    4.00   1
  -6 -10   4   32.80    3.40   1
   6  10  -3    3.40    2.60   1
  -6 -10   3    1.90    2.80   1
   6  10  -2  143.30    6.40   1
  -6 -10   2  137.00    7.00   1
   6  10  -1   16.90    2.80   1
  -6 -10   1   15.80    2.90   1
   6  10   0    0.50    2.10   1
  -6 -10   0    0.00    2.20   1
   7   0 -13    0.50    1.80   1
   7   0 -12  447.80   15.10   1
   7   0 -11   -0.80    1.50   1
   7   0 -10    7.30    1.60   1
   7   0  -9   -0.50    1.00   1
   7   0  -8  161.00    4.30   1
   7   0  -7    0.40    0.70   1
   7   0  -6  810.90   14.40   1
   7   0  -5   -0.40    0.60   1
   7   0  -4   48.00    1.50   1
   7   0  -3    0.50    0.40   1
   7   0  -2  985.80   11.70   1
   7   0  -1    0.20    0.60   1
   7   0   0  275.50    5.30   1
   7   0   1    1.50    0.90   1
   7   0   2   55.20    1.90   1
   7   0   3    0.20    1.60   1
   7   0   4   33.20    2.40   1
   7   0   5   -3.10    1.70   1
   7   0   6  129.10    6.70   1
   7   0   7   -1.80    2.10   1
   7   1 -13   15.10    2.40   1
  -7  -1  13   14.70    2.40   1
   7   1 -12   22.80    2.50   1
  -7  -1  12   22.10    2.40   1
   7   1 -11   56.40    3.20   1
  -7  -1  11   61.20    3.20   1
   7   1 -10   13.80    1.70   1
  -7  -1  10    8.10    1.40   1
   7   1  -9  348.00    7.70   1
  -7  -1   9  338.90    7.50   1
   7   1  -8    1.00    0.90   1
  -7  -1   8    0.60    1.10   1
   7   1  -7  286.50    6.30   1
  -7  -1   7  277.70    5.80   1
   7   1  -6   24.80    1.30   1
  -7  -1   6   24.00    1.00   1
   7   1  -5  148.80    2.90   1
  -7  -1   5  149.70    3.20   1
   7   1  -4   50.10    1.80   1
  -7  -1   4   49.30    1.40   1
   7   1  -3   19.60    0.80   1
  -7  -1   3   17.60    0.70   1
   7   1  -2   46.80    1.20   1
  -7  -1   2   51.00    1.20   1
   7   1  -1  172.00    3.10   1
  -7  -1   1  179.10    3.20   1
   7   1   0  134.20    3.00   1
  -7  -1   0  141.70    3.20   1
   7   1   1  112.40    3.10   1
  -7  -1  -1  101.70    3.00   1
   7   1   2   49.90    2.10   1
  -7  -1  -2   52.90    2.00   1
   7   1   3  685.30   15.50   1
  -7  -1  -3  647.10   13.60   1
   7   1   4   90.30    3.80   1
  -7  -1  -4   83.00    4.20   1
   7   1   5   43.30    2.80   1
  -7  -1  -5   42.80    2.90   1
   7   1   6    5.10    2.50   1
  -7  -1  -6    9.90    2.50   1
   7   1   7  182.40    8.70   1
  -7  -1  -7  179.60    7.60   1
   7   2 -13    5.70    2.10   1
  -7  -2  13    3.40    2.60   1
   7   2 -12   16.80    2.20   1
  -7  -2  12   13.70    2.30   1
   7   2 -11    3.20    1.90   1
  -7  -2  11    3.70    1.90   1
   7   2 -10  133.20    4.80   1
  -7  -2  10  136.60    4.70   1
   7   2  -9   13.40    1.80   1
  -7  -2   9   14.10    1.60   1
   7   2  -8   64.30    2.90   1
  -7  -2   8   62.90    2.40   1
   7   2  -7  263.20    6.90   1
  -7  -2   7  249.20    5.90   1
   7   2  -6    4.80    1.20   1
  -7  -2   6    4.60    0.90   1
   7   2  -5   11.50    1.30   1
  -7  -2   5   10.30    1.00   1
   7   2  -4  570.40   11.70   1
  -7  -2   4  595.00   12.80   1
   7   2  -3  244.00    6.40   1
  -7  -2   3  226.40    5.40   1
   7   2  -2   44.60    1.80   1
  -7  -2   2   50.00    1.80   1
   7   2  -1  180.50    5.00   1
  -7  -2   1  183.40    4.50   1
   7   2   0  333.60    7.50   1
  -7  -2   0  337.40    6.90   1
   7   2   1  200.50    5.30   1
  -7  -2  -1  201.80    5.30   1
   7   2   2    8.50    1.30   1
  -7  -2  -2    6.90    1.40   1
   7   2   3    4.70    1.40   1
  -7  -2  -3    5.60    1.30   1
   7   2   4   15.00    2.00   1
  -7  -2  -4   11.20    1.90   1
   7   2   5    2.70    2.20   1
  -7  -2  -5   -0.10    1.80   1
   7   2   6  166.10   10.20   1
  -7  -2  -6  177.60    8.10   1
   7   2   7   12.40    4.00   1
  -7  -2  -7   16.30    3.80   1
   7   3 -13    1.90    2.80   1
  -7  -3  13    3.50    2.20   1
   7   3 -12   13.70    2.20   1
  -7  -3  12   11.30    2.20   1
   7   3 -11    8.80    1.90   1
  -7  -3  11   11.00    2.00   1
   7   3 -10   89.30    3.80   1
  -7  -3  10  101.80    4.00   1
   7   3  -9   29.10    2.40   1
  -7  -3   9   33.00    2.20   1
   7   3  -8   20.90    1.90   1
  -7  -3   8   16.50    1.30   1
   7   3  -7   13.40    1.60   1
  -7  -3   7   12.50    1.20   1
   7   3  -6   38.70    2.20   1
  -7  -3   6   36.50    1.60   1
   7   3  -5   87.20    3.80   1
  -7  -3   5   86.40    3.00   1
   7   3  -4   73.50    3.40   1
  -7  -3   4   69.80    2.40   1
   7   3  -3   25.70    2.10   1
  -7  -3   3   20.30    1.40   1
   7   3  -2    6.30    1.30   1
  -7  -3   2    5.90    1.10   1
   7   3  -1   19.60    1.50   1
  -7  -3   1   21.80    1.40   1
   7   3   0  101.40    3.50   1
  -7  -3   0  103.80    3.70   1
   7   3   1  268.70    6.80   1
  -7  -3  -1  275.10    9.50   1
   7   3   2   15.70    1.80   1
  -7  -3  -2   17.10    2.20   1
   7   3   3   24.60    2.60   1
  -7  -3  -3   29.40    2.10   1
   7   3   4    8.80    2.40   1
  -7  -3  -4    6.10    2.10   1
   7   3   5  297.20   11.20   1
  -7  -3  -5  274.50   10.90   1
   7   3   6   38.30    5.00   1
  -7  -3  -6   28.10    3.40   1
   7   4 -12   -0.60    2.20   1
  -7  -4  12    4.90    2.80   1
   7   4 -11    2.70    2.20   1
  -7  -4  11   -0.80    1.50   1
   7   4 -10   22.20    3.10   1
  -7  -4  10   19.50    2.00   1
   7   4  -9   50.60    3.00   1
  -7  -4   9   51.10    2.50   1
   7   4  -8   11.20    1.80   1
  -7  -4   8    6.20    1.30   1
   7   4  -7    6.10    1.70   1
  -7  -4   7    6.40    1.10   1
   7   4  -6    8.90    1.40   1
  -7  -4   6    8.80    1.00   1
   7   4  -5   86.10    3.20   1
  -7  -4   5   77.40    3.10   1
   7   4  -4   36.10    2.90   1
  -7  -4   4   35.10    1.60   1
   7   4  -3   41.30    3.70   1
  -7  -4   3   35.60    1.60   1
   7   4  -2   37.80    2.40   1
  -7  -4   2   38.80    1.70   1
   7   4  -1    0.10    1.10   1
  -7  -4   1    0.90    1.00   1
   7   4   0  149.50    4.60   1
  -7  -4   0  137.50    4.30   1
   7   4   1   -1.60    1.30   1
  -7  -4  -1    2.60    1.30   1
   7   4   2  234.20    6.30   1
  -7  -4  -2  246.70    8.90   1
   7   4   3    2.30    1.80   1
  -7  -4  -3    2.30    1.20   1
   7   4   4  195.00    7.60   1
  -7  -4  -4  185.10    8.60   1
   7   4   5    3.90    2.50   1
  -7  -4  -5    3.70    2.40   1
   7   4   6  117.10    6.80   1
  -7  -4  -6   98.40    6.20   1
   7   5 -12   20.60    3.50   1
  -7  -5  12   18.20    3.40   1
   7   5 -11   -0.10    2.80   1
  -7  -5  11    1.30    2.60   1
   7   5 -10   32.70    3.30   1
  -7  -5  10   32.30    3.10   1
   7   5  -9  155.30    6.40   1
  -7  -5   9  139.20    5.00   1
   7   5  -8   22.90    2.60   1
  -7  -5   8   22.50    1.80   1
   7   5  -7   38.40    2.70   1
  -7  -5   7   43.40    2.10   1
   7   5  -6  202.50    8.60   1
  -7  -5   6  221.00    6.40   1
   7   5  -5  147.60    6.70   1
  -7  -5   5  184.40    8.00   1
   7   5  -4    2.20    2.20   1
  -7  -5   4    2.50    1.00   1
   7   5  -3   68.70    4.60   1
  -7  -5   3   69.50    2.60   1
   7   5  -2  131.90    5.20   1
  -7  -5   2  121.80    3.60   1
   7   5  -1    0.30    1.30   1
  -7  -5   1    1.40    1.10   1
   7   5   0  160.60    5.10   1
  -7  -5   0  147.70    4.90   1
   7   5   1   94.70    3.90   1
  -7  -5  -1   86.20    3.60   1
   7   5   2    5.40    1.80   1
  -7  -5  -2    7.50    1.60   1
   7   5   3    0.60    1.90   1
  -7  -5  -3    0.10    1.70   1
   7   5   4   47.10    4.20   1
  -7  -5  -4   34.80    3.30   1
   7   5   5   47.70    4.10   1
  -7  -5  -5   31.10    4.40   1
   7   6 -11   71.70    5.20   1
  -7  -6  11   62.90    4.60   1
   7   6 -10    3.40    2.50   1
  -7  -6  10    3.40    2.00   1
   7   6  -9   40.70    3.50   1
  -7  -6   9   35.80    2.60   1
   7   6  -8    5.70    2.70   1
  -7  -6   8    1.40    1.30   1
   7   6  -7   10.60    2.30   1
  -7  -6   7   10.80    1.50   1
   7   6  -6  105.10    4.90   1
  -7  -6   6   94.50    3.40   1
   7   6  -5   -0.50    2.40   1
  -7  -6   5   -0.40    0.90   1
   7   6  -4   15.90    2.90   1
  -7  -6   4   12.00    1.30   1
   7   6  -3  306.30   11.80   1
  -7  -6   3  287.60    6.60   1
   7   6  -2  199.50    8.70   1
  -7  -6   2  171.50    5.20   1
   7   6  -1    1.30    1.40   1
  -7  -6   1    0.90    1.40   1
   7   6   0    1.00    1.60   1
  -7  -6   0    1.00    1.70   1
   7   6   1  258.40    7.60   1
  -7  -6  -1  238.40    8.50   1
   7   6   2   75.40    3.70   1
  -7  -6  -2   68.70    4.10   1
   7   6   3   44.50    3.80   1
  -7  -6  -3   34.00    4.70   1
   7   6   4   86.10    5.10   1
  -7  -6  -4   67.40    6.30   1
   7   6   5   -2.50    2.40   1
  -7  -6  -5    4.80    3.20   1
   7   7 -10   35.30    4.10   1
  -7  -7  10   29.60    4.10   1
   7   7  -9    1.00    2.10   1
  -7  -7   9   -0.20    2.10   1
   7   7  -8  112.10    6.10   1
  -7  -7   8   98.90    4.50   1
   7   7  -7  225.90    9.30   1
  -7  -7   7  221.40    6.80   1
   7   7  -6  136.20    6.40   1
  -7  -7   6  116.20    4.10   1
   7   7  -5   21.60    3.30   1
  -7  -7   5   18.70    1.50   1
   7   7  -4    9.90    2.30   1
  -7  -7   4   10.00    1.70   1
   7   7  -3   40.80    3.80   1
  -7  -7   3   31.50    2.40   1
   7   7  -2    7.30    1.90   1
  -7  -7   2    9.20    1.80   1
   7   7  -1   89.70    3.70   1
  -7  -7   1   84.90    3.70   1
   7   7   0  134.90    5.20   1
  -7  -7   0  134.60    5.00   1
   7   7   1   47.60    3.00   1
  -7  -7  -1   42.50    3.60   1
   7   7   2   87.10    4.10   1
  -7  -7  -2   72.90    6.30   1
   7   7   3   59.70    4.40   1
  -7  -7  -3   43.70    5.30   1
   7   7   4  111.30    6.40   1
  -7  -7  -4  107.30    8.10   1
   7   8  -8   23.10    3.10   1
  -7  -8   8   21.30    3.00   1
   7   8  -7   16.60    3.40   1
  -7  -8   7   17.60    2.60   1
   7   8  -6   10.90    3.50   1
  -7  -8   6    5.00    1.60   1
   7   8  -5  193.90    8.70   1
  -7  -8   5  200.80    7.20   1
   7   8  -4   69.70    5.90   1
  -7  -8   4   66.90    3.90   1
   7   8  -3   64.20    5.70   1
  -7  -8   3   52.40    3.20   1
   7   8  -2   27.80    3.30   1
  -7  -8   2   28.90    2.50   1
   7   8  -1  215.90    8.90   1
  -7  -8   1  224.80    7.70   1
   7   8   0   -1.20    2.00   1
  -7  -8   0    1.40    2.00   1
   7   8   1   18.50    2.40   1
  -7  -8  -1   15.10    2.40   1
   7   8   2   34.40    3.20   1
  -7  -8  -2   28.70    4.50   1
   7   9  -6    6.60    3.10   1
  -7  -9   6    3.60    2.60   1
   7   9  -5   40.60    4.40   1
  -7  -9   5   38.20    3.90   1
   7   9  -4  138.90    7.50   1
  -7  -9   4  124.40    5.70   1
   7   9  -3   15.00    3.20   1
  -7  -9   3   15.80    3.40   1
   7   9  -2  148.70    7.50   1
  -7  -9   2  128.90    5.60   1
   7   9  -1    9.70    2.60   1
  -7  -9   1   13.80    3.20   1
   7   9   0    1.50    2.50   1
  -7  -9   0    7.10    2.10   1
   8   0 -12    1.20    2.30   1
   8   0 -11    0.10    2.30   1
   8   0 -10  180.40    7.10   1
   8   0  -9   -0.70    1.80   1
   8   0  -8   12.00    2.00   1
   8   0  -7    2.10    1.80   1
   8   0  -6  462.90   16.10   1
   8   0  -5   -0.10    0.90   1
   8   0  -4   60.70    2.20   1
   8   0  -3    1.10    0.80   1
   8   0  -2  218.70    5.10   1
   8   0  -1    0.90    0.80   1
   8   0   0  238.60    5.40   1
   8   0   1   -0.20    1.00   1
   8   0   2   29.50    2.20   1
   8   0   3    2.30    1.80   1
   8   0   4  202.90   10.10   1
   8   0   5    2.20    4.90   1
   8   1 -12    0.50    2.10   1
  -8  -1  12   -0.20    1.90   1
   8   1 -11   48.80    3.70   1
  -8  -1  11   43.30    3.40   1
   8   1 -10   28.90    3.20   1
  -8  -1  10   34.30    3.20   1
   8   1  -9    0.90    1.40   1
  -8  -1   9    0.10    1.30   1
   8   1  -8   37.90    2.40   1
  -8  -1   8   34.50    2.20   1
   8   1  -7   31.40    2.30   1
  -8  -1   7   28.70    2.00   1
   8   1  -6   79.50    3.70   1
  -8  -1   6   70.60    3.10   1
   8   1  -5    0.50    1.30   1
  -8  -1   5    0.30    0.90   1
   8   1  -4   34.80    2.40   1
  -8  -1   4   37.20    2.20   1
   8   1  -3  197.80    5.70   1
  -8  -1   3  182.20    5.00   1
   8   1  -2   33.70    1.90   1
  -8  -1   2   31.90    1.70   1
   8   1  -1   12.80    1.60   1
  -8  -1   1    9.80    1.20   1
   8   1   0  174.80    5.10   1
  -8  -1   0  176.90    4.50   1
   8   1   1  136.50    5.30   1
  -8  -1  -1  144.10    4.70   1
   8   1   2    2.60    1.60   1
  -8  -1  -2    8.00    1.50   1
   8   1   3   62.00    3.80   1
  -8  -1  -3   72.00    4.20   1
   8   1   4  334.90   15.20   1
  -8  -1  -4  338.10   12.10   1
   8   1   5    2.30    2.60   1
  -8  -1  -5    6.70    2.10   1
   8   2 -12   85.80    5.50   1
  -8  -2  12   91.60    5.40   1
   8   2 -11   98.00    4.70   1
  -8  -2  11   99.30    4.80   1
   8   2 -10    5.10    2.10   1
  -8  -2  10    9.90    2.40   1
   8   2  -9   28.00    2.40   1
  -8  -2   9   29.90    2.30   1
   8   2  -8  123.50    4.50   1
  -8  -2   8  115.70    4.20   1
   8   2  -7    7.80    1.70   1
  -8  -2   7    7.50    1.50   1
   8   2  -6    0.90    1.80   1
  -8  -2   6    2.00    1.40   1
   8   2  -5  490.80   13.30   1
  -8  -2   5  452.10   10.60   1
   8   2  -4   25.80    2.20   1
  -8  -2   4   26.90    1.70   1
   8   2  -3   36.60    2.50   1
  -8  -2   3   30.30    1.60   1
   8   2  -2   42.10    2.40   1
  -8  -2   2   41.60    2.10   1
   8   2  -1  285.20    6.80   1
  -8  -2   1  279.30    6.50   1
   8   2   0    6.70    1.50   1
  -8  -2   0    9.50    1.70   1
   8   2   1   36.10    2.10   1
  -8  -2  -1   39.20    2.30   1
   8   2   2   59.70    3.10   1
  -8  -2  -2   58.40    2.80   1
   8   2   3    9.00    2.10   1
  -8  -2  -3    9.90    2.00   1
   8   2   4    6.30    3.00   1
  -8  -2  -4    2.00    1.80   1
   8   2   5    4.10    3.00   1
  -8  -2  -5    3.60    2.00   1
   8   3 -12  111.80    6.40   1
  -8  -3  12  125.20    6.60   1
   8   3 -11    4.80    2.00   1
  -8  -3  11    7.00    1.90   1
   8   3 -10    4.60    2.20   1
  -8  -3  10    4.40    2.00   1
   8   3  -9   17.60    2.10   1
  -8  -3   9   13.80    2.10   1
   8   3  -8  480.40   12.10   1
  -8  -3   8  428.20   11.40   1
   8   3  -7    8.70    1.80   1
  -8  -3   7    7.60    1.70   1
   8   3  -6    3.90    1.70   1
  -8  -3   6    4.20    1.10   1
   8   3  -5  144.10    5.50   1
  -8  -3   5  124.00    3.70   1
   8   3  -4  268.00    8.40   1
  -8  -3   4  256.70    7.00   1
   8   3  -3    2.00    1.40   1
  -8  -3   3    2.90    1.10   1
   8   3  -2  222.20    7.10   1
  -8  -3   2  198.70    4.60   1
   8   3  -1   44.90    2.70   1
  -8  -3   1   41.50    2.40   1
   8   3   0   16.50    1.70   1
  -8  -3   0   13.50    1.50   1
   8   3   1  156.20    5.10   1
  -8  -3  -1  147.40    4.50   1
   8   3   2  332.20    8.60   1
  -8  -3  -2  313.40    8.40   1
   8   3   3   -1.20    2.20   1
  -8  -3  -3    0.40    1.90   1
   8   3   4   91.30    6.40   1
  -8  -3  -4  109.30    5.90   1
   8   3   5  133.40    8.90   1
  -8  -3  -5  131.00    6.90   1
   8   4 -11   15.30    2.90   1
  -8  -4  11   15.10    2.70   1
   8   4 -10   18.90    2.90   1
  -8  -4  10   21.90    3.30   1
   8   4  -9   55.60    3.40   1
  -8  -4   9   54.90    3.90   1
   8   4  -8    2.10    1.70   1
  -8  -4   8    5.00    1.70   1
   8   4  -7   67.70    3.50   1
  -8  -4   7   64.00    2.80   1
   8   4  -6   44.40    3.90   1
  -8  -4   6   44.00    2.40   1
   8   4  -5   18.20    2.60   1
  -8  -4   5   15.00    1.50   1
   8   4  -4    6.20    2.40   1
  -8  -4   4    4.60    1.50   1
   8   4  -3  524.00   16.90   1
  -8  -4   3  474.70   10.40   1
   8   4  -2  348.60   10.40   1
  -8  -4   2  316.30    7.60   1
   8   4  -1   85.50    4.20   1
  -8  -4   1   76.60    3.00   1
   8   4   0    3.60    1.60   1
  -8  -4   0    1.80    1.40   1
   8   4   1  137.30    5.00   1
  -8  -4  -1  125.70    4.60   1
   8   4   2  142.40    5.60   1
  -8  -4  -2  151.30    5.70   1
   8   4   3    6.00    2.10   1
  -8  -4  -3    6.00    2.60   1
   8   4   4   82.60    6.30   1
  -8  -4  -4   85.80    5.30   1
   8   5 -10  120.40    6.30   1
  -8  -5  10  111.90    6.10   1
   8   5  -9   59.20    4.30   1
  -8  -5   9   54.20    4.80   1
   8   5  -8    5.70    2.60   1
  -8  -5   8    2.70    2.20   1
   8   5  -7    8.70    2.60   1
  -8  -5   7   10.80    1.70   1
   8   5  -6  388.50   14.20   1
  -8  -5   6  352.50    7.60   1
   8   5  -5  143.00    7.30   1
  -8  -5   5  121.70    3.70   1
   8   5  -4   -2.00    2.60   1
  -8  -5   4   -2.10    1.40   1
   8   5  -3   32.60    3.60   1
  -8  -5   3   34.00    2.30   1
   8   5  -2   32.20    3.10   1
  -8  -5   2   31.90    2.20   1
   8   5  -1    4.20    1.80   1
  -8  -5   1   -0.20    1.50   1
   8   5   0  105.20    4.30   1
  -8  -5   0   80.60    5.60   1
   8   5   1  253.40    8.20   1
  -8  -5  -1  225.20    9.00   1
   8   5   2   67.30    3.90   1
  -8  -5  -2   60.50    5.40   1
   8   5   3   17.70    2.80   1
  -8  -5  -3   15.80    3.40   1
   8   6  -9   51.50    4.10   1
  -8  -6   9   49.10    3.60   1
   8   6  -8   17.00    3.10   1
  -8  -6   8   14.70    2.10   1
   8   6  -7   10.50    2.40   1
  -8  -6   7   12.10    2.30   1
   8   6  -6   50.60    5.00   1
  -8  -6   6   44.00    2.30   1
   8   6  -5    8.80    2.90   1
  -8  -6   5   11.10    1.50   1
   8   6  -4  114.50    7.10   1
  -8  -6   4  100.70    4.60   1
   8   6  -3    6.10    3.00   1
  -8  -6   3    4.70    1.80   1
   8   6  -2   13.00    2.80   1
  -8  -6   2    9.10    1.70   1
   8   6  -1  188.40    6.90   1
  -8  -6   1  155.80    5.90   1
   8   6   0  118.80    5.10   1
  -8  -6   0   78.70    5.00   1
   8   6   1    6.80    2.60   1
  -8  -6  -1   -0.30    2.40   1
   8   6   2    6.50    2.10   1
  -8  -6  -2    0.00    2.70   1
   8   7  -8    3.20    2.80   1
  -8  -7   8   -4.70    2.00   1
   8   7  -7   96.40    7.10   1
  -8  -7   7   85.20    4.40   1
   8   7  -6   61.20    6.00   1
  -8  -7   6   51.80    3.40   1
   8   7  -5   60.80    5.20   1
  -8  -7   5   67.30    3.40   1
   8   7  -4   43.60    4.90   1
  -8  -7   4   42.60    3.00   1
   8   7  -3   54.10    5.30   1
  -8  -7   3   46.20    3.00   1
   8   7  -2   25.50    4.00   1
  -8  -7   2   24.30    2.60   1
   8   7  -1  208.30    8.80   1
  -8  -7   1  190.10    7.20   1
   8   7   0    4.20    2.10   1
  -8  -7   0   -1.90    2.40   1
   8   7   1   12.60    2.60   1
  -8  -7  -1   15.70    3.60   1
   8   8  -6    6.80    3.50   1
  -8  -8   6   12.00    2.50   1
   8   8  -5   96.30    7.50   1
  -8  -8   5   95.60    5.00   1
   8   8  -4   46.40    5.10   1
  -8  -8   4   38.60    3.00   1
   8   8  -3   32.70    5.00   1
  -8  -8   3   35.60    2.80   1
   8   8  -2   25.70    4.70   1
  -8  -8   2   20.90    2.80   1
   8   8  -1   25.00    3.70   1
  -8  -8   1   19.40    2.80   1
   9   0 -11   -1.80    2.20   1
   9   0 -10  145.90    7.20   1
   9   0  -9    3.50    2.10   1
   9   0  -8   92.10    6.50   1
   9   0  -7   -4.10    3.40   1
   9   0  -6   60.40    4.90   1
   9   0  -5    0.10    3.00   1
   9   0  -4  608.80   16.80   1
   9   0  -3    1.70    1.60   1
   9   0  -2    2.60    1.60   1
   9   0  -1    2.20    1.90   1
   9   0   0  640.60   20.20   1
   9   0   1    0.40    2.40   1
   9   0   2    3.80    2.70   1
   9   0   3    3.20    2.80   1
   9   1 -11   31.10    3.60   1
  -9  -1  11   38.40    3.90   1
   9   1 -10   67.40    4.60   1
  -9  -1  10   67.90    4.60   1
   9   1  -9   10.90    2.60   1
  -9  -1   9   11.50    2.40   1
   9   1  -8    4.20    2.30   1
  -9  -1   8    7.50    3.10   1
   9   1  -7  157.60    8.50   1
  -9  -1   7  159.30    8.50   1
   9   1  -6   -0.20    2.20   1
  -9  -1   6    1.70    2.30   1
   9   1  -5   26.00    3.20   1
  -9  -1   5   24.00    3.20   1
   9   1  -4   19.20    3.20   1
  -9  -1   4   14.10    2.30   1
   9   1  -3   57.10    3.60   1
  -9  -1   3   56.10    3.70   1
   9   1  -2   55.40    3.10   1
  -9  -1   2   52.00    3.00   1
   9   1  -1   11.10    1.90   1
  -9  -1   1   10.70    2.10   1
   9   1   0    2.20    1.80   1
  -9  -1   0   -0.70    1.90   1
   9   1   1   98.00    6.10   1
  -9  -1  -1   93.50    4.90   1
   9   1   2   41.20    4.10   1
  -9  -1  -2   48.40    4.70   1
   9   1   3  135.40   11.20   1
  -9  -1  -3  129.60    8.10   1
   9   2 -11    0.20    2.10   1
  -9  -2  11    1.80    2.10   1
   9   2 -10    0.20    2.10   1
  -9  -2  10   -0.10    2.70   1
   9   2  -9   95.30    6.00   1
  -9  -2   9  120.70    8.20   1
   9   2  -8   47.90    4.00   1
  -9  -2   8   43.60    5.20   1
   9   2  -7   80.60    6.40   1
  -9  -2   7   60.20    4.20   1
   9   2  -6   23.10    3.40   1
  -9  -2   6   22.20    2.90   1
   9   2  -5  153.20    8.20   1
  -9  -2   5  128.40    5.90   1
   9   2  -4    3.80    3.00   1
  -9  -2   4    1.10    1.90   1
   9   2  -3   37.00    3.90   1
  -9  -2   3   34.30    3.30   1
   9   2  -2  357.60   11.00   1
  -9  -2   2  339.80   10.70   1
   9   2  -1  101.60    5.60   1
  -9  -2   1  103.00    4.80   1
   9   2   0    6.90    2.70   1
  -9  -2   0    4.70    2.00   1
   9   2   1  153.50    8.40   1
  -9  -2  -1  151.10    6.70   1
   9   2   2  113.10   10.40   1
  -9  -2  -2  106.90    5.50   1
   9   2   3   17.40    5.90   1
  -9  -2  -3   20.20    3.40   1
   9   3 -10    8.40    2.50   1
  -9  -3  10    9.90    3.40   1
   9   3  -9    8.10    2.60   1
  -9  -3   9   11.80    3.60   1
   9   3  -8   18.80    2.90   1
  -9  -3   8   12.40    3.70   1
   9   3  -7    4.50    3.20   1
  -9  -3   7    3.00    1.80   1
   9   3  -6   70.60    5.40   1
  -9  -3   6   52.80    2.90   1
   9   3  -5   85.70    4.50   1
  -9  -3   5   80.20    3.50   1
   9   3  -4    1.80    1.60   1
  -9  -3   4    3.10    1.50   1
   9   3  -3   38.20    4.00   1
  -9  -3   3   32.30    2.90   1
   9   3  -2  355.40   10.50   1
  -9  -3   2  336.10    9.60   1
   9   3  -1   -2.50    2.00   1
  -9  -3   1    1.50    1.60   1
   9   3   0    3.70    2.40   1
  -9  -3   0    4.60    2.00   1
   9   3   1    2.00    2.00   1
  -9  -3  -1   -0.20    1.60   1
   9   3   2   89.30    9.50   1
  -9  -3  -2   85.80    5.30   1
   9   4 -10   27.30    4.50   1
  -9  -4  10   18.10    4.00   1
   9   4  -9   33.90    4.20   1
  -9  -4   9   24.30    4.60   1
   9   4  -8   62.80    4.50   1
  -9  -4   8   61.50    4.00   1
   9   4  -7  229.40   11.40   1
  -9  -4   7  198.00    6.40   1
   9   4  -6    5.70    2.90   1
  -9  -4   6    1.90    1.60   1
   9   4  -5    2.20    2.70   1
  -9  -4   5    3.90    1.70   1
   9   4  -4   29.60    3.60   1
  -9  -4   4   28.40    2.90   1
   9   4  -3   27.90    3.30   1
  -9  -4   3   29.70    2.80   1
   9   4  -2   -2.90    2.00   1
  -9  -4   2    2.70    1.90   1
   9   4  -1   30.20    3.20   1
  -9  -4   1   39.50    2.60   1
   9   4   0   31.30    3.10   1
  -9  -4   0   26.90    2.60   1
   9   4   1    1.20    2.50   1
  -9  -4  -1    2.40    2.60   1
   9   4   2   10.30    3.60   1
  -9  -4  -2   10.00    2.90   1
   9   5  -9    5.00    3.90   1
  -9  -5   9    0.70    3.00   1
   9   5  -8   15.30    3.70   1
  -9  -5   8   11.40    2.60   1
   9   5  -7   50.00    5.10   1
  -9  -5   7   34.90    3.00   1
   9   5  -6   -4.10    3.10   1
  -9  -5   6   -1.10    2.10   1
   9   5  -5   87.10    6.30   1
  -9  -5   5   90.50    4.50   1
   9   5  -4  272.10   13.00   1
  -9  -5   4  234.10    8.60   1
   9   5  -3    7.30    3.10   1
  -9  -5   3    6.90    2.30   1
   9   5  -2   15.60    3.30   1
  -9  -5   2    7.80    2.10   1
   9   5  -1  251.00   10.10   1
  -9  -5   1  233.30    7.40   1
   9   5   0  116.70    6.20   1
  -9  -5   0  112.10    5.20   1
   9   5   1    3.70    2.50   1
  -9  -5  -1    2.30    2.80   1
   9   6  -7    7.80    4.60   1
  -9  -6   7    2.80    3.00   1
   9   6  -6   32.80    4.30   1
  -9  -6   6   26.50    3.80   1
   9   6  -5   -0.10    3.00   1
  -9  -6   5   -4.80    2.00   1
   9   6  -4   50.60    5.80   1
  -9  -6   4   36.50    3.80   1
   9   6  -3    2.20    3.30   1
  -9  -6   3    6.10    2.20   1
   9   6  -2   26.10    4.80   1
  -9  -6   2   17.20    3.00   1
   9   6  -1   89.00    5.60   1
  -9  -6   1   65.70    3.60   1
  10   0  -9   -3.10    3.20   1
  10   0  -8  356.50   17.80   1
  10   0  -7   -7.60    3.20   1
  10   0  -6   33.80    4.40   1
  10   0  -5   -2.90    2.80   1
  10   0  -4  148.50    7.20   1
  10   0  -3    3.90    2.40   1
  10   0  -2   50.40    4.70   1
  10   0  -1   -1.70    2.80   1
  10   0   0   29.10    4.50   1
  10   1  -9   57.00    6.40   1
 -10  -1   9   49.30    5.80   1
  10   1  -8    1.40    2.90   1
 -10  -1   8   20.10    4.50   1
  10   1  -7    0.80    3.50   1
 -10  -1   7    6.40    3.30   1
  10   1  -6   11.30    3.30   1
 -10  -1   6   11.10    3.30   1
  10   1  -5   38.70    4.40   1
 -10  -1   5   36.20    3.70   1
  10   1  -4    6.30    3.40   1
 -10  -1   4   -0.50    2.00   1
  10   1  -3  101.00    7.00   1
 -10  -1   3  111.10    7.00   1
  10   1  -2    4.30    2.20   1
 -10  -1   2    4.00    3.00   1
  10   1  -1  179.40    9.30   1
 -10  -1   1  175.80    7.90   1
  10   1   0    2.70    2.90   1
 -10  -1   0    5.00    2.60   1
  10   2  -8   13.50    4.30   1
 -10  -2   8   16.40    3.80   1
  10   2  -7   74.00    6.20   1
 -10  -2   7   84.20    6.90   1
  10   2  -6  165.70    9.80   1
 -10  -2   6  150.60    7.60   1
  10   2  -5    7.70    2.90   1
 -10  -2   5    6.70    2.40   1
  10   2  -4   -2.80    2.40   1
 -10  -2   4    0.20    3.00   1
  10   2  -3  192.80   10.20   1
 -10  -2   3  182.70   10.20   1
  10   2  -2   11.40    4.60   1
 -10  -2   2   12.80    3.70   1
  10   2  -1   23.40    6.20   1
 -10  -2   1   21.90    3.00   1
  10   3  -7    0.90    3.50   1
 -10  -3   7    3.30    3.10   1
  10   3  -6  115.70    8.20   1
 -10  -3   6  116.20    6.60   1
  10   3  -5   58.20    8.60   1
 -10  -3   5   42.10    5.10   1
  10   3  -4   20.30    6.60   1
 -10  -3   4   27.70    3.60   1
  10   3  -3   36.20    5.60   1
 -10  -3   3   47.50    4.20   1
  10   3  -2   61.60    7.80   1
 -10  -3   2   50.20    4.60   1
  10   3  -1   -3.80    2.90   1
 -10  -3   1    4.20    2.50   1
  10   4  -6    1.40    4.60   1
 -10  -4   6    4.80    3.00   1
  10   4  -5   49.70    7.40   1
 -10  -4   5   45.60    4.40   1
  10   4  -4    0.00    3.70   1
 -10  -4   4   -1.60    3.10   1
  10   4  -3    0.20    3.60   1
 -10  -4   3    2.90    3.40   1
   0   0   0
;
_shelx_hkl_checksum     70707
_shelx_res_file
;
TITL aggadias in P2(1)/c = AgGaAs2O7
    shelx.res
    created by SHELXL-2016/6 at 09:01:02 on 24-Mar-2017
REM NaAlAs2O7-type (model taken from 94Driss)
REM pseudo-orthorh. plates (+ large ps.dipyr. xls of AgGa(HAsO4)2)
CELL 0.71073 7.049 8.368 9.735 90 108.47 90
ZERR 4 0.001 0.002 0.002 0 0.03 0
LATT 1
SYMM -X,0.5+Y,0.5-Z
SFAC O Ga As Ag
UNIT 28 4 8 4
L.S. 20
PLAN  20
SIZE 0.02 0.08 0.1
TEMP 20
BOND
CONN 12 $AG
fmap 2
acta
OMIT 2 0 2
OMIT -2 0 2
WGHT    0.061900    0.633900
FVAR       0.20502
PART 1
AG    4    0.811522    0.135517    0.479179    11.00000    0.01549    0.01302 =
         0.02691    0.00458   -0.00097   -0.00362
GA    2    0.284417    0.280376    0.491330    11.00000    0.00881    0.00743 =
         0.00749    0.00004    0.00177    0.00004
AS1   3    0.520198    0.416222    0.289164    11.00000    0.00867    0.00705 =
         0.00701   -0.00004    0.00144   -0.00073
AS2   3    0.943099    0.541118    0.299267    11.00000    0.00788    0.00726 =
         0.00707    0.00016    0.00158    0.00035
O1    1    0.382831    0.408296    0.114844    11.00000    0.01433    0.00757 =
         0.00756    0.00020   -0.00080    0.00068
O2    1    0.523100    0.596074    0.360093    11.00000    0.01331    0.00800 =
         0.01133   -0.00255    0.00018   -0.00244
O3    1    0.484804    0.264569    0.391388    11.00000    0.01249    0.00959 =
         0.01141    0.00403    0.00564    0.00300
O4    1    0.769739    0.387116    0.287592    11.00000    0.01041    0.00805 =
         0.01636    0.00032    0.00329   -0.00073
O5    1    0.162145    0.449131    0.348936    11.00000    0.00748    0.01277 =
         0.01440    0.00598    0.00302    0.00426
O6    1    0.927819    0.680667    0.418704    11.00000    0.01218    0.01410 =
         0.01199   -0.00522    0.00434   -0.00423
O7    1    0.899182    0.614551    0.132081    11.00000    0.01294    0.01242 =
         0.00736    0.00204    0.00133    0.00146
HKLF 4
REM  aggadias in P2(1)/c = AgGaAs2O7
REM R1 =  0.0326 for    1775 Fo > 4sig(Fo)  and  0.0378 for all    1982 data
REM    100 parameters refined using      0 restraints
END
WGHT      0.0619      0.6309
REM Highest difference peak  2.292,  deepest hole -2.383,  1-sigma level  0.321
Q1    1   0.9205  0.1325  0.5062  11.00000  0.05    2.29
Q2    1   0.6817  0.1360  0.4241  11.00000  0.05    1.87
Q3    1   1.0609  0.5359  0.3384  11.00000  0.05    1.85
Q4    1   0.6444  0.4138  0.3178  11.00000  0.05    1.82
Q5    1   0.6961  0.1324  0.4604  11.00000  0.05    1.80
Q6    1   0.4084  0.4172  0.2553  11.00000  0.05    1.65
Q7    1   0.8213  0.5405  0.2613  11.00000  0.05    1.52
Q8    1   0.1650  0.2799  0.4438  11.00000  0.05    1.46
Q9    1   0.4049  0.2827  0.5191  11.00000  0.05    1.42
Q10   1   0.8174  0.1925  0.4122  11.00000  0.05    1.04
Q11   1   0.4940  0.6618  0.2855  11.00000  0.05    0.99
Q12   1   0.0588  0.4404  0.3169  11.00000  0.05    0.99
Q13   1   0.7593  0.3804  0.3321  11.00000  0.05    0.92
Q14   1   0.5365  0.4946  0.3360  11.00000  0.05    0.92
Q15   1   0.3588  0.4640  0.0791  11.00000  0.05    0.91
Q16   1   0.7610  0.4310  0.3395  11.00000  0.05    0.91
Q17   1   0.7751  0.6026  0.0957  11.00000  0.05    0.85
Q18   1   0.2757  0.3512  0.4422  11.00000  0.05    0.85
Q19   1   0.7266  0.2439  0.4425  11.00000  0.05    0.84
Q20   1   0.7444  0.4905  0.4193  11.00000  0.05    0.83
;
_shelx_res_checksum     89365
data_NaGaAs2O7
_audit_creation_method     'SHELXL-2016/6'
_chemical_name_systematic     'Sodium gallium diarsenate(V)'
_chemical_name_common     'sodium gallium diarsenate'
_chemical_formula_moiety     'Na Ga As2 O7'
_chemical_formula_sum     'As2 Ga Na O7'
_chemical_formula_iupac     'Na Ga (As O7)'
_chemical_formula_weight     354.55
_chemical_melting_point     ?
_shelx_space_group_comment
;
The symmetry employed for this shelxl refinement is uniquely defined
by the following loop, which should always be used as a source of
symmetry information in preference to the above space-group names.
They are only intended as comments.
;
_space_group_crystal_system     monoclinic
_space_group_name_H-M_alt     'P 21/c'
_space_group_name_Hall     '-P 2ybc'
loop_
    _space_group_symop_operation_xyz
    'x, y, z'
    '-x, y+1/2, -z+1/2'
    '-x, -y, -z'
    'x, -y-1/2, z-1/2'
_cell_length_a     6.9870(10)
_cell_length_b     8.266(2)
_cell_length_c     9.677(2)
_cell_angle_alpha     90
_cell_angle_beta     107.50(3)
_cell_angle_gamma     90
_cell_volume     533.0(2)
_cell_formula_units_Z     4
_cell_measurement_reflns_used     2065
_cell_measurement_theta_min     3
_cell_measurement_theta_max     30
_cell_measurement_temperature     293(2)
_exptl_crystal_description     'small platelets with diamond-shaped outline'
_exptl_crystal_colour     colourless
_exptl_crystal_size_max     0.070
_exptl_crystal_size_mid     0.070
_exptl_crystal_size_min     0.020
_exptl_crystal_density_diffrn     4.418
_exptl_crystal_density_meas     ?
_exptl_crystal_density_method     'not measured'
_exptl_crystal_F_000     656
_exptl_absorpt_coefficient_mu     17.548
_exptl_absorpt_correction_type     multi-scan
_exptl_absorpt_process_details
;
(HKL SCALEPACK; Otwinowski <i>et al.</i>,  2003)
;
_shelx_estimated_absorpt_T_min     0.373
_shelx_estimated_absorpt_T_max     0.720
_exptl_absorpt_correction_T_min     0.3730
_exptl_absorpt_correction_T_max     0.7204
_exptl_special_details     ?
_diffrn_ambient_temperature     293(2)
_diffrn_radiation_type     MoK\a
_diffrn_radiation_wavelength     0.71073
_diffrn_measurement_device_type     'Nonius KappaCCD single-crystal four-circle'
_diffrn_measurement_method     '\f and \w scans'
_diffrn_detector_area_resol_mean     ?
_diffrn_reflns_number     3015
_diffrn_reflns_av_R_equivalents     0.0234
_diffrn_reflns_theta_min     3.057
_diffrn_reflns_theta_max     30.032
_diffrn_reflns_theta_full     25.242
_diffrn_measured_fraction_theta_max     1.000
_diffrn_measured_fraction_theta_full     1.000
_diffrn_reflns_limit_h_min     -9
_diffrn_reflns_limit_h_max     9
_diffrn_reflns_limit_k_min     -11
_diffrn_reflns_limit_k_max     11
_diffrn_reflns_limit_l_min     -13
_diffrn_reflns_limit_l_max     13
_refine_special_details     ?
_reflns_number_total     1557
_reflns_number_gt     1336
_reflns_threshold_expression     'I > 2\s(I)'
_refine_ls_structure_factor_coef     Fsqd
_refine_ls_matrix_type     full
_refine_ls_R_factor_all     0.0406
_refine_ls_R_factor_gt     0.0325
_refine_ls_wR_factor_gt     0.0854
_refine_ls_wR_factor_ref     0.0900
_refine_ls_goodness_of_fit_ref     1.037
_refine_ls_restrained_S_all     1.037
_refine_ls_number_reflns     1557
_refine_ls_number_parameters     100
_refine_ls_number_restraints     0
_refine_ls_hydrogen_treatment     undef
_refine_ls_weighting_scheme     calc
_refine_ls_weighting_details
              'w=1/[\s^2^(Fo^2^)+(0.0600P)^2^+1.1000P] where P=(Fo^2^+2Fc^2^)/3'
_atom_sites_solution_hydrogens     .
_atom_sites_solution_primary     ?
_atom_sites_solution_secondary     ?
_refine_ls_shift/su_max     0.000
_refine_ls_shift/su_mean     0.000
_refine_diff_density_max     1.543
_refine_diff_density_min     -1.494
_refine_ls_extinction_method     none
_refine_ls_extinction_coef     .
loop_
    _atom_type_symbol
    _atom_type_description
    _atom_type_scat_dispersion_real
    _atom_type_scat_dispersion_imag
    _atom_type_scat_source
    'O' 'O' 0.0106 0.0060
                         'International Tables Vol C Tables 4.2.6.8 and 6.1.1.4'
    'Ga' 'Ga' 0.2307 1.6083
                         'International Tables Vol C Tables 4.2.6.8 and 6.1.1.4'
    'As' 'As' 0.0499 2.0058
                         'International Tables Vol C Tables 4.2.6.8 and 6.1.1.4'
    'Na' 'Na' 0.0362 0.0249
                         'International Tables Vol C Tables 4.2.6.8 and 6.1.1.4'
_computing_data_collection
;
COLLECT (Nonius, 2003)
;
_computing_cell_refinement
;
HKL SCALEPACK (Otwinowski <i>et al.</i>,  2003)
;
_computing_data_reduction
;
HKL DENZO and SCALEPACK (Otwinowski <i>et al.</i>,  2003)
;
_computing_structure_solution
;
SHELXS97 (Sheldrick, 2008)
;
_computing_structure_refinement
;
SHELXL2016 (Sheldrick, 2015)
;
_computing_molecular_graphics
;
DIAMOND (Brandenburg, 2005)
;
_computing_publication_material
;
publCIF (Westrip, 2010)
;
loop_
    _atom_site_type_symbol
    _atom_site_label
    _atom_site_fract_x
    _atom_site_fract_y
    _atom_site_fract_z
    _atom_site_U_iso_or_equiv
    _atom_site_adp_type
    _atom_site_calc_flag
    _atom_site_occupancy
    _atom_site_disorder_assembly
    _atom_site_disorder_group
    Na Na 0.8070(3) 0.1389(2) 0.4691(2) 0.0212(4) Uani d 1 . .
    Ga Ga 0.28177(7) 0.27455(6) 0.49377(5) 0.00989(14) Uani d 1 . .
    As As1 0.51759(7) 0.41477(5) 0.29095(5) 0.00962(13) Uani d 1 . .
    As As2 0.94401(7) 0.53707(5) 0.29682(5) 0.00931(13) Uani d 1 . .
    O O1 0.3798(5) 0.4129(4) 0.1176(3) 0.0128(6) Uani d 1 . .
    O O2 0.5235(5) 0.5967(4) 0.3635(4) 0.0132(6) Uani d 1 . .
    O O3 0.4850(5) 0.2586(4) 0.3921(4) 0.0126(6) Uani d 1 . .
    O O4 0.7683(5) 0.3827(4) 0.2891(4) 0.0137(6) Uani d 1 . .
    O O5 0.1637(5) 0.4423(4) 0.3491(3) 0.0134(6) Uani d 1 . .
    O O6 0.9305(5) 0.6834(4) 0.4127(4) 0.0140(6) Uani d 1 . .
    O O7 0.9038(5) 0.6014(4) 0.1260(3) 0.0117(6) Uani d 1 . .
loop_
    _atom_site_aniso_label
    _atom_site_aniso_U_11
    _atom_site_aniso_U_22
    _atom_site_aniso_U_33
    _atom_site_aniso_U_12
    _atom_site_aniso_U_13
    _atom_site_aniso_U_23
    Na 0.0190(10) 0.0122(9) 0.0286(10) -0.0006(8) 0.0013(8) 0.0005(8)
    Ga 0.0130(3) 0.0074(2) 0.0096(2) 0.00006(16) 0.00367(19) 0.00009(16)
    As1 0.0125(2) 0.0070(2) 0.0090(2) -0.00080(15) 0.00274(17) 0.00001(15)
    As2 0.0120(2) 0.0073(2) 0.0086(2) 0.00045(15) 0.00308(17) 0.00032(15)
    O1 0.0175(17) 0.0087(14) 0.0102(14) -0.0003(12) 0.0011(12) 0.0012(12)
    O2 0.0167(16) 0.0064(14) 0.0164(15) -0.0015(11) 0.0049(13) -0.0028(12)
    O3 0.0166(16) 0.0087(14) 0.0146(15) 0.0022(12) 0.0080(13) 0.0035(12)
    O4 0.0098(15) 0.0121(14) 0.0198(16) 0.0002(12) 0.0055(12) 0.0001(12)
    O5 0.0130(16) 0.0124(14) 0.0142(15) 0.0039(12) 0.0029(13) 0.0043(12)
    O6 0.0188(17) 0.0120(15) 0.0139(14) -0.0035(12) 0.0088(13) -0.0043(12)
    O7 0.0157(16) 0.0116(14) 0.0082(13) 0.0022(12) 0.0042(12) 0.0033(12)
_geom_special_details
;
 All esds (except the esd in the dihedral angle between two l.s. planes)
 are estimated using the full covariance matrix.  The cell esds are taken
 into account individually in the estimation of esds in distances, angles
 and torsion angles; correlations between esds in cell parameters are only
 used when they are defined by crystal symmetry.  An approximate (isotropic)
 treatment of cell esds is used for estimating esds involving l.s. planes.
;
loop_
    _geom_bond_atom_site_label_1
    _geom_bond_atom_site_label_2
    _geom_bond_site_symmetry_2
    _geom_bond_distance
    _geom_bond_publ_flag
    Na O1 2_645 2.289(4) y
    Na O6 3_766 2.360(4) y
    Na O3 . 2.364(4) y
    Na O7 4_566 2.468(4) y
    Na O7 2_745 2.479(4) y
    Na O4 . 2.624(4) y
    Ga O2 3_666 1.940(3) y
    Ga O1 4_566 1.952(3) y
    Ga O3 . 1.960(3) y
    Ga O5 . 1.967(3) y
    Ga O6 3_666 1.987(3) y
    Ga O7 2_645 2.042(3) y
    As1 O2 . 1.655(3) y
    As1 O1 . 1.664(3) y
    As1 O3 . 1.676(3) y
    As1 O4 . 1.777(3) y
    As2 O5 1_655 1.661(3) y
    As2 O6 . 1.671(3) y
    As2 O7 . 1.678(3) y
    As2 O4 . 1.756(3) y
loop_
    _geom_angle_atom_site_label_1
    _geom_angle_atom_site_label_2
    _geom_angle_atom_site_label_3
    _geom_angle_site_symmetry_1
    _geom_angle_site_symmetry_3
    _geom_angle
    _geom_angle_publ_flag
    O1 Na O6 2_645 3_766 163.76(16) ?
    O1 Na O3 2_645 . 80.93(13) ?
    O6 Na O3 3_766 . 114.82(15) ?
    O1 Na O7 2_645 4_566 65.73(13) ?
    O6 Na O7 3_766 4_566 99.98(14) ?
    O3 Na O7 . 4_566 126.13(14) ?
    O1 Na O7 2_645 2_745 101.56(14) ?
    O6 Na O7 3_766 2_745 69.89(12) ?
    O3 Na O7 . 2_745 137.74(14) ?
    O7 Na O7 4_566 2_745 91.40(12) ?
    O1 Na O4 2_645 . 116.75(14) ?
    O6 Na O4 3_766 . 75.75(13) ?
    O3 Na O4 . . 64.59(11) ?
    O7 Na O4 4_566 . 168.81(15) ?
    O7 Na O4 2_745 . 77.43(12) ?
    O2 Ga O1 3_666 4_566 87.52(13) ?
    O2 Ga O3 3_666 . 86.31(14) ?
    O1 Ga O3 4_566 . 94.67(14) ?
    O2 Ga O5 3_666 . 100.04(14) ?
    O1 Ga O5 4_566 . 172.28(14) ?
    O3 Ga O5 . . 84.37(14) ?
    O2 Ga O6 3_666 3_666 92.25(14) ?
    O1 Ga O6 4_566 3_666 91.80(14) ?
    O3 Ga O6 . 3_666 173.31(13) ?
    O5 Ga O6 . 3_666 89.46(14) ?
    O2 Ga O7 3_666 2_645 168.13(13) ?
    O1 Ga O7 4_566 2_645 80.66(14) ?
    O3 Ga O7 . 2_645 95.74(13) ?
    O5 Ga O7 . 2_645 91.80(13) ?
    O6 Ga O7 3_666 2_645 87.01(13) ?
    O2 As1 O1 . . 111.67(16) ?
    O2 As1 O3 . . 116.27(16) ?
    O1 As1 O3 . . 116.25(16) ?
    O2 As1 O4 . . 103.93(16) ?
    O1 As1 O4 . . 105.16(17) ?
    O3 As1 O4 . . 101.46(16) ?
    O5 As2 O6 1_655 . 111.76(17) ?
    O5 As2 O7 1_655 . 108.37(16) ?
    O6 As2 O7 . . 113.90(16) ?
    O5 As2 O4 1_655 . 103.91(16) ?
    O6 As2 O4 . . 112.00(16) ?
    O7 As2 O4 . . 106.27(16) ?
    As2 O4 As1 . . 124.73(19) y
_shelx_hkl_file
;
   0   0   1    0.00    0.10   1
   0   0   2  206.20    2.60   1
   0   0   3    1.40    0.30   1
   0   0   4  405.70    5.10   1
   0   0   5   -0.90    0.40   1
   0   0   6  311.30    4.00   1
   0   0   7   -1.10    0.60   1
   0   0   8    2.40    0.70   1
   0   0   9    0.70    0.80   1
   0   0  10  928.50   17.20   1
   0   0  11    2.10    1.70   1
   0   0  12  148.00    5.20   1
   0   0  13   -1.00    2.70   1
   0   1   0    0.80    0.20   1
   0  -1   0   -0.10    0.20   1
   0   1   1  225.10    3.10   1
   0  -1  -1  213.90    2.90   1
   0   1   2   76.70    1.10   1
   0  -1  -2   79.00    1.00   1
   0   1   3 1157.70   11.90   1
   0  -1  -3 1188.90   12.60   1
   0   1   4    6.90    0.50   1
   0  -1  -4    7.60    0.50   1
   0   1   5 1308.50   15.90   1
   0  -1  -5 1362.70   14.80   1
   0   1   6  129.10    1.80   1
   0  -1  -6  138.90    1.90   1
   0   1   7  565.30    6.60   1
   0  -1  -7  586.90    6.90   1
   0   1   8    1.20    0.70   1
   0  -1  -8    1.70    0.60   1
   0   1   9  169.80    3.80   1
   0  -1  -9  164.70    3.20   1
   0   1  10   76.50    3.60   1
   0  -1 -10   76.20    2.70   1
   0   1  11    0.80    1.60   1
   0  -1 -11    0.70    1.50   1
   0   1  12    7.70    1.90   1
   0  -1 -12    7.90    2.20   1
   0   1  13    5.10    3.10   1
   0  -1 -13    4.00    3.00   1
   0   2   0  152.00    2.60   1
   0  -2   0  146.50    2.10   1
   0   2   1  129.80    1.70   1
   0  -2  -1  127.00    1.50   1
   0   2   2 2648.00   23.70   1
   0  -2  -2 2713.30   30.90   1
   0   2   3  294.80    3.10   1
   0  -2  -3  281.50    3.20   1
   0   2   4   59.30    0.90   1
   0  -2  -4   60.40    1.00   1
   0   2   5    4.10    0.50   1
   0  -2  -5    4.10    0.40   1
   0   2   6   46.80    1.10   1
   0  -2  -6   46.00    1.00   1
   0   2   7    0.90    0.70   1
   0  -2  -7    0.10    0.50   1
   0   2   8  399.30    7.30   1
   0  -2  -8  428.40    6.20   1
   0   2   9   15.00    0.90   1
   0  -2  -9   15.70    1.00   1
   0   2  10    6.00    1.20   1
   0  -2 -10    8.60    1.40   1
   0   2  11   16.10    1.90   1
   0  -2 -11   13.00    1.60   1
   0   2  12  339.00    8.50   1
   0  -2 -12  331.10    8.50   1
   0   2  13    6.90    2.80   1
   0  -2 -13    7.70    3.00   1
   0   3   0    0.90    0.50   1
   0  -3   0    0.50    0.40   1
   0   3   1    6.40    0.40   1
   0  -3  -1    6.00    0.30   1
   0   3   2    0.40    0.30   1
   0  -3  -2    0.60    0.30   1
   0   3   3  228.60    2.50   1
   0  -3  -3  225.90    3.10   1
   0   3   4  100.40    1.40   1
   0  -3  -4   95.70    1.50   1
   0   3   5   66.40    1.10   1
   0  -3  -5   63.70    1.20   1
   0   3   6   66.50    1.50   1
   0  -3  -6   67.80    1.60   1
   0   3   7   99.80    2.10   1
   0  -3  -7  102.50    2.00   1
   0   3   8   40.80    1.50   1
   0  -3  -8   38.50    1.30   1
   0   3   9    2.30    1.20   1
   0  -3  -9    0.80    0.90   1
   0   3  10   -0.10    1.30   1
   0  -3 -10    1.10    1.30   1
   0   3  11   14.50    2.10   1
   0  -3 -11   16.20    2.40   1
   0   3  12   38.40    3.00   1
   0  -3 -12   42.70    3.00   1
   0   3  13   45.10    3.50   1
   0  -3 -13   38.00    3.40   1
   0   4   0    6.80    0.70   1
   0  -4   0    6.30    0.60   1
   0   4   1   27.50    0.70   1
   0  -4  -1   26.20    0.60   1
   0   4   2  184.50    2.40   1
   0  -4  -2  184.00    2.20   1
   0   4   3    0.10    0.40   1
   0  -4  -3    1.00    0.40   1
   0   4   4  118.50    1.70   1
   0  -4  -4  118.80    1.80   1
   0   4   5    4.00    0.50   1
   0  -4  -5    3.70    0.60   1
   0   4   6   93.00    1.70   1
   0  -4  -6   97.00    2.00   1
   0   4   7   12.10    0.70   1
   0  -4  -7   11.60    0.70   1
   0   4   8   26.50    1.10   1
   0  -4  -8   21.00    0.90   1
   0   4   9    0.60    0.90   1
   0  -4  -9    0.40    1.10   1
   0   4  10   69.10    4.10   1
   0  -4 -10   66.80    3.10   1
   0   4  11    2.20    3.00   1
   0  -4 -11    1.20    2.40   1
   0   4  12   59.60    4.00   1
   0  -4 -12   48.90    3.50   1
   0   4  13    0.60    2.90   1
   0  -4 -13    3.30    3.10   1
   0   5   0    0.10    0.80   1
   0  -5   0   -0.20    0.60   1
   0   5   1  261.60    3.40   1
   0  -5  -1  256.40    2.70   1
   0   5   2    2.30    0.50   1
   0  -5  -2    1.70    0.40   1
   0   5   3  321.70    3.90   1
   0  -5  -3  310.40    3.70   1
   0   5   4   71.00    1.60   1
   0  -5  -4   66.20    1.50   1
   0   5   5    7.70    0.70   1
   0  -5  -5    8.70    0.60   1
   0   5   6   69.60    1.50   1
   0  -5  -6   71.70    1.60   1
   0   5   7  185.80    3.50   1
   0  -5  -7  193.00    3.70   1
   0   5   8    9.20    0.80   1
   0  -5  -8   12.00    0.90   1
   0   5   9    8.00    1.30   1
   0  -5  -9   10.10    1.90   1
   0   5  10   -1.00    2.90   1
   0  -5 -10   -3.70    2.20   1
   0   5  11   58.70    4.40   1
   0  -5 -11   57.40    3.60   1
   0   5  12    2.30    2.70   1
   0  -5 -12   -1.80    2.30   1
   0   6   0  928.80   14.70   1
   0  -6   0  915.60   13.20   1
   0   6   1  213.70    3.10   1
   0  -6  -1  210.30    2.70   1
   0   6   2   38.70    1.10   1
   0  -6  -2   38.70    0.90   1
   0   6   3  256.40    3.60   1
   0  -6  -3  257.30    3.60   1
   0   6   4   41.60    1.30   1
   0  -6  -4   38.90    1.10   1
   0   6   5    1.20    0.70   1
   0  -6  -5    1.90    0.50   1
   0   6   6   39.00    1.30   1
   0  -6  -6   37.50    1.30   1
   0   6   7    2.00    0.70   1
   0  -6  -7    1.20    0.70   1
   0   6   8   33.90    1.90   1
   0  -6  -8   34.20    2.80   1
   0   6   9  212.20    5.70   1
   0  -6  -9  230.30    7.80   1
   0   6  10  106.10    4.70   1
   0  -6 -10   92.20    4.80   1
   0   6  11   32.40    3.60   1
   0  -6 -11   36.00    3.70   1
   0   6  12   13.70    4.00   1
   0  -6 -12   20.80    4.70   1
   0   7   0   -0.60    1.00   1
   0  -7   0    0.20    1.10   1
   0   7   1  385.30    5.60   1
   0  -7  -1  388.30    5.90   1
   0   7   2  220.40    3.50   1
   0  -7  -2  220.70    3.50   1
   0   7   3   19.50    1.00   1
   0  -7  -3   19.00    0.90   1
   0   7   4  234.60    4.40   1
   0  -7  -4  236.50    4.60   1
   0   7   5  430.20    6.70   1
   0  -7  -5  431.00    8.00   1
   0   7   6  393.90    7.00   1
   0  -7  -6  387.10    7.40   1
   0   7   7   -1.70    1.50   1
   0  -7  -7    0.10    1.70   1
   0   7   8  171.10    4.80   1
   0  -7  -8  163.00    6.10   1
   0   7   9  114.80    4.90   1
   0  -7  -9  108.90    5.00   1
   0   7  10   23.70    3.10   1
   0  -7 -10   27.50    3.40   1
   0   7  11   13.40    3.50   1
   0  -7 -11    2.40    4.00   1
   0   8   0    5.00    1.30   1
   0  -8   0    9.50    1.40   1
   0   8   1  543.90    9.10   1
   0  -8  -1  566.50    8.40   1
   0   8   2  142.00    3.10   1
   0  -8  -2  139.40    3.00   1
   0   8   3  175.30    3.80   1
   0  -8  -3  193.80    4.20   1
   0   8   4    1.80    1.20   1
   0  -8  -4    4.00    1.00   1
   0   8   5   69.10    2.70   1
   0  -8  -5   72.10    2.30   1
   0   8   6    6.80    2.40   1
   0  -8  -6    7.60    1.70   1
   0   8   7   75.60    3.50   1
   0  -8  -7   76.00    3.40   1
   0   8   8   30.10    2.50   1
   0  -8  -8   37.80    4.30   1
   0   8   9  112.30    5.40   1
   0  -8  -9  123.00    7.60   1
   0   8  10    5.70    2.70   1
   0  -8 -10    0.50    3.00   1
   0   9   0   -1.30    1.80   1
   0  -9   0    0.00    1.40   1
   0   9   1   57.20    2.60   1
   0  -9  -1   60.20    2.00   1
   0   9   2   29.90    2.10   1
   0  -9  -2   33.90    1.60   1
   0   9   3  162.60    4.90   1
   0  -9  -3  169.90    4.80   1
   0   9   4  384.70    8.90   1
   0  -9  -4  392.20    9.00   1
   0   9   5   36.10    2.50   1
   0  -9  -5   34.80    2.70   1
   0   9   6  284.10    8.10   1
   0  -9  -6  306.30    9.80   1
   0   9   7   66.30    3.70   1
   0  -9  -7   67.20    4.30   1
   0   9   8  118.50    6.40   1
   0  -9  -8  147.50    7.00   1
   0   9   9   30.70    3.70   1
   0  -9  -9   31.60    5.20   1
   0  10   0    2.90    2.70   1
   0 -10   0    1.10    1.80   1
   0  10   1  181.20    5.30   1
   0 -10  -1  186.00    4.60   1
   0  10   2    3.20    1.70   1
   0 -10  -2    3.90    1.30   1
   0  10   3  106.90    4.00   1
   0 -10  -3  103.40    3.60   1
   0  10   4    0.70    2.40   1
   0 -10  -4    3.90    2.30   1
   0  10   5    0.50    2.10   1
   0 -10  -5   -0.40    2.40   1
   0  10   6    7.20    2.50   1
   0 -10  -6    4.80    2.70   1
   0  10   7    9.30    2.80   1
   0 -10  -7   13.70    3.50   1
   0  10   8    2.60    3.30   1
   0 -10  -8    9.70    3.80   1
   0  11   0    1.00    3.20   1
   0 -11   0    1.10    2.60   1
   0  11   1   56.00    3.20   1
   0 -11  -1   49.50    2.60   1
   0  11   2   21.20    2.70   1
   0 -11  -2   24.90    2.20   1
   0  11   3   27.40    4.10   1
   0 -11  -3   25.60    2.90   1
   0  11   4   33.40    3.70   1
   0 -11  -4   37.70    3.10   1
   0  11   5   19.90    2.90   1
   0 -11  -5   22.70    3.30   1
   0  11   6   30.40    3.60   1
   0 -11  -6   25.80    3.80   1
   0  12   0    1.20    3.90   1
   0 -12   0    6.80    4.00   1
   0  12   1   16.20    3.40   1
   0 -12  -1   12.60    3.80   1
   0  12   2    3.40    3.40   1
   0 -12  -2    5.60    3.30   1
   0  12   3    1.90    3.10   1
   0 -12  -3    0.10    3.00   1
   0 -12  -4    3.30    7.40   1
   1   0 -14   54.60    4.30   1
   1   0 -13    2.00    2.10   1
   1   0 -12   -2.30    1.30   1
   1   0 -11    1.00    1.70   1
   1   0 -10    3.40    1.20   1
   1   0  -9    0.60    0.70   1
   1   0  -8  339.00    5.10   1
   1   0  -7    0.70    0.60   1
   1   0  -6  134.50    2.10   1
   1   0  -5    0.30    0.40   1
   1   0  -4   72.40    1.30   1
   1   0  -3    0.00    0.30   1
   1   0  -2   69.60    1.20   1
   1   0  -1    0.00    0.30   1
   1   0   0   25.50    0.60   1
   1   0   1    1.60    0.30   1
   1   0   2   56.20    0.80   1
   1   0   3    0.20    0.30   1
   1   0   4   22.90    0.60   1
   1   0   5   -0.10    0.40   1
   1   0   6   79.00    1.30   1
   1   0   7    1.00    0.60   1
   1   0   8    4.80    0.70   1
   1   0   9    2.10    0.80   1
   1   0  10    2.90    1.40   1
   1   0  11    0.80    1.60   1
   1   0  12    0.00    2.30   1
   1   0  13   -5.60    3.20   1
   1   1 -14   32.00    3.80   1
  -1  -1  14   37.40    4.70   1
   1   1 -13   45.10    3.40   1
  -1  -1  13   43.60    2.80   1
   1   1 -12   21.10    2.10   1
  -1  -1  12   18.40    1.90   1
   1   1 -11   72.00    2.50   1
  -1  -1  11   72.60    2.60   1
   1   1 -10   53.40    2.30   1
  -1  -1  10   54.60    2.60   1
   1   1  -9  101.90    1.90   1
  -1  -1   9  109.30    2.40   1
   1   1  -8  616.00    8.20   1
  -1  -1   8  642.90    8.90   1
   1   1  -7   14.10    0.60   1
  -1  -1   7   12.10    0.80   1
   1   1  -6    0.30    0.30   1
  -1  -1   6    0.00    0.50   1
   1   1  -5    4.70    0.30   1
  -1  -1   5    4.20    0.50   1
   1   1  -4  234.90    3.00   1
  -1  -1   4  231.50    3.20   1
   1   1  -3  225.90    2.70   1
  -1  -1   3  231.10    3.30   1
   1   1  -2  137.40    1.80   1
  -1  -1   2  132.70    1.60   1
   1   1  -1   88.20    1.10   1
  -1  -1   1   89.60    1.60   1
   1   1   0  517.10    6.00   1
  -1  -1   0  500.70    5.80   1
   1   1   1  120.60    1.50   1
  -1  -1  -1  123.90    2.10   1
   1   1   2  660.90    7.00   1
  -1  -1  -2  689.90    7.50   1
   1   1   3   63.40    1.00   1
  -1  -1  -3   69.80    1.00   1
   1   1   4   -0.70    0.40   1
  -1  -1  -4    0.70    0.30   1
   1   1   5   -0.60    0.40   1
  -1  -1  -5   -0.10    0.40   1
   1   1   6  578.20    6.50   1
  -1  -1  -6  588.80    6.30   1
   1   1   7    3.50    0.70   1
  -1  -1  -7    3.80    0.60   1
   1   1   8    1.70    0.70   1
  -1  -1  -8    0.90    0.60   1
   1   1   9   16.40    1.10   1
  -1  -1  -9   16.80    1.20   1
   1   1  10   97.90    3.20   1
  -1  -1 -10  100.30    3.30   1
   1   1  11    0.80    2.10   1
  -1  -1 -11   -0.70    2.20   1
   1   1  12   78.10    4.30   1
  -1  -1 -12   65.00    4.10   1
   1   1  13    5.00    3.80   1
  -1  -1 -13    7.30    5.50   1
   1   2 -14    2.60    2.70   1
  -1  -2  14   -0.80    2.60   1
   1   2 -13   98.70    4.90   1
  -1  -2  13   97.80    4.40   1
   1   2 -12    8.20    2.30   1
  -1  -2  12    9.50    2.00   1
   1   2 -11  108.50    3.80   1
  -1  -2  11  114.70    3.60   1
   1   2 -10  124.90    4.10   1
  -1  -2  10  129.20    3.50   1
   1   2  -9  129.90    3.10   1
  -1  -2   9  135.20    2.60   1
   1   2  -8    8.30    0.50   1
  -1  -2   8    9.80    0.90   1
   1   2  -7    3.10    0.40   1
  -1  -2   7    3.30    0.60   1
   1   2  -6  243.30    3.10   1
  -1  -2   6  251.60    3.70   1
   1   2  -5    0.60    0.40   1
  -1  -2   5    1.40    0.60   1
   1   2  -4    0.80    0.30   1
  -1  -2   4   -0.40    0.50   1
   1   2  -3  590.10    6.70   1
  -1  -2   3  569.10    6.10   1
   1   2  -2    1.70    0.40   1
  -1  -2   2    1.70    0.30   1
   1   2  -1  385.80    4.80   1
  -1  -2   1  378.70    4.50   1
   1   2   0  207.50    2.30   1
  -1  -2   0  209.00    2.60   1
   1   2   1 1747.10   20.40   1
  -1  -2  -1 1688.30   19.40   1
   1   2   2   40.00    0.90   1
  -1  -2  -2   38.00    0.90   1
   1   2   3    4.30    0.50   1
  -1  -2  -3    3.10    0.40   1
   1   2   4   38.10    0.80   1
  -1  -2  -4   39.20    0.70   1
   1   2   5  196.60    2.50   1
  -1  -2  -5  202.10    2.50   1
   1   2   6    7.10    0.60   1
  -1  -2  -6    9.00    0.60   1
   1   2   7   65.70    1.70   1
  -1  -2  -7   66.60    1.30   1
   1   2   8   -0.20    0.70   1
  -1  -2  -8    0.00    0.60   1
   1   2   9  121.50    3.10   1
  -1  -2  -9  113.20    2.90   1
   1   2  10    2.30    1.40   1
  -1  -2 -10    1.10    1.20   1
   1   2  11  243.10    7.60   1
  -1  -2 -11  272.90    8.00   1
   1   2  12   33.50    3.40   1
  -1  -2 -12   26.40    3.30   1
   1   2  13   24.20    4.00   1
  -1  -2 -13   16.90    6.20   1
   1   3 -13   -0.20    3.10   1
  -1  -3  13    7.00    2.50   1
   1   3 -12   48.80    3.40   1
  -1  -3  12   58.50    3.00   1
   1   3 -11   14.30    2.30   1
  -1  -3  11   15.10    1.80   1
   1   3 -10   92.90    3.70   1
  -1  -3  10  111.10    3.70   1
   1   3  -9   31.60    1.00   1
  -1  -3   9   31.40    1.40   1
   1   3  -8   72.20    1.60   1
  -1  -3   8   76.30    1.80   1
   1   3  -7    0.90    0.70   1
  -1  -3   7    1.70    0.80   1
   1   3  -6 1818.00   23.60   1
  -1  -3   6 1795.30   21.90   1
   1   3  -5  451.10    6.50   1
  -1  -3   5  438.30    5.50   1
   1   3  -4   11.90    0.50   1
  -1  -3   4   13.20    0.50   1
   1   3  -3  123.20    1.70   1
  -1  -3   3  123.60    1.70   1
   1   3  -2  310.80    3.80   1
  -1  -3   2  309.60    3.70   1
   1   3  -1   70.40    1.10   1
  -1  -3   1   75.90    1.20   1
   1   3   0  182.10    2.10   1
  -1  -3   0  181.60    2.10   1
   1   3   1   41.10    0.70   1
  -1  -3  -1   42.80    0.80   1
   1   3   2  436.70    5.10   1
  -1  -3  -2  438.40    6.60   1
   1   3   3   88.00    1.40   1
  -1  -3  -3   91.50    1.70   1
   1   3   4 2167.50   22.90   1
  -1  -3  -4 2138.40   25.00   1
   1   3   5   99.80    1.80   1
  -1  -3  -5   96.00    1.70   1
   1   3   6  348.90    6.10   1
  -1  -3  -6  348.40    5.10   1
   1   3   7  114.30    3.30   1
  -1  -3  -7  108.00    1.90   1
   1   3   8  526.70   10.40   1
  -1  -3  -8  525.80    7.00   1
   1   3   9   14.80    1.70   1
  -1  -3  -9   15.40    1.40   1
   1   3  10   11.90    1.50   1
  -1  -3 -10   18.10    2.50   1
   1   3  11   20.70    2.00   1
  -1  -3 -11   14.40    3.10   1
   1   3  12   29.80    3.10   1
  -1  -3 -12   38.00    4.50   1
   1   3  13    7.60    2.60   1
  -1  -3 -13    8.20    3.20   1
   1   4 -13   58.50    4.00   1
  -1  -4  13   66.50    5.00   1
   1   4 -12  139.00    7.10   1
  -1  -4  12  127.60    5.70   1
   1   4 -11  349.80   11.40   1
  -1  -4  11  384.30   10.30   1
   1   4 -10    5.60    1.50   1
  -1  -4  10    7.40    1.30   1
   1   4  -9   45.80    1.70   1
  -1  -4   9   45.90    2.00   1
   1   4  -8  216.60    4.30   1
  -1  -4   8  214.30    3.80   1
   1   4  -7  193.90    3.20   1
  -1  -4   7  200.00    3.20   1
   1   4  -6   18.70    0.90   1
  -1  -4   6   19.50    0.90   1
   1   4  -5   72.90    1.30   1
  -1  -4   5   77.90    1.60   1
   1   4  -4    0.40    0.50   1
  -1  -4   4    0.30    0.50   1
   1   4  -3   74.00    1.40   1
  -1  -4   3   73.20    1.20   1
   1   4  -2  784.40    9.10   1
  -1  -4   2  762.40    7.60   1
   1   4  -1 1522.80   17.70   1
  -1  -4   1 1567.10   16.20   1
   1   4   0  200.20    2.30   1
  -1  -4   0  202.70    2.40   1
   1   4   1  168.20    2.10   1
  -1  -4  -1  177.50    2.30   1
   1   4   2  343.30    3.70   1
  -1  -4  -2  346.00    4.50   1
   1   4   3 1301.10   14.30   1
  -1  -4  -3 1268.70   19.40   1
   1   4   4  106.30    1.60   1
  -1  -4  -4  111.20    2.20   1
   1   4   5    0.70    0.80   1
  -1  -4  -5    0.10    0.70   1
   1   4   6   24.30    1.50   1
  -1  -4  -6   21.80    0.90   1
   1   4   7    0.30    1.20   1
  -1  -4  -7    1.00    0.70   1
   1   4   8   20.40    1.80   1
  -1  -4  -8   21.00    1.90   1
   1   4   9  361.20    8.90   1
  -1  -4  -9  336.10    8.60   1
   1   4  10  111.90    4.10   1
  -1  -4 -10  112.10    4.40   1
   1   4  11  103.00    4.20   1
  -1  -4 -11  100.50    5.60   1
   1   4  12   31.20    2.90   1
  -1  -4 -12   37.80    4.10   1
   1   5 -13    7.20    3.90   1
  -1  -5  13    8.20    3.10   1
   1   5 -12    9.10    3.50   1
  -1  -5  12    3.00    2.80   1
   1   5 -11   39.50    3.70   1
  -1  -5  11   31.60    2.70   1
   1   5 -10    5.50    1.70   1
  -1  -5  10    5.80    1.90   1
   1   5  -9   23.00    1.40   1
  -1  -5   9   26.30    1.90   1
   1   5  -8  281.10    4.90   1
  -1  -5   8  305.10    6.20   1
   1   5  -7  297.50    5.80   1
  -1  -5   7  291.00    5.80   1
   1   5  -6   47.10    1.40   1
  -1  -5   6   48.10    1.50   1
   1   5  -5  181.70    2.80   1
  -1  -5   5  181.00    3.20   1
   1   5  -4  895.10   10.00   1
  -1  -5   4  877.40    9.70   1
   1   5  -3  282.30    3.70   1
  -1  -5   3  288.80    3.40   1
   1   5  -2    8.20    0.60   1
  -1  -5   2    9.10    0.60   1
   1   5  -1   35.10    0.90   1
  -1  -5   1   37.30    0.80   1
   1   5   0  666.10    6.90   1
  -1  -5   0  672.00    6.70   1
   1   5   1   66.90    1.10   1
  -1  -5  -1   71.20    1.20   1
   1   5   2  432.50    4.70   1
  -1  -5  -2  431.50    5.30   1
   1   5   3  391.70    4.70   1
  -1  -5  -3  373.50    5.40   1
   1   5   4   12.30    0.50   1
  -1  -5  -4   14.80    1.30   1
   1   5   5  207.80    3.80   1
  -1  -5  -5  216.80    4.20   1
   1   5   6  820.20   15.80   1
  -1  -5  -6  794.20   14.70   1
   1   5   7  160.90    4.10   1
  -1  -5  -7  160.10    4.00   1
   1   5   8   34.40    2.00   1
  -1  -5  -8   33.50    2.80   1
   1   5   9   84.00    3.50   1
  -1  -5  -9   77.30    3.60   1
   1   5  10  131.80    7.70   1
  -1  -5 -10  124.80    5.10   1
   1   5  11    0.50    2.10   1
  -1  -5 -11    2.40    2.30   1
   1   5  12   16.90    2.30   1
  -1  -5 -12   15.40    3.30   1
   1   6 -12   34.10    4.20   1
  -1  -6  12   31.30    4.90   1
   1   6 -11    5.30    2.40   1
  -1  -6  11    1.70    2.20   1
   1   6 -10  143.10    5.20   1
  -1  -6  10  153.00    6.00   1
   1   6  -9  320.20    9.40   1
  -1  -6   9  326.00    9.60   1
   1   6  -8    0.00    1.10   1
  -1  -6   8    2.20    1.10   1
   1   6  -7    2.40    0.90   1
  -1  -6   7    2.40    0.90   1
   1   6  -6    1.10    0.80   1
  -1  -6   6    1.30    0.80   1
   1   6  -5  133.60    2.70   1
  -1  -6   5  135.10    2.70   1
   1   6  -4   86.40    2.00   1
  -1  -6   4   84.60    1.60   1
   1   6  -3   69.00    1.50   1
  -1  -6   3   69.10    1.30   1
   1   6  -2   99.20    1.70   1
  -1  -6   2   98.80    1.70   1
   1   6  -1    0.40    0.60   1
  -1  -6   1   -0.20    0.50   1
   1   6   0  747.10    8.40   1
  -1  -6   0  727.90    7.20   1
   1   6   1  662.90    7.50   1
  -1  -6  -1  665.90    7.10   1
   1   6   2  167.70    2.40   1
  -1  -6  -2  169.70    2.70   1
   1   6   3   37.70    1.10   1
  -1  -6  -3   36.70    1.00   1
   1   6   4    8.60    0.60   1
  -1  -6  -4    9.90    0.50   1
   1   6   5  178.30    4.60   1
  -1  -6  -5  180.20    5.40   1
   1   6   6    3.00    1.20   1
  -1  -6  -6    3.00    1.60   1
   1   6   7   48.90    2.30   1
  -1  -6  -7   53.70    3.10   1
   1   6   8   41.30    2.20   1
  -1  -6  -8   37.30    3.00   1
   1   6   9    0.80    1.90   1
  -1  -6  -9   -0.30    2.50   1
   1   6  10   76.60    5.30   1
  -1  -6 -10   74.50    4.80   1
   1   6  11  128.40    5.10   1
  -1  -6 -11  133.60    7.10   1
   1   7 -11    1.80    3.10   1
  -1  -7  11   -5.00    3.70   1
   1   7 -10    0.00    2.30   1
  -1  -7  10   -1.60    2.50   1
   1   7  -9   82.70    4.10   1
  -1  -7   9   88.20    5.40   1
   1   7  -8   37.40    2.10   1
  -1  -7   8   45.70    3.60   1
   1   7  -7   46.10    2.10   1
  -1  -7   7   42.00    1.60   1
   1   7  -6   38.60    1.70   1
  -1  -7   6   37.80    1.50   1
   1   7  -5   76.20    2.00   1
  -1  -7   5   75.80    1.90   1
   1   7  -4   10.30    1.20   1
  -1  -7   4   10.20    0.70   1
   1   7  -3   19.90    1.20   1
  -1  -7   3   21.30    1.00   1
   1   7  -2  353.60    5.00   1
  -1  -7   2  344.80    5.30   1
   1   7  -1   20.60    1.00   1
  -1  -7   1   21.40    0.90   1
   1   7   0    1.90    0.70   1
  -1  -7   0    1.40    0.70   1
   1   7   1    9.10    0.90   1
  -1  -7  -1    9.00    0.80   1
   1   7   2   21.10    1.10   1
  -1  -7  -2   19.80    1.00   1
   1   7   3   34.80    1.20   1
  -1  -7  -3   35.40    1.20   1
   1   7   4   28.30    1.10   1
  -1  -7  -4   27.60    0.90   1
   1   7   5  110.80    3.20   1
  -1  -7  -5  118.60    3.60   1
   1   7   6   -2.10    2.10   1
  -1  -7  -6    0.30    1.60   1
   1   7   7   36.00    2.80   1
  -1  -7  -7   38.00    2.60   1
   1   7   8   85.20    3.90   1
  -1  -7  -8   77.40    4.20   1
   1   7   9   15.30    2.70   1
  -1  -7  -9   18.70    3.10   1
   1   7  10   -1.20    3.00   1
  -1  -7 -10   -1.30    2.90   1
   1   7  11    3.60    2.80   1
  -1  -7 -11    2.10    3.10   1
   1   8 -11   12.60    4.80   1
  -1  -8  11   25.50    5.50   1
   1   8 -10   -2.10    3.00   1
  -1  -8  10    2.60    3.30   1
   1   8  -9   13.80    3.50   1
  -1  -8   9    5.30    3.60   1
   1   8  -8    4.80    2.00   1
  -1  -8   8    2.00    2.40   1
   1   8  -7  206.30    6.30   1
  -1  -8   7  208.60    7.20   1
   1   8  -6    1.20    1.50   1
  -1  -8   6    4.00    1.60   1
   1   8  -5    8.00    1.40   1
  -1  -8   5    7.80    0.90   1
   1   8  -4    8.50    1.70   1
  -1  -8   4    8.10    1.10   1
   1   8  -3  196.60    4.60   1
  -1  -8   3  193.10    3.90   1
   1   8  -2    8.20    0.90   1
  -1  -8   2    7.10    1.10   1
   1   8  -1   21.70    1.30   1
  -1  -8   1   23.70    1.30   1
   1   8   0    1.00    0.90   1
  -1  -8   0    1.70    0.80   1
   1   8   1   35.90    1.60   1
  -1  -8  -1   42.20    1.50   1
   1   8   2    3.90    1.00   1
  -1  -8  -2    4.80    0.90   1
   1   8   3  184.70    3.90   1
  -1  -8  -3  184.70    3.70   1
   1   8   4    6.40    1.10   1
  -1  -8  -4    8.40    1.00   1
   1   8   5   28.60    2.10   1
  -1  -8  -5   26.30    2.20   1
   1   8   6   -0.60    1.60   1
  -1  -8  -6   -2.30    1.70   1
   1   8   7   35.00    2.30   1
  -1  -8  -7   43.60    2.80   1
   1   8   8    3.30    1.90   1
  -1  -8  -8    1.80    2.70   1
   1   8   9   21.50    3.40   1
  -1  -8  -9   19.60    4.20   1
   1   8  10    2.80    3.30   1
  -1  -8 -10   -1.80    4.20   1
   1   9 -10    7.30    4.80   1
  -1  -9  10   13.60    6.20   1
   1   9  -9   13.30    3.60   1
  -1  -9   9   15.20    4.10   1
   1   9  -8   14.30    3.50   1
  -1  -9   8   16.50    3.10   1
   1   9  -7    3.00    2.10   1
  -1  -9   7    2.80    2.40   1
   1   9  -6   49.90    2.90   1
  -1  -9   6   50.20    3.40   1
   1   9  -5   71.70    2.90   1
  -1  -9   5   68.60    3.00   1
   1   9  -4   13.30    1.90   1
  -1  -9   4   12.30    1.90   1
   1   9  -3   19.40    1.70   1
  -1  -9   3   18.00    1.60   1
   1   9  -2   29.40    2.20   1
  -1  -9   2   31.60    1.80   1
   1   9  -1   33.00    2.00   1
  -1  -9   1   33.20    1.80   1
   1   9   0    2.30    1.40   1
  -1  -9   0    2.80    1.00   1
   1   9   1   39.40    2.30   1
  -1  -9  -1   41.30    1.70   1
   1   9   2    2.70    1.40   1
  -1  -9  -2    2.50    1.00   1
   1   9   3   26.70    2.00   1
  -1  -9  -3   24.00    1.60   1
   1   9   4   13.70    2.50   1
  -1  -9  -4   11.30    1.60   1
   1   9   5    4.90    2.00   1
  -1  -9  -5    8.00    2.00   1
   1   9   6    6.10    2.20   1
  -1  -9  -6   11.80    2.50   1
   1   9   7   10.50    2.40   1
  -1  -9  -7   17.70    3.50   1
   1   9   8    6.10    2.60   1
  -1  -9  -8   -3.00    2.90   1
   1   9   9   10.40    2.70   1
  -1  -9  -9   11.80    4.50   1
   1  10  -8   14.20    3.80   1
  -1 -10   8   17.10    3.50   1
   1  10  -7    9.70    2.60   1
  -1 -10   7   12.70    3.20   1
   1  10  -6   27.90    3.00   1
  -1 -10   6   24.50    3.30   1
   1  10  -5  130.00    5.20   1
  -1 -10   5  128.60    5.70   1
   1  10  -4   27.60    2.20   1
  -1 -10   4   25.70    2.10   1
   1  10  -3   36.10    2.50   1
  -1 -10   3   42.60    2.40   1
   1  10  -2  110.90    4.20   1
  -1 -10   2  105.40    3.50   1
   1  10  -1  141.00    4.60   1
  -1 -10   1  132.60    3.90   1
   1  10   0  167.60    5.00   1
  -1 -10   0  156.20    3.90   1
   1  10   1   76.30    3.30   1
  -1 -10  -1   71.60    2.60   1
   1  10   2  100.40    3.70   1
  -1 -10  -2   98.20    3.20   1
   1  10   3   68.10    3.90   1
  -1 -10  -3   67.90    3.80   1
   1  10   4   30.60    3.50   1
  -1 -10  -4   20.80    3.10   1
   1  10   5   51.00    3.90   1
  -1 -10  -5   58.40    4.20   1
   1  10   6   -0.20    2.30   1
  -1 -10  -6    4.70    2.80   1
   1  10   7   36.20    3.50   1
  -1 -10  -7   41.10    4.10   1
   1  11  -6    2.70    2.80   1
  -1 -11   6    1.40    2.50   1
   1  11  -5  112.90    5.50   1
  -1 -11   5  111.60    5.10   1
   1  11  -4    7.50    2.40   1
  -1 -11   4    8.20    2.30   1
   1  11  -3  268.80    8.80   1
  -1 -11   3  261.10    8.60   1
   1  11  -2   -0.40    2.20   1
  -1 -11   2    1.00    1.60   1
   1  11  -1    7.00    2.30   1
  -1 -11   1    3.50    1.60   1
   1  11   0    3.50    1.90   1
  -1 -11   0    3.80    2.50   1
   1  11   1    1.60    2.20   1
  -1 -11  -1    1.80    1.90   1
   1  11   2   -5.50    3.10   1
  -1 -11  -2    1.10    2.20   1
   1  11   3   83.30    4.80   1
[truncated: 105,551 more chars]
