# Supplementary material for: New M +, M 3+-arsenates – the framework structures of AgM 3+(HAsO4)2 (M 3+ = Al, Ga) and M +GaAs2O7 (M + = Na, Ag)
Source: Acta Crystallogr E Crystallogr Commun. 2017 Apr 28;73(Pt 5):785–90. doi: 10.1107/S2056989017005631 (PMC5418807; doi:10.1107/S2056989017005631)
Supplement: Supplementary file 2 [file e-73-00785-AgAlHAsO42sup2.hkl]

data_AgAlHAsO42                                                                 
_shelx_title ' agalhas in C2/c = AgAl(HAsO4)2'                                  
_shelx_refln_list_code          4                                               
_shelx_F_calc_maximum      349.35                                               
_exptl_crystal_F_000       768.00                                               
_reflns_d_resolution_high  0.6205                                               
                                                                                
loop_                                                                           
 _space_group_symop_operation_xyz                                               
 'x, y, z'                                                                      
 '-x, y, -z+1/2'                                                                
 'x+1/2, y+1/2, z'                                                              
 '-x+1/2, y+1/2, -z+1/2'                                                        
 '-x, -y, -z'                                                                   
 'x, -y, z-1/2'                                                                 
 '-x+1/2, -y+1/2, -z'                                                           
 'x+1/2, -y+1/2, z-1/2'                                                         
                                                                                
_cell_length_a     7.8420                                                       
_cell_length_b     9.9370                                                       
_cell_length_c     8.6860                                                       
_cell_angle_alpha  90.000                                                       
_cell_angle_beta  108.450                                                       
_cell_angle_gamma  90.000                                                       
                                                                                
_shelx_F_squared_multiplier     1.000                                           
                                                                                
loop_                                                                           
 _refln_index_h                                                                 
 _refln_index_k                                                                 
 _refln_index_l                                                                 
 _refln_F_squared_calc                                                          
 _refln_F_squared_meas                                                          
 _refln_F_squared_sigma                                                         
 _refln_observed_status                                                         
   2   0   0     122047.28     121246.95      1123.59 o                         
   4   0   0      53559.01      53160.20       461.89 o                         
   6   0   0       7076.13       6896.77        73.32 o                         
   8   0   0       3199.36       3245.70        48.08 o                         
  10   0   0         12.71          7.01        13.31 o                         
   1   1   0       5200.68       5008.84        76.81 o                         
   3   1   0       1683.00       1743.45        30.13 o                         
   5   1   0      20813.50      20419.03       144.74 o                         
   7   1   0       7932.50       7951.65        66.03 o                         
   9   1   0       3903.23       3886.46        70.07 o                         
  11   1   0       2354.10       2346.56        62.76 o                         
   0   2   0       2755.44       2689.99        27.22 o                         
   2   2   0       4032.41       3810.55        57.24 o                         
   4   2   0       7658.21       7579.09        51.90 o                         
   6   2   0        242.03        280.45        13.68 o                         
   8   2   0         36.94         47.54         4.88 o                         
  10   2   0         29.40         29.90         9.65 o                         
   1   3   0       8269.30       8179.63        63.72 o                         
   3   3   0       2350.87       2538.48        55.39 o                         
   5   3   0        177.32        185.24         4.38 o                         
   7   3   0        332.27        341.37         7.89 o                         
   9   3   0       2685.40       2715.16        40.76 o                         
  11   3   0        992.50        868.36        44.94 o                         
   2   4   0       4961.50       5371.48        39.86 o                         
   4   4   0      10851.11      10661.86       185.18 o                         
   6   4   0       1420.90       1399.89        17.63 o                         
   8   4   0        625.97        619.78        13.37 o                         
  10   4   0         28.23         32.88         9.16 o                         
   1   5   0       3851.63       3897.88        28.68 o                         
   3   5   0       5304.55       5415.95        45.91 o                         
   5   5   0       9288.20       9093.58        85.71 o                         
   7   5   0       9247.03       9158.38        99.16 o                         
   9   5   0      11273.92      11843.09       300.23 o                         
  11   5   0       5460.54       5655.21       121.04 o                         
   0   6   0      32832.06      33474.42       505.08 o                         
   2   6   0      62640.88      64618.71      1201.95 o                         
   4   6   0      27500.65      27064.73       307.42 o                         
   6   6   0      11001.29      11031.46       122.83 o                         
   8   6   0       1163.40       1168.77        23.89 o                         
  10   6   0         49.27         50.77        13.07 o                         
   1   7   0       2719.41       2767.11        51.72 o                         
   3   7   0        587.84        618.64         8.44 o                         
   5   7   0        868.64        853.10        16.64 o                         
   7   7   0        798.20        815.23        19.48 o                         
   9   7   0       1358.88       1384.21        62.56 o                         
   0   8   0      41410.80      42893.30      1010.19 o                         
   2   8   0      10953.71      11119.79       101.45 o                         
   4   8   0       6775.26       6634.41        86.24 o                         
   6   8   0        281.03        278.39        10.27 o                         
   8   8   0        383.89        362.90        36.12 o                         
  10   8   0          0.98         21.65        13.58 o                         
   1   9   0          8.49         15.33         3.19 o                         
   3   9   0       1388.40       1353.58        25.33 o                         
   5   9   0       3590.53       3614.52        59.14 o                         
   7   9   0       3467.25       3590.32        88.69 o                         
   9   9   0       2767.58       2939.96       117.39 o                         
   0  10   0       2575.49       2569.56        49.46 o                         
   2  10   0       8272.97       8146.69       137.43 o                         
   4  10   0        589.74        544.88        15.29 o                         
   6  10   0       1185.60       1199.84        46.03 o                         
   8  10   0        236.20        254.39        25.24 o                         
   1  11   0         15.87         20.39        11.56 o                         
   3  11   0       7187.97       7468.26       100.07 o                         
   5  11   0       3705.61       3715.89       148.50 o                         
   7  11   0       4711.31       4667.53       182.38 o                         
   0  12   0       6875.65       6867.64       136.31 o                         
   2  12   0       7069.05       7082.03       100.10 o                         
   4  12   0       1402.95       1432.49        40.24 o                         
   6  12   0        810.68        853.97        40.36 o                         
   1  13   0         14.74         23.08         8.38 o                         
   3  13   0        863.04        900.53        27.68 o                         
   5  13   0        444.48        428.07        27.35 o                         
   7  13   0        538.33        469.98        43.73 o                         
   0  14   0       4247.77       4264.92       117.82 o                         
   2  14   0      10335.09      10886.57       299.13 o                         
   4  14   0       3739.71       3886.04        93.92 o                         
   1  15   0        118.85        117.06        30.14 o                         
   3  15   0        510.68        454.49        24.52 o                         
   0  16   0        840.02        703.60        55.09 o                         
 -11   1   1       3511.68       3541.14        85.40 o                         
  -9   1   1       2479.05       2479.11        33.90 o                         
  -7   1   1       8632.58       8500.46        72.29 o                         
  -5   1   1        446.38        485.35         9.83 o                         
  -3   1   1      14674.70      14617.11       139.41 o                         
  -1   1   1        168.83        156.08         4.22 o                         
   1   1   1      10166.59      10096.51        67.58 o                         
   3   1   1       1488.42       1746.70        41.72 o                         
   5   1   1        283.61        300.97         4.96 o                         
   7   1   1       2699.60       2713.99        26.56 o                         
   9   1   1       1439.25       1514.27        26.07 o                         
  11   1   1       1849.73       2010.15        70.64 o                         
 -12   2   1        570.53        564.35        31.83 o                         
 -10   2   1       4391.54       4411.68        75.11 o                         
  -8   2   1       4839.80       4809.15        64.31 o                         
  -6   2   1      33487.93      33244.17       266.99 o                         
  -4   2   1      12297.61      12025.82       210.49 o                         
  -2   2   1      69451.83      70976.15      1126.97 o                         
   0   2   1      19300.28      19132.59       125.61 o                         
   2   2   1      17141.43      16145.44       253.85 o                         
   4   2   1        977.81       1032.60         9.30 o                         
   6   2   1         71.80         83.80         3.69 o                         
   8   2   1       2028.41       1977.98        27.39 o                         
  10   2   1       1234.13       1227.58        29.56 o                         
 -11   3   1       2805.74       2883.17        72.39 o                         
  -9   3   1        673.68        663.98        15.29 o                         
  -7   3   1        477.88        495.90        12.28 o                         
  -5   3   1       3471.65       3401.88        32.12 o                         
  -3   3   1       7922.55       7447.14       127.20 o                         
  -1   3   1      75692.65      79168.04       560.35 o                         
   1   3   1      88018.94      87844.41       642.49 o                         
   3   3   1      79155.05      76712.38       550.40 o                         
   5   3   1      42567.50      41045.02       766.48 o                         
   7   3   1      20877.36      20808.14       373.81 o                         
   9   3   1       5415.85       5664.47        82.85 o                         
  11   3   1       2195.24       2248.51        76.63 o                         
 -10   4   1        676.22        669.78        20.35 o                         
  -8   4   1       4253.81       4396.03        75.50 o                         
  -6   4   1       5145.61       4974.79        58.82 o                         
  -4   4   1      13535.80      13303.18       221.98 o                         
  -2   4   1       2874.62       2643.65        39.92 o                         
   0   4   1       9453.59       9239.90        83.44 o                         
   2   4   1       4359.36       4407.41        46.65 o                         
   4   4   1        784.01        768.05        10.61 o                         
   6   4   1         37.89         43.44         4.53 o                         
   8   4   1         42.10         56.78        10.51 o                         
  10   4   1        801.44        783.35        57.56 o                         
 -11   5   1        103.68         85.31        18.22 o                         
  -9   5   1       1032.68       1009.08        20.89 o                         
  -7   5   1         20.14         24.79         5.41 o                         
  -5   5   1       8709.67       8533.33        88.73 o                         
  -3   5   1        478.99        486.10         5.69 o                         
  -1   5   1      18400.13      18585.69       138.82 o                         
   1   5   1       9110.70       9159.81       108.66 o                         
   3   5   1      14403.72      13887.57       126.64 o                         
   5   5   1       3157.82       3087.00        35.60 o                         
   7   5   1        567.88        580.99        13.37 o                         
   9   5   1         32.33         48.13        10.08 o                         
  11   5   1         92.87         91.52        19.82 o                         
 -10   6   1       1555.39       1608.24        41.84 o                         
  -8   6   1        996.06       1024.87        19.87 o                         
  -6   6   1       8483.70       8411.39       112.16 o                         
  -4   6   1       2408.55       2360.51        31.21 o                         
  -2   6   1      17142.81      17568.06       136.72 o                         
   0   6   1        992.03        991.05         9.30 o                         
   2   6   1       3209.30       3151.87        28.51 o                         
   4   6   1       1027.63        975.40        15.89 o                         
   6   6   1        443.26        450.05        10.61 o                         
   8   6   1        572.57        620.19        17.07 o                         
  10   6   1        380.85        400.75        37.52 o                         
 -11   7   1       3792.45       3907.53       110.20 o                         
  -9   7   1       4810.83       5015.57        90.25 o                         
  -7   7   1       5240.08       5394.13        77.06 o                         
  -5   7   1       1704.45       1724.83        29.08 o                         
  -3   7   1        600.41        626.83        11.24 o                         
  -1   7   1        209.05        235.28         9.12 o                         
   1   7   1        188.36        209.01         9.82 o                         
   3   7   1       4334.15       4413.94        53.01 o                         
   5   7   1       4345.90       4323.08        53.04 o                         
   7   7   1       5119.65       5350.71        86.63 o                         
   9   7   1       3842.14       3936.43        76.38 o                         
 -10   8   1       2112.25       2088.24        57.94 o                         
  -8   8   1       6901.67       7201.68       106.87 o                         
  -6   8   1       5060.90       5123.02        76.56 o                         
  -4   8   1      24773.20      25020.29       336.73 o                         
  -2   8   1      15440.27      15684.90       144.36 o                         
   0   8   1      18486.82      18842.13       156.47 o                         
   2   8   1       3375.30       3254.51        33.33 o                         
   4   8   1        743.62        731.58        15.14 o                         
   6   8   1        232.04        209.68        19.63 o                         
   8   8   1       1485.06       1475.26        34.81 o                         
  10   8   1       2507.50       2607.31        71.68 o                         
  -9   9   1        828.63        811.26        27.72 o                         
  -7   9   1        313.06        287.18        12.95 o                         
  -5   9   1          5.46         20.44         7.17 o                         
  -3   9   1      10219.83      10464.08       101.38 o                         
  -1   9   1       3838.61       3836.30        86.21 o                         
   1   9   1      19752.77      20090.49       187.61 o                         
   3   9   1      14559.04      14563.81       166.94 o                         
   5   9   1      11121.64      11530.77       143.79 o                         
   7   9   1       3348.24       3351.06        87.59 o                         
   9   9   1       2511.13       2535.50       105.69 o                         
  -8  10   1        102.46        113.25        13.43 o                         
  -6  10   1        337.78        328.93        12.29 o                         
  -4  10   1        154.91        128.90         8.41 o                         
  -2  10   1        307.15        335.94         8.93 o                         
   0  10   1          0.26          8.88         4.38 o                         
   2  10   1        269.07        257.93         8.92 o                         
   4  10   1        679.28        724.80        16.85 o                         
   6  10   1        235.48        251.51        13.77 o                         
   8  10   1        135.38        112.24        12.83 o                         
  -7  11   1         48.20         43.47        12.13 o                         
  -5  11   1         37.47         31.60        10.86 o                         
  -3  11   1       3080.09       3080.11        41.88 o                         
  -1  11   1       6224.80       6109.41        89.20 o                         
   1  11   1       9759.40       9602.18       135.82 o                         
   3  11   1       7891.62       8064.40       126.16 o                         
   5  11   1       5614.93       5684.36       101.66 o                         
   7  11   1       3989.44       4093.67       107.47 o                         
  -8  12   1       4856.01       4852.41       211.71 o                         
  -6  12   1       3914.52       3951.11        92.73 o                         
  -4  12   1      10245.77      10641.68       169.95 o                         
  -2  12   1       2268.48       2209.73        45.81 o                         
   0  12   1       6598.35       6689.27        95.75 o                         
   2  12   1       2077.90       2149.67        39.31 o                         
   4  12   1        917.95        932.41        31.68 o                         
   6  12   1         27.67         25.36        13.96 o                         
  -7  13   1        309.53        293.46        26.72 o                         
  -5  13   1       1871.16       1887.53       100.28 o                         
  -3  13   1         58.40         44.41        11.77 o                         
  -1  13   1         20.23         31.81         8.66 o                         
   1  13   1       1941.09       1918.06        38.56 o                         
   3  13   1        977.06        986.84        30.24 o                         
   5  13   1       2989.86       3108.51        96.01 o                         
  -6  14   1       1601.29       1551.39        69.46 o                         
  -4  14   1       2231.79       2207.71        62.15 o                         
  -2  14   1       1905.64       1972.09        52.69 o                         
   0  14   1       2527.46       2564.38        48.54 o                         
   2  14   1        617.22        584.61        39.29 o                         
   4  14   1         38.29         38.45        19.62 o                         
  -3  15   1         88.75         82.05        16.46 o                         
  -1  15   1       1372.64       1279.97        40.39 o                         
   1  15   1        340.21        329.16        21.82 o                         
   3  15   1        169.14        155.75        39.60 o                         
 -12   0   2       7926.05       8340.00       261.63 o                         
 -10   0   2       2223.60       2204.61        69.05 o                         
  -8   0   2       7746.50       7676.42       115.41 o                         
  -6   0   2        162.23        197.02         6.31 o                         
  -4   0   2       3039.32       3075.78        29.93 o                         
  -2   0   2       2164.60       2048.15        20.74 o                         
   0   0   2       3120.75       2903.24        27.59 o                         
   2   0   2       1807.99       1274.22        13.48 o                         
   4   0   2      12719.16      12605.72       133.14 o                         
   6   0   2      36220.92      35100.20       430.84 o                         
   8   0   2      10395.80      10694.14       165.60 o                         
  10   0   2       9768.44      10651.97       265.78 o                         
 -11   1   2        136.32        115.99        13.88 o                         
  -9   1   2        109.48        108.29         5.95 o                         
  -7   1   2       6513.19       6493.66        64.43 o                         
  -5   1   2       1892.31       1823.76        14.68 o                         
  -3   1   2       3744.96       3316.71        23.44 o                         
  -1   1   2      21228.62      20481.76       216.13 o                         
   1   1   2      53255.99      53789.12       428.20 o                         
   3   1   2      26950.15      27596.01       180.21 o                         
   5   1   2      13174.27      13025.95       101.87 o                         
   7   1   2       2643.62       2607.20        30.20 o                         
   9   1   2       2004.83       1974.29        48.94 o                         
  11   1   2        293.99        251.15        24.01 o                         
 -12   2   2        909.32        828.35        29.68 o                         
 -10   2   2       2141.62       2113.53        41.07 o                         
  -8   2   2       2948.99       2932.42        37.17 o                         
  -6   2   2      15186.49      15473.17       124.29 o                         
  -4   2   2      23013.70      23150.38       307.09 o                         
  -2   2   2      16598.92      15857.26       107.81 o                         
   0   2   2      18155.09      18060.55       172.29 o                         
   2   2   2      18646.11      18964.52       186.11 o                         
   4   2   2       3147.11       3129.70        27.20 o                         
   6   2   2         43.63         55.72         3.69 o                         
   8   2   2        598.45        622.04        16.49 o                         
  10   2   2         43.03         51.89        12.45 o                         
 -11   3   2         58.15         45.95        11.14 o                         
  -9   3   2       1780.77       1722.96        32.60 o                         
  -7   3   2        190.70        220.15         8.76 o                         
  -5   3   2         76.44         97.08         2.97 o                         
  -3   3   2      20404.20      21427.21       244.39 o                         
  -1   3   2       9682.88      10054.79        72.67 o                         
   1   3   2         62.21         43.27         1.68 o                         
   3   3   2        435.56        397.13         8.43 o                         
   5   3   2       3069.72       2959.04        29.55 o                         
   7   3   2         10.87         20.66         8.76 o                         
   9   3   2       1128.94       1112.99        25.78 o                         
  11   3   2          7.60         20.77        16.15 o                         
 -12   4   2       2425.26       2412.79        68.48 o                         
 -10   4   2       4227.62       4419.82       163.15 o                         
  -8   4   2      29661.88      30305.21       560.01 o                         
  -6   4   2      21596.05      21507.94       188.44 o                         
  -4   4   2      48411.66      49183.46       372.70 o                         
  -2   4   2      32018.66      32860.46       215.96 o                         
   0   4   2      10957.10      10024.74        78.14 o                         
   2   4   2         70.85         68.49         3.15 o                         
   4   4   2        213.06        254.83         4.38 o                         
   6   4   2        575.39        603.78        11.58 o                         
   8   4   2        191.20        198.22         8.92 o                         
  10   4   2       5782.98       6132.62       130.96 o                         
 -11   5   2        102.16        109.73        12.07 o                         
  -9   5   2         79.38         84.09        12.26 o                         
  -7   5   2        935.59        919.50        27.75 o                         
  -5   5   2       7066.53       6914.53        76.27 o                         
  -3   5   2      34742.36      35348.04       282.39 o                         
  -1   5   2      31904.08      32408.27       229.33 o                         
   1   5   2      23220.37      23427.63       242.48 o                         
   3   5   2      17377.75      16841.18       145.67 o                         
   5   5   2      13405.61      13186.93       135.02 o                         
   7   5   2       2821.78       3011.57        79.43 o                         
   9   5   2        935.64        965.98        24.69 o                         
 -10   6   2       4015.91       4172.60        67.08 o                         
  -8   6   2       1902.90       1916.79        53.87 o                         
  -6   6   2       3176.04       3106.93        44.23 o                         
  -4   6   2         38.93         56.08         4.56 o                         
  -2   6   2         62.42         86.75        10.16 o                         
   0   6   2       3260.37       3279.66        30.26 o                         
   2   6   2      12231.46      12026.57       109.47 o                         
   4   6   2      10963.29      11029.43        94.80 o                         
   6   6   2       3755.46       3881.67        84.62 o                         
   8   6   2       6376.76       6334.13        93.77 o                         
  10   6   2       2935.35       2897.29       105.43 o                         
 -11   7   2        717.80        648.63        29.21 o                         
  -9   7   2         22.61         37.03        21.72 o                         
  -7   7   2       1498.02       1464.78        40.10 o                         
  -5   7   2       3456.74       3265.73        45.83 o                         
  -3   7   2       3962.83       3808.67        50.83 o                         
  -1   7   2       5486.89       5555.57        47.79 o                         
   1   7   2        522.71        564.85         7.94 o                         
   3   7   2       1069.21       1136.63        14.32 o                         
   5   7   2        185.70        192.20        31.55 o                         
   7   7   2       1879.82       1828.57        35.07 o                         
   9   7   2          3.51          8.64        19.62 o                         
 -10   8   2         33.45         35.42        14.72 o                         
  -8   8   2         43.71         62.85        40.29 o                         
  -6   8   2       1415.77       1386.80        26.64 o                         
  -4   8   2        313.02        302.99        10.17 o                         
  -2   8   2       3370.61       3391.91        39.70 o                         
   0   8   2        919.42        953.85        12.11 o                         
   2   8   2       1635.84       1708.47        18.28 o                         
   4   8   2       1539.92       1544.11        21.33 o                         
   6   8   2       5761.01       5826.21        92.03 o                         
   8   8   2       1325.73       1308.00        29.12 o                         
  -9   9   2          0.33         24.09        16.47 o                         
  -7   9   2        445.87        423.10        49.10 o                         
  -5   9   2       2072.64       2075.87        34.21 o                         
  -3   9   2       4078.06       4015.18        42.79 o                         
  -1   9   2       8358.11       8542.48        89.99 o                         
   1   9   2      14786.24      15235.64       181.04 o                         
   3   9   2       9638.55       9651.77       116.27 o                         
   5   9   2       5304.14       5359.62        72.43 o                         
   7   9   2       2692.17       2638.75        58.84 o                         
   9   9   2        503.59        386.48        23.46 o                         
  -8  10   2       5720.59       5697.55       127.76 o                         
  -6  10   2      17100.48      17720.40       318.13 o                         
  -4  10   2      11031.20      11263.86       129.83 o                         
  -2  10   2      12323.94      12257.92       153.48 o                         
   0  10   2       5862.85       5837.88        68.04 o                         
   2  10   2       1895.70       1876.81        66.22 o                         
   4  10   2        325.83        326.10        12.46 o                         
   6  10   2       1447.96       1422.12        43.95 o                         
   8  10   2       5273.28       5359.47       122.92 o                         
  -9  11   2       1315.76       1248.83        46.75 o                         
  -7  11   2        336.00        313.26        22.44 o                         
  -5  11   2       2934.90       2919.57        54.95 o                         
  -3  11   2       1002.30       1035.55        50.23 o                         
  -1  11   2       6145.31       6203.55       218.03 o                         
   1  11   2       7445.73       7318.77       101.58 o                         
   3  11   2       9704.75      10031.81       156.14 o                         
   5  11   2       2749.43       2829.53        66.22 o                         
   7  11   2       2188.44       2288.04        69.85 o                         
  -8  12   2         43.48         33.59        17.01 o                         
  -6  12   2         19.53         12.92        12.45 o                         
  -4  12   2        602.28        592.12        19.19 o                         
  -2  12   2        231.54        214.11        11.77 o                         
   0  12   2        726.66        784.49        47.38 o                         
   2  12   2        177.18        165.08        16.00 o                         
   4  12   2       1161.19       1166.36        33.47 o                         
   6  12   2       1034.81       1092.23        39.70 o                         
  -7  13   2         21.32         56.20        19.57 o                         
  -5  13   2        524.57        565.78        24.31 o                         
  -3  13   2        556.00        576.92        22.04 o                         
  -1  13   2        675.31        634.96        25.97 o                         
   1  13   2        608.36        527.04        17.57 o                         
   3  13   2        316.29        318.83        17.55 o                         
   5  13   2        108.81         94.82        41.00 o                         
  -6  14   2       2592.29       2561.27        84.20 o                         
  -4  14   2        282.74        233.61        17.59 o                         
  -2  14   2        109.25        115.18        25.93 o                         
   0  14   2        616.78        602.40        24.91 o                         
   2  14   2       1030.37       1003.01        34.22 o                         
   4  14   2       2014.28       1902.47        63.16 o                         
  -3  15   2       3767.25       3758.17        99.61 o                         
  -1  15   2       7014.70       7069.01       160.82 o                         
   1  15   2       4010.61       4132.39        97.45 o                         
   3  15   2       3751.21       3756.56        96.40 o                         
 -11   1   3         22.69         19.72        22.77 o                         
  -9   1   3       4614.97       4670.99        61.37 o                         
  -7   1   3      11818.91      11889.74       107.37 o                         
  -5   1   3      45365.27      47975.62       309.63 o                         
  -3   1   3      84063.29      86142.41      1119.76 o                         
  -1   1   3      82740.10      77696.27       565.60 o                         
   1   1   3      29452.10      29669.73       204.39 o                         
   3   1   3      19872.25      20017.36       241.46 o                         
   5   1   3        135.16        166.60         7.71 o                         
   7   1   3       1467.20       1471.89        25.53 o                         
   9   1   3        283.15        279.83        12.86 o                         
 -12   2   3       2364.93       2350.70        60.96 o                         
 -10   2   3       8715.68       9013.84       119.31 o                         
  -8   2   3       2767.48       2732.26        33.25 o                         
  -6   2   3       3496.85       3560.25        52.53 o                         
  -4   2   3        467.47        522.23         5.06 o                         
  -2   2   3        755.75        855.52         7.21 o                         
   0   2   3      11971.71      11748.54        82.88 o                         
   2   2   3       6202.37       6123.84        44.13 o                         
   4   2   3      28912.60      27421.14       254.20 o                         
   6   2   3       6736.90       6814.74        67.74 o                         
   8   2   3      13644.56      13858.60       169.35 o                         
  10   2   3       2326.93       2395.53        69.38 o                         
 -11   3   3        295.46        307.01        16.36 o                         
  -9   3   3       2486.28       2461.39        39.16 o                         
  -7   3   3       2213.40       2181.97        22.60 o                         
  -5   3   3       3028.11       3072.72        26.33 o                         
  -3   3   3        483.98        479.56         5.20 o                         
  -1   3   3        897.58        814.12         7.75 o                         
   1   3   3       1698.34       1786.75        15.25 o                         
   3   3   3       5178.46       5258.51        93.08 o                         
   5   3   3         16.96         25.02         3.19 o                         
   7   3   3          1.96         16.26         4.66 o                         
   9   3   3       1705.82       1693.31        35.72 o                         
 -12   4   3       2043.86       2055.68        71.08 o                         
 -10   4   3       1829.65       1808.05        64.05 o                         
  -8   4   3       3045.05       3022.46        46.02 o                         
  -6   4   3       1649.84       1625.44        17.19 o                         
  -4   4   3        531.06        587.82         7.40 o                         
  -2   4   3        510.81        547.30         5.70 o                         
   0   4   3       5817.05       6078.80        56.34 o                         
   2   4   3       9920.06      10067.83       105.68 o                         
   4   4   3       3088.32       3065.01        32.24 o                         
   6   4   3       6543.66       6455.56        77.29 o                         
   8   4   3       2105.63       2089.10        37.81 o                         
  10   4   3       1684.35       1681.94        66.11 o                         
 -11   5   3        367.29        349.77        16.34 o                         
  -9   5   3         25.51         52.45         8.25 o                         
  -7   5   3       3392.79       3355.88        54.85 o                         
  -5   5   3       8525.05       8260.86        71.97 o                         
  -3   5   3      14594.50      14450.69       114.42 o                         
  -1   5   3       9497.52       9506.25        71.59 o                         
   1   5   3      12175.19      12190.94       143.15 o                         
   3   5   3         67.11         87.53         3.87 o                         
   5   5   3       2334.86       2389.15        26.19 o                         
   7   5   3        269.16        279.76        11.08 o                         
   9   5   3        947.83        922.30        26.39 o                         
 -10   6   3       2939.47       2850.27        51.62 o                         
  -8   6   3       1926.71       1865.82        32.31 o                         
  -6   6   3       3616.94       3488.16        48.09 o                         
  -4   6   3         21.93         26.45         2.85 o                         
  -2   6   3        381.16        420.74        11.23 o                         
   0   6   3       4803.02       4855.91        49.27 o                         
   2   6   3       2548.85       2586.88        32.19 o                         
   4   6   3      11605.96      11442.25       109.02 o                         
   6   6   3       1210.46       1206.57        22.12 o                         
   8   6   3       3732.15       3754.50        62.33 o                         
 -11   7   3        661.55        659.17        27.72 o                         
  -9   7   3       5237.66       5286.69        86.94 o                         
  -7   7   3      13726.69      13581.83       176.44 o                         
  -5   7   3      32201.26      32962.55       306.13 o                         
  -3   7   3      50729.48      51562.95       511.64 o                         
  -1   7   3      57748.41      58143.92       746.21 o                         
   1   7   3      26901.75      26862.28       239.63 o                         
   3   7   3      10442.98      10365.78       103.27 o                         
   5   7   3       2822.43       2895.79        46.26 o                         
   7   7   3        217.83        197.11        11.77 o                         
   9   7   3        333.69        301.56        17.77 o                         
 -10   8   3       1551.13       1586.21        40.80 o                         
  -8   8   3       3033.49       3049.32        53.16 o                         
  -6   8   3        649.84        655.67        15.63 o                         
  -4   8   3          5.34         18.08         2.69 o                         
  -2   8   3        420.94        445.52        30.17 o                         
   0   8   3        496.84        501.52         9.39 o                         
   2   8   3       8029.50       8071.38        87.29 o                         
   4   8   3       5945.15       5982.42        68.82 o                         
   6   8   3      12004.73      12242.25       181.02 o                         
   8   8   3       3304.08       3449.27        78.49 o                         
  -9   9   3        135.38        153.47        15.11 o                         
  -7   9   3        578.20        571.07        16.99 o                         
  -5   9   3         82.73         82.06         8.71 o                         
  -3   9   3        188.32        209.52        14.02 o                         
  -1   9   3         25.67         31.56         5.19 o                         
   1   9   3        610.95        647.95        12.65 o                         
   3   9   3        382.48        389.34         9.42 o                         
   5   9   3       1355.18       1297.34        42.89 o                         
   7   9   3        519.22        501.99        20.18 o                         
  -8  10   3        426.04        403.31        29.11 o                         
  -6  10   3         93.98        110.49        12.77 o                         
  -4  10   3         46.22         53.39        17.87 o                         
  -2  10   3        334.76        337.56         9.16 o                         
   0  10   3          7.54         15.75         7.71 o                         
   2  10   3        581.30        563.04        14.63 o                         
   4  10   3          4.84         21.49         8.75 o                         
   6  10   3         51.20         39.58        15.77 o                         
   8  10   3        218.30        209.43        19.64 o                         
  -9  11   3         19.08         19.64        16.50 o                         
  -7  11   3        285.85        248.17        14.15 o                         
  -5  11   3        577.71        574.57        39.29 o                         
  -3  11   3         70.75         76.51         6.39 o                         
  -1  11   3         57.29         51.90         6.38 o                         
   1  11   3        346.39        348.94        11.37 o                         
   3  11   3         42.92         50.06        10.58 o                         
   5  11   3         23.34         41.69        11.40 o                         
   7  11   3        282.14        268.35        24.54 o                         
  -8  12   3       3830.18       3749.63       104.23 o                         
  -6  12   3       1661.95       1666.25        46.49 o                         
  -4  12   3        666.99        668.14        19.06 o                         
  -2  12   3        707.26        719.20        17.85 o                         
   0  12   3       3142.73       3208.56        51.37 o                         
   2  12   3       8405.96       8477.34       136.33 o                         
   4  12   3       2594.12       2527.54        65.04 o                         
   6  12   3       6660.40       6840.49       173.37 o                         
  -7  13   3       6649.17       6741.39       195.00 o                         
  -5  13   3       9872.57      10277.50       196.37 o                         
  -3  13   3      14115.98      14872.07       236.66 o                         
  -1  13   3       9660.54      10056.65       157.35 o                         
   1  13   3      11527.20      11619.70       195.14 o                         
   3  13   3       2583.94       2551.94        62.21 o                         
   5  13   3       1554.69       1547.11        54.01 o                         
  -6  14   3         13.47         69.91        28.03 o                         
  -4  14   3         56.21         59.28        14.37 o                         
  -2  14   3         78.13         48.18        13.96 o                         
   0  14   3        121.11        116.71        21.73 o                         
   2  14   3        580.69        526.17        29.12 o                         
   4  14   3        703.55        654.67        32.95 o                         
  -3  15   3        477.54        397.68        23.87 o                         
  -1  15   3        635.36        622.01        41.40 o                         
   1  15   3        540.58        463.11        23.53 o                         
 -12   0   4       4947.59       5096.12       143.80 o                         
 -10   0   4       3596.27       3509.59        69.29 o                         
  -8   0   4       1188.21       1201.71        27.42 o                         
  -6   0   4        947.65        960.52        16.17 o                         
  -4   0   4        343.67        365.67         7.02 o                         
  -2   0   4         73.34         85.52         2.80 o                         
   0   0   4       4609.37       5268.99        51.83 o                         
   2   0   4      18421.58      19092.62       185.97 o                         
   4   0   4       2975.18       3050.13        46.74 o                         
   6   0   4      13040.96      12678.37       226.76 o                         
   8   0   4       4967.80       5073.15        91.49 o                         
  10   0   4       1605.44       1573.66        60.47 o                         
 -11   1   4       5009.58       5147.80        85.44 o                         
  -9   1   4       6705.52       6715.15        84.99 o                         
  -7   1   4      12757.84      12475.08       112.73 o                         
  -5   1   4      16375.83      17002.28       158.13 o                         
  -3   1   4      16445.36      16319.29       106.19 o                         
  -1   1   4        452.40        677.45         6.20 o                         
   1   1   4       3204.53       3287.57        45.24 o                         
   3   1   4         16.91         17.52         1.68 o                         
   5   1   4         18.83         20.52         2.51 o                         
   7   1   4       4761.92       4801.38        61.11 o                         
   9   1   4       3275.08       3413.01        92.13 o                         
 -12   2   4         37.90         46.49        19.27 o                         
 -10   2   4         79.75        100.09        22.43 o                         
  -8   2   4       1015.41       1028.19        17.56 o                         
  -6   2   4      11206.73      11064.98        93.25 o                         
  -4   2   4      23748.86      23791.49       161.79 o                         
  -2   2   4      22684.21      21928.81       139.05 o                         
   0   2   4      36967.14      37693.68       636.32 o                         
   2   2   4      16515.50      16820.64       224.52 o                         
   4   2   4       5584.91       5732.25        75.01 o                         
   6   2   4       1030.63       1051.10        19.88 o                         
   8   2   4       1082.30       1064.83        23.10 o                         
  10   2   4        359.05        316.65        23.25 o                         
 -11   3   4        255.75        232.30        12.63 o                         
  -9   3   4        580.94        533.57        15.63 o                         
  -7   3   4       2135.33       2205.76        23.66 o                         
  -5   3   4        770.37        840.88        16.16 o                         
  -3   3   4       8530.80       8852.77        62.90 o                         
  -1   3   4       1274.48       1419.11        11.52 o                         
   1   3   4       4860.18       4850.01       113.23 o                         
   3   3   4       8424.10       8402.74        72.65 o                         
   5   3   4        262.82        260.28         6.57 o                         
   7   3   4        665.37        647.34        24.57 o                         
   9   3   4         80.07         68.97        11.27 o                         
 -12   4   4        501.27        507.55        35.07 o                         
 -10   4   4        114.25        112.44        10.08 o                         
  -8   4   4        113.20        144.88         8.76 o                         
  -6   4   4       3062.42       3109.31        27.25 o                         
  -4   4   4      15027.44      15126.86       261.81 o                         
  -2   4   4      89527.33      89811.50      1270.27 o                         
   0   4   4      48178.88      48245.98       913.79 o                         
   2   4   4      65476.54      65346.84       533.33 o                         
   4   4   4      13460.46      13275.64       119.93 o                         
   6   4   4      10162.77      10078.08       205.21 o                         
   8   4   4        536.96        503.12        24.20 o                         
 -11   5   4       3647.64       3800.44        71.41 o                         
  -9   5   4       7429.58       7539.67       127.06 o                         
  -7   5   4      12870.70      12830.55       222.44 o                         
  -5   5   4       9912.91       9824.17        85.98 o                         
  -3   5   4      16238.38      16052.85       144.31 o                         
  -1   5   4      12894.06      12717.03        99.18 o                         
   1   5   4       5284.64       5218.48       134.50 o                         
   3   5   4       1095.83       1056.97        14.17 o                         
   5   5   4       1878.68       1897.84        27.83 o                         
   7   5   4       3372.11       3540.20        60.07 o                         
   9   5   4       2949.82       3020.95        63.13 o                         
 -10   6   4        561.21        529.01        19.18 o                         
  -8   6   4        965.02        917.52        29.50 o                         
  -6   6   4       2171.51       2263.37        43.03 o                         
  -4   6   4        261.30        286.83         5.19 o                         
  -2   6   4         90.07         99.25         3.13 o                         
   0   6   4       3511.24       3603.88        40.02 o                         
   2   6   4        843.63        899.89        28.81 o                         
   4   6   4       8391.43       8195.91        93.71 o                         
   6   6   4       2991.51       2949.71        45.18 o                         
   8   6   4       1242.66       1283.17        34.08 o                         
 -11   7   4         48.66         55.53        12.06 o                         
  -9   7   4        733.83        665.81        19.13 o                         
  -7   7   4        852.52        832.26        24.58 o                         
  -5   7   4       2973.77       2972.91        33.75 o                         
  -3   7   4        910.49        886.57        11.14 o                         
  -1   7   4       8137.25       7949.62        85.36 o                         
   1   7   4       1502.28       1460.21        16.91 o                         
   3   7   4         50.84         56.53         4.19 o                         
   5   7   4       3428.57       3374.39        52.99 o                         
   7   7   4         15.41         12.96        10.87 o                         
   9   7   4        114.19         85.33        14.12 o                         
 -10   8   4        728.90        708.25        28.77 o                         
  -8   8   4        587.71        592.49        16.57 o                         
  -6   8   4          6.08          6.40         5.68 o                         
  -4   8   4       2089.88       2101.94        24.37 o                         
  -2   8   4       1232.68       1266.48        24.27 o                         
   0   8   4       5005.42       4812.08       142.39 o                         
   2   8   4         28.83         39.38         3.85 o                         
   4   8   4        280.84        266.84        19.63 o                         
   6   8   4        873.79        847.29        35.81 o                         
   8   8   4        329.72        312.38        21.53 o                         
  -9   9   4       3695.91       3701.90        80.64 o                         
  -7   9   4       7999.30       8141.34       116.74 o                         
  -5   9   4       9239.32       9179.71       113.10 o                         
  -3   9   4       5615.78       5716.49        67.74 o                         
  -1   9   4       1264.99       1239.61        19.92 o                         
   1   9   4          6.58         12.73        10.86 o                         
   3   9   4         22.95         27.07         6.44 o                         
   5   9   4        790.59        713.00        24.31 o                         
   7   9   4       1958.90       1941.74        96.07 o                         
  -8  10   4        354.78        348.95        17.02 o                         
  -6  10   4       4198.53       4301.58        76.35 o                         
  -4  10   4      14251.79      14293.12       196.32 o                         
  -2  10   4      13149.86      13245.69       237.43 o                         
   0  10   4      29224.37      29853.82       318.78 o                         
   2  10   4      12425.83      12362.13       167.81 o                         
   4  10   4      15547.93      15303.14       312.34 o                         
   6  10   4       4412.85       4515.39       116.79 o                         
  -9  11   4       3663.68       3763.26       153.61 o                         
  -7  11   4       3232.93       3163.36        71.25 o                         
  -5  11   4       4407.01       4354.15        74.83 o                         
  -3  11   4        526.70        549.03        30.52 o                         
  -1  11   4       2499.97       2553.25        37.40 o                         
   1  11   4         23.11         38.58         7.43 o                         
   3  11   4       2069.93       2128.50        65.14 o                         
   5  11   4        264.72        258.28        20.72 o                         
  -8  12   4         12.86         -1.31        15.77 o                         
  -6  12   4        112.42        102.49        14.35 o                         
  -4  12   4         30.84         40.14        21.02 o                         
  -2  12   4        777.61        770.32        19.07 o                         
   0  12   4        133.38        125.04         8.38 o                         
   2  12   4        239.84        243.94        13.46 o                         
   4  12   4        132.04        121.69        16.10 o                         
   6  12   4         94.63         89.98        22.16 o                         
  -7  13   4        118.69        116.97        17.09 o                         
  -5  13   4        103.06        125.74        45.20 o                         
  -3  13   4        156.76        135.65        14.12 o                         
  -1  13   4       1108.33       1095.11        28.80 o                         
   1  13   4         41.89         48.57        10.75 o                         
   3  13   4        186.51        180.82        20.10 o                         
  -4  14   4         99.23         96.49        17.84 o                         
  -2  14   4         74.22         94.21        23.13 o                         
   0  14   4       3105.56       3389.96        95.78 o                         
   2  14   4        722.68        676.19        47.02 o                         
  -3  15   4       3333.93       3195.41        96.45 o                         
  -1  15   4       3051.87       3094.90       110.63 o                         
   1  15   4         19.95         53.73        33.98 o                         
 -11   1   5        355.54        342.22        15.87 o                         
  -9   1   5        429.85        418.81        10.91 o                         
  -7   1   5        836.66        819.89        12.66 o                         
  -5   1   5          0.65         18.85         9.46 o                         
  -3   1   5      12937.05      12889.36        85.16 o                         
  -1   1   5       4478.07       4369.01        39.03 o                         
   1   1   5      26877.84      26585.38       220.45 o                         
   3   1   5      11988.87      11858.67       101.31 o                         
   5   1   5       9368.10       9335.82       117.32 o                         
   7   1   5       3858.87       3940.93        65.09 o                         
   9   1   5       1922.96       1905.15        46.77 o                         
 -12   2   5         13.74         35.76        13.58 o                         
 -10   2   5        336.60        320.12        15.78 o                         
  -8   2   5       6222.04       6161.28        72.74 o                         
  -6   2   5       5677.06       5782.56        49.89 o                         
  -4   2   5      40499.64      40998.18       294.70 o                         
  -2   2   5      10867.17      10935.86       129.94 o                         
   0   2   5      38488.92      39418.45       540.75 o                         
   2   2   5      10201.44      10275.74        81.24 o                         
   4   2   5       8524.46       8521.83        86.50 o                         
   6   2   5       1059.74       1051.67        23.89 o                         
   8   2   5         59.70         62.36         9.87 o                         
 -11   3   5       8827.96       9123.61       147.51 o                         
  -9   3   5      17255.97      17257.81       223.03 o                         
  -7   3   5      15155.38      15203.79       132.87 o                         
  -5   3   5      22836.90      23354.99       173.29 o                         
  -3   3   5       7992.73       7954.78        91.65 o                         
  -1   3   5       8136.70       7924.38        60.12 o                         
   1   3   5         57.17         74.71         2.19 o                         
   3   3   5        583.04        587.96         9.95 o                         
   5   3   5       4636.83       4655.03        76.32 o                         
   7   3   5       5898.55       5991.58        89.46 o                         
   9   3   5       5641.71       5778.19       107.64 o                         
 -12   4   5         95.32         85.70        13.85 o                         
 -10   4   5        433.84        397.94        14.13 o                         
  -8   4   5        755.09        771.42        14.59 o                         
  -6   4   5       5479.86       5371.91        50.86 o                         
  -4   4   5       5291.33       5268.67        45.73 o                         
  -2   4   5      13870.71      13741.16       112.68 o                         
   0   4   5       5291.34       5177.54        53.32 o                         
   2   4   5       6685.95       6627.63       119.06 o                         
   4   4   5       1561.17       1568.33        31.68 o                         
   6   4   5        108.03        122.26         7.24 o                         
   8   4   5          3.57          0.38        19.62 o                         
 -11   5   5        285.87        238.13        14.07 o                         
  -9   5   5       1965.89       1928.43        34.28 o                         
  -7   5   5       1166.72       1138.78        18.89 o                         
  -5   5   5       9981.15      10276.78        91.54 o                         
  -3   5   5        267.77        299.43        17.18 o                         
  -1   5   5      13736.41      13178.60       114.46 o                         
   1   5   5       2326.04       2361.64        26.45 o                         
   3   5   5       3961.41       4040.26        74.84 o                         
   5   5   5        289.49        287.27        18.58 o                         
   7   5   5        144.68        150.51        12.07 o                         
   9   5   5          2.98         28.20        15.06 o                         
 -10   6   5        142.18        130.37        12.58 o                         
  -8   6   5       2962.98       2842.00        48.18 o                         
  -6   6   5        908.60        938.23        14.60 o                         
  -4   6   5       9981.56      10049.21        93.37 o                         
  -2   6   5       3468.17       3474.23        65.97 o                         
   0   6   5      14100.96      13404.23       139.22 o                         
   2   6   5       1244.97       1273.78        21.46 o                         
   4   6   5       1389.08       1438.14        23.12 o                         
   6   6   5         80.35         73.32         8.92 o                         
   8   6   5          0.37         23.84        35.38 o                         
 -11   7   5       1676.61       1640.67        44.01 o                         
  -9   7   5       1799.56       1782.16        41.52 o                         
  -7   7   5        908.32        869.03        18.58 o                         
  -5   7   5         25.38         39.29         3.96 o                         
  -3   7   5       2524.11       2486.91        44.86 o                         
  -1   7   5       6185.72       6141.83       141.20 o                         
   1   7   5      10630.01      10806.79       106.69 o                         
   3   7   5      12498.93      12439.08       159.22 o                         
   5   7   5      12580.03      12648.16       170.97 o                         
   7   7   5       5841.30       5971.42       123.63 o                         
 -10   8   5        525.77        495.29        35.43 o                         
  -8   8   5       2549.80       2553.11        55.35 o                         
  -6   8   5       9782.18       9693.32       119.56 o                         
  -4   8   5       5619.59       5684.01       154.90 o                         
  -2   8   5      20666.38      20796.29       217.69 o                         
   0   8   5       8566.69       8500.86       114.28 o                         
   2   8   5       9437.98       9601.66       116.42 o                         
   4   8   5       3624.55       3559.06        56.50 o                         
   6   8   5       1791.09       1744.57        68.96 o                         
   8   8   5        130.04        119.07        28.04 o                         
  -9   9   5       2640.19       2630.95        58.58 o                         
  -7   9   5       8301.33       8381.00       128.37 o                         
  -5   9   5       1826.68       1851.21        34.28 o                         
  -3   9   5       6112.69       6140.77       125.45 o                         
  -1   9   5         39.81         39.35         5.55 o                         
   1   9   5       1873.32       1893.26        29.83 o                         
   3   9   5        456.27        410.46        12.47 o                         
   5   9   5        610.09        590.37        24.03 o                         
   7   9   5       1094.57       1093.04        39.23 o                         
  -8  10   5          2.05          5.88        21.37 o                         
  -6  10   5         87.34         91.90        11.14 o                         
  -4  10   5        353.95        376.55        15.08 o                         
  -2  10   5        477.60        449.58        12.58 o                         
   0  10   5         26.35         38.19         5.95 o                         
   2  10   5          4.65         15.09         7.38 o                         
   4  10   5        354.15        391.93        20.54 o                         
   6  10   5          0.05         14.08        15.14 o                         
  -9  11   5       2968.89       2917.57        93.99 o                         
  -7  11   5       3266.34       3220.07        72.06 o                         
  -5  11   5       2533.87       2481.87        52.34 o                         
  -3  11   5       4091.96       4164.93        61.27 o                         
  -1  11   5        459.66        480.53        15.78 o                         
   1  11   5         22.41         37.06         7.38 o                         
   3  11   5        150.67        145.33        25.58 o                         
   5  11   5        530.06        569.05        28.98 o                         
  -8  12   5        454.40        394.23        44.54 o                         
  -6  12   5       5119.94       5206.61       108.22 o                         
  -4  12   5       3786.74       3815.53        66.73 o                         
  -2  12   5      11416.72      11834.08       167.58 o                         
   0  12   5       3969.68       3971.23        59.77 o                         
   2  12   5       6102.27       6164.84       106.46 o                         
   4  12   5       1150.21       1152.12        46.72 o                         
  -5  13   5         75.31         56.71        16.12 o                         
  -3  13   5         64.50         75.10        24.88 o                         
  -1  13   5       2757.11       2704.62        54.32 o                         
   1  13   5       2141.57       2132.59        56.88 o                         
   3  13   5       5066.83       4956.38       120.09 o                         
  -4  14   5       1699.23       1677.24        57.36 o                         
  -2  14   5       1573.98       1471.11        49.94 o                         
   0  14   5       1062.35        994.43       124.31 o                         
   2  14   5       1798.24       1681.86        65.14 o                         
 -12   0   6       1738.10       1688.82        62.60 o                         
 -10   0   6      15755.79      16426.78       256.08 o                         
  -8   0   6      16770.57      16985.18       263.31 o                         
  -6   0   6      75389.14      78018.27       998.93 o                         
  -4   0   6      64105.25      61430.61       857.99 o                         
  -2   0   6      62093.43      60291.98       714.54 o                         
   0   0   6       9141.78       8714.04       111.13 o                         
   2   0   6       2967.13       3137.80        44.60 o                         
   4   0   6        579.77        621.17        17.55 o                         
   6   0   6         39.29         53.26        10.51 o                         
   8   0   6       2456.46       2459.04        80.32 o                         
 -11   1   6       2662.15       2735.39        51.55 o                         
  -9   1   6       1105.65       1078.71        18.39 o                         
  -7   1   6       1551.12       1533.36        19.41 o                         
  -5   1   6       4291.33       4203.70        37.42 o                         
  -3   1   6       2784.26       2707.78        27.22 o                         
  -1   1   6      11835.15      11699.31       103.56 o                         
   1   1   6      16024.79      15772.93       205.56 o                         
   3   1   6      12897.55      12870.04       120.23 o                         
   5   1   6       3737.99       3699.22        56.31 o                         
   7   1   6       3289.34       3296.11        49.03 o                         
   9   1   6       1322.23       1212.11        40.31 o                         
 -12   2   6         52.02         50.40        12.57 o                         
 -10   2   6        166.20        167.51        10.95 o                         
  -8   2   6       1053.28       1013.14        16.40 o                         
  -6   2   6       2688.16       2751.23        27.15 o                         
  -4   2   6        116.73        155.65         3.47 o                         
  -2   2   6       1093.76       1165.32        26.75 o                         
   0   2   6       3969.31       3988.93        54.43 o                         
   2   2   6       2019.61       2037.84        21.16 o                         
   4   2   6        382.03        392.12         9.34 o                         
   6   2   6        532.98        529.77        14.38 o                         
   8   2   6        409.09        375.08        18.59 o                         
 -11   3   6        477.72        464.15        17.28 o                         
  -9   3   6       1280.00       1263.04        23.61 o                         
  -7   3   6        510.76        484.88         8.93 o                         
  -5   3   6        578.09        593.55         7.90 o                         
  -3   3   6        357.94        377.60        17.19 o                         
  -1   3   6       1381.14       1368.76        21.49 o                         
   1   3   6        411.05        409.37         6.74 o                         
   3   3   6       1659.09       1685.97        34.16 o                         
   5   3   6       1984.26       1962.93        27.77 o                         
   7   3   6       1966.11       1952.49        37.79 o                         
 -12   4   6        308.48        266.47        17.27 o                         
 -10   4   6       2499.67       2416.71        41.87 o                         
  -8   4   6        128.78        111.27         6.39 o                         
  -6   4   6       1991.22       2018.09        40.54 o                         
  -4   4   6       2143.44       2066.15        20.68 o                         
  -2   4   6        962.87       1024.76        11.40 o                         
   0   4   6       1478.05       1464.82        15.94 o                         
   2   4   6        541.21        544.01        16.14 o                         
   4   4   6       1393.89       1424.46        60.14 o                         
   6   4   6       1490.75       1501.25        31.43 o                         
   8   4   6       3575.29       3518.60       135.25 o                         
 -11   5   6       3074.19       2897.37        60.06 o                         
  -9   5   6        420.91        408.87        27.36 o                         
  -7   5   6        227.89        230.48         7.18 o                         
  -5   5   6        852.15        837.21        12.42 o                         
  -3   5   6       4146.87       4210.64        81.73 o                         
  -1   5   6      13186.43      13196.69       109.23 o                         
   1   5   6      11013.93      11086.85       105.67 o                         
   3   5   6      14019.62      13986.66       146.76 o                         
   5   5   6      12207.59      12314.31       144.11 o                         
   7   5   6       7688.84       7764.36       144.03 o                         
 -10   6   6       5275.81       5309.42        96.13 o                         
  -8   6   6      21398.39      21691.31       279.24 o                         
  -6   6   6      18219.91      18598.32       197.11 o                         
  -4   6   6      25506.88      25440.17       274.84 o                         
  -2   6   6      16826.79      16486.20       144.99 o                         
   0   6   6      16143.04      15791.03       149.93 o                         
   2   6   6       5269.12       5191.59        70.18 o                         
   4   6   6        245.39        257.50         9.08 o                         
   6   6   6        337.63        334.74        22.44 o                         
   8   6   6        378.35        327.17        20.69 o                         
 -11   7   6        179.70        172.50        16.16 o                         
  -9   7   6         12.93         26.78         8.75 o                         
  -7   7   6       1463.01       1432.06        25.73 o                         
  -5   7   6        930.69        925.75        22.48 o                         
  -3   7   6        581.04        595.96         9.99 o                         
  -1   7   6          8.87         23.90         4.24 o                         
   1   7   6        711.08        723.49        13.09 o                         
   3   7   6        934.40        917.97        18.97 o                         
   5   7   6       2392.22       2414.33        59.55 o                         
   7   7   6        279.23        279.90        20.36 o                         
 -10   8   6       2060.84       1995.63        54.26 o                         
  -8   8   6       1884.14       1944.88        37.24 o                         
  -6   8   6      12233.08      12158.44       201.69 o                         
  -4   8   6       9189.89       9362.55       107.38 o                         
  -2   8   6       9598.88       9451.31       234.02 o                         
   0   8   6        833.53        837.86        25.99 o                         
   2   8   6        539.04        552.55        13.32 o                         
   4   8   6         92.53         93.74        12.13 o                         
   6   8   6        211.23        194.13        19.63 o                         
  -9   9   6        712.87        701.46        27.02 o                         
  -7   9   6         13.03          3.44        10.15 o                         
  -5   9   6        165.38        178.59        13.32 o                         
  -3   9   6       1442.83       1434.65        24.72 o                         
  -1   9   6       4077.34       4046.78       102.02 o                         
   1   9   6       5962.57       5900.85        80.25 o                         
   3   9   6       6176.00       6113.61       107.92 o                         
   5   9   6       2617.78       2830.89        65.11 o                         
  -8  10   6       2915.84       2835.76        66.84 o                         
  -6  10   6       1161.18       1153.14        59.02 o                         
  -4  10   6       5718.61       5890.08        81.85 o                         
  -2  10   6       1012.97       1061.17        20.40 o                         
   0  10   6        295.86        289.33        10.65 o                         
   2  10   6         40.78         49.66         7.64 o                         
   4  10   6        157.27        163.76        19.28 o                         
   6  10   6        981.21        924.76        45.99 o                         
  -7  11   6         14.26         11.61        13.62 o                         
  -5  11   6         20.29         15.07        10.41 o                         
  -3  11   6       4633.75       4637.73        78.31 o                         
  -1  11   6       3741.76       3798.52        57.56 o                         
   1  11   6       6084.01       6196.50        93.39 o                         
   3  11   6       3031.66       2924.66        82.03 o                         
   5  11   6       2533.13       2386.96        76.35 o                         
  -6  12   6       3021.51       3057.42        71.29 o                         
  -4  12   6       5507.35       5572.89       104.22 o                         
  -2  12   6       2159.83       2122.26        41.62 o                         
   0  12   6       1120.45       1027.21        25.20 o                         
   2  12   6         43.88         91.45        15.86 o                         
   4  12   6        132.28        144.39        20.21 o                         
  -5  13   6          2.13          3.22        15.77 o                         
  -3  13   6        430.06        379.72        24.90 o                         
  -1  13   6        299.60        286.60        14.99 o                         
   1  13   6        279.68        303.13        20.31 o                         
   3  13   6        546.93        486.16        28.44 o                         
  -4  14   6       6178.21       6465.95       184.62 o                         
  -2  14   6       3296.58       3146.52        89.33 o                         
   0  14   6       3519.70       3330.24        97.61 o                         
 -11   1   7          9.89         13.58        13.62 o                         
  -9   1   7       1141.06       1168.39        30.57 o                         
  -7   1   7        216.51        234.52         7.39 o                         
  -5   1   7       2080.28       2007.67        51.86 o                         
  -3   1   7        666.28        637.87         9.60 o                         
  -1   1   7         33.42         44.23        10.86 o                         
   1   1   7       2173.29       2192.19        24.25 o                         
   3   1   7       1039.31       1000.76        42.52 o                         
   5   1   7       2972.15       2917.78        44.13 o                         
   7   1   7         25.19         19.62         9.91 o                         
 -12   2   7       6250.02       6437.74       148.53 o                         
 -10   2   7       3997.07       3891.88        66.28 o                         
  -8   2   7      13219.79      13296.73       143.36 o                         
  -6   2   7       5288.77       5308.81        50.95 o                         
  -4   2   7       5197.96       5132.13        47.65 o                         
  -2   2   7        561.04        564.83         9.83 o                         
   0   2   7        129.35        133.19         4.54 o                         
   2   2   7       5143.44       5075.39        50.65 o                         
   4   2   7       1974.78       1980.06        29.89 o                         
   6   2   7       8517.19       8789.89       153.00 o                         
   8   2   7       2167.16       2025.30        57.63 o                         
 -11   3   7        555.95        538.45        48.41 o                         
  -9   3   7       2250.21       2276.87        35.50 o                         
  -7   3   7      16259.49      16421.89       180.97 o                         
  -5   3   7      34043.14      33409.56       358.11 o                         
  -3   3   7      54372.58      53559.34       435.50 o                         
  -1   3   7      40967.60      40756.91       524.02 o                         
   1   3   7      27103.85      27442.27       481.32 o                         
   3   3   7       9711.86       9751.47       112.23 o                         
   5   3   7       5445.43       5486.36        71.77 o                         
   7   3   7        430.70        397.72        16.84 o                         
 -10   4   7       2868.46       2883.38        49.90 o                         
  -8   4   7       1423.18       1408.82        35.87 o                         
  -6   4   7       1658.24       1639.66        20.34 o                         
  -4   4   7       1210.28       1166.41        14.17 o                         
  -2   4   7        935.89        938.57        11.67 o                         
   0   4   7          8.89         22.63         5.61 o                         
   2   4   7        381.23        378.27        12.28 o                         
   4   4   7       2096.37       2130.82        31.06 o                         
   6   4   7       1040.55        996.48        25.29 o                         
 -11   5   7        508.41        462.64        21.54 o                         
  -9   5   7         77.23         68.31         9.93 o                         
  -7   5   7       5555.71       5697.84        63.84 o                         
  -5   5   7       4662.61       4554.82        51.34 o                         
  -3   5   7       7471.07       7536.80        68.03 o                         
  -1   5   7       4545.99       4432.28        41.91 o                         
   1   5   7       2433.36       2285.96        34.43 o                         
   3   5   7        137.94        152.70        14.02 o                         
   5   5   7        450.73        453.48        16.11 o                         
   7   5   7        226.13        206.98        16.34 o                         
 -10   6   7        437.86        433.70        21.54 o                         
  -8   6   7       2713.37       2666.58        40.89 o                         
  -6   6   7       1110.08       1049.47        30.22 o                         
  -4   6   7       1939.00       2011.22        41.22 o                         
  -2   6   7        147.25        163.33         5.70 o                         
   0   6   7        252.88        266.87        12.97 o                         
   2   6   7        603.58        613.36        14.14 o                         
   4   6   7        485.63        480.62        13.58 o                         
   6   6   7       3941.25       3954.73       100.74 o                         
  -9   7   7         31.26         37.38        11.21 o                         
  -7   7   7        133.83        140.77         8.66 o                         
  -5   7   7        121.78        127.51        15.77 o                         
  -3   7   7       1136.39       1188.62        18.08 o                         
  -1   7   7       3272.33       3333.01        46.54 o                         
   1   7   7       5961.72       5876.31        79.53 o                         
   3   7   7       3623.20       3613.49       111.37 o                         
   5   7   7       2165.17       2124.72        50.67 o                         
 -10   8   7       6224.31       6186.33       161.77 o                         
  -8   8   7       5078.26       5259.40        87.52 o                         
  -6   8   7       8371.79       8363.54       150.96 o                         
  -4   8   7       2358.53       2380.69        86.73 o                         
  -2   8   7          7.48          9.89         6.66 o                         
   0   8   7        902.75        928.58        35.47 o                         
   2   8   7       1124.45       1068.13        25.30 o                         
   4   8   7       4736.40       4769.27       145.95 o                         
   6   8   7       1984.40       1960.16        59.21 o                         
  -9   9   7       2502.63       2537.31        62.90 o                         
  -7   9   7       3605.86       3572.07        72.17 o                         
  -5   9   7      10493.11      10739.66       142.59 o                         
  -3   9   7      10214.30      10438.33       267.88 o                         
  -1   9   7      13020.48      12988.69       192.25 o                         
   1   9   7       5432.64       5384.41        68.44 o                         
   3   9   7       3785.87       3855.62        75.98 o                         
   5   9   7        152.86        143.83        17.05 o                         
  -8  10   7        405.82        373.02        35.42 o                         
  -6  10   7          5.67         22.16        16.12 o                         
  -4  10   7         49.12         77.66        10.15 o                         
  -2  10   7         80.89         80.92        11.21 o                         
   0  10   7         73.02         86.01        10.08 o                         
   2  10   7        505.06        468.79        29.11 o                         
   4  10   7         56.32         74.47        15.83 o                         
  -7  11   7       1994.16       1936.49        73.55 o                         
  -5  11   7       5738.76       5737.84       106.66 o                         
  -3  11   7       8524.81       8532.39       134.41 o                         
  -1  11   7       5738.54       5529.28        85.23 o                         
   1  11   7       4122.77       4120.43        92.31 o                         
   3  11   7       2882.88       2816.39        81.12 o                         
  -6  12   7       1519.21       1549.51        47.47 o                         
  -4  12   7        993.55        962.23        36.07 o                         
  -2  12   7       1167.64       1124.30        30.55 o                         
   0  12   7         22.19         21.87         9.38 o                         
   2  12   7        190.79        180.20        17.76 o                         
  -5  13   7        975.19        916.46        53.72 o                         
  -3  13   7       1068.50        994.59        36.49 o                         
  -1  13   7       2039.99       2041.92        78.13 o                         
   1  13   7       1487.49       1397.49        47.69 o                         
 -12   0   8        214.83        225.72        28.74 o                         
 -10   0   8        810.36        742.04        26.68 o                         
  -8   0   8         13.56         16.12        10.51 o                         
  -6   0   8       1367.40       1338.76        30.95 o                         
  -4   0   8      11785.11      11211.10       170.05 o                         
  -2   0   8      10951.66      10415.01       173.40 o                         
   0   0   8      33658.37      32939.01       473.64 o                         
   2   0   8      16618.74      16685.01       255.18 o                         
   4   0   8      23099.75      23388.55       376.43 o                         
   6   0   8       2700.75       2730.64        73.32 o                         
 -11   1   8       1544.54       1484.57        98.44 o                         
  -9   1   8       3881.82       3946.68        59.93 o                         
  -7   1   8       3247.66       3356.82        45.24 o                         
  -5   1   8       8920.49       8792.34        98.24 o                         
  -3   1   8      13757.55      13117.52       131.30 o                         
  -1   1   8      15581.52      15025.27       167.61 o                         
   1   1   8       1193.17       1217.36        17.60 o                         
   3   1   8       1946.76       1852.71        33.46 o                         
   5   1   8        183.47        198.02        17.88 o                         
   7   1   8        246.54        192.03        15.97 o                         
 -12   2   8        765.44        643.86        41.76 o                         
 -10   2   8       1589.93       1486.63        77.72 o                         
  -8   2   8       3837.94       3802.23        54.80 o                         
  -6   2   8       4353.01       4342.56        53.28 o                         
  -4   2   8       5128.89       4982.22        49.65 o                         
  -2   2   8       5455.02       5263.01        59.23 o                         
   0   2   8       2126.79       2097.57        26.05 o                         
   2   2   8        684.00        686.06        15.44 o                         
   4   2   8        872.86        877.54        29.84 o                         
   6   2   8        509.72        507.89        24.20 o                         
 -11   3   8         11.60         -0.40        11.64 o                         
  -9   3   8        914.20        894.20        19.84 o                         
  -7   3   8       2322.96       2245.94        31.90 o                         
  -5   3   8       2248.78       2268.26        27.81 o                         
  -3   3   8         20.75         28.88         4.02 o                         
  -1   3   8       1455.33       1501.51        19.16 o                         
   1   3   8         18.11         35.88         5.38 o                         
   3   3   8       2252.15       2244.23        33.89 o                         
   5   3   8        244.18        237.78        27.69 o                         
   7   3   8        125.53         93.29        13.30 o                         
 -10   4   8       6774.73       6757.32       127.05 o                         
  -8   4   8       3697.20       3773.03        55.56 o                         
  -6   4   8       4755.21       4819.75        54.28 o                         
  -4   4   8       1420.74       1395.64        17.39 o                         
  -2   4   8        780.08        802.05        20.72 o                         
   0   4   8       1751.12       1714.21        24.30 o                         
   2   4   8         83.85         93.10        16.12 o                         
   4   4   8       5420.51       5425.05       136.68 o                         
   6   4   8       3015.26       2977.36       107.23 o                         
 -11   5   8       1044.04        903.88        33.01 o                         
  -9   5   8       5838.23       5748.23        91.38 o                         
  -7   5   8      13105.56      13003.35       152.59 o                         
  -5   5   8      16575.14      16745.71       159.39 o                         
  -3   5   8       8124.05       8079.10        83.53 o                         
  -1   5   8       6787.53       6797.82        74.40 o                         
   1   5   8       2628.91       2614.35        36.29 o                         
   3   5   8       1107.78       1060.46        21.84 o                         
   5   5   8         46.41         39.14        10.37 o                         
 -10   6   8        262.81        232.93        16.66 o                         
  -8   6   8         95.08         86.13        10.58 o                         
  -6   6   8       1626.78       1633.44        24.60 o                         
  -4   6   8       5821.03       5766.04       135.27 o                         
  -2   6   8      15604.43      15502.65       154.30 o                         
   0   6   8       9639.95       9438.36       116.67 o                         
   2   6   8       9683.73       9721.44       119.69 o                         
   4   6   8       2740.99       2707.60        51.68 o                         
   6   6   8       5049.69       5162.50       122.22 o                         
  -9   7   8        398.61        361.24        21.39 o                         
  -7   7   8       1897.52       1868.52        42.04 o                         
  -5   7   8        584.27        584.85        39.65 o                         
  -3   7   8        558.10        591.15        13.37 o                         
  -1   7   8         31.65         45.90        12.61 o                         
   1   7   8       2993.22       2957.95        43.94 o                         
   3   7   8          2.83         11.27         9.46 o                         
   5   7   8        819.16        737.08        38.61 o                         
 -10   8   8         18.65         22.32        15.80 o                         
  -8   8   8        379.49        390.92        18.03 o                         
  -6   8   8        710.94        734.34        18.07 o                         
  -4   8   8       2896.82       2964.68        43.06 o                         
  -2   8   8       1563.45       1549.47        26.74 o                         
   0   8   8       5589.44       5618.73        73.35 o                         
   2   8   8       2198.57       2190.68        39.41 o                         
   4   8   8       3231.11       3199.70        74.84 o                         
  -9   9   8       1675.64       1629.06        63.64 o                         
  -7   9   8       1610.06       1585.41        41.05 o                         
  -5   9   8       3993.99       4023.66        66.03 o                         
  -3   9   8       6093.26       6164.34       177.46 o                         
  -1   9   8       5499.90       5677.75        79.25 o                         
   1   9   8       3212.46       3134.00        67.43 o                         
   3   9   8        586.07        551.25        25.02 o                         
  -8  10   8       3072.52       3097.48        74.71 o                         
  -6  10   8       1904.01       1903.14        46.29 o                         
  -4  10   8       1118.77       1043.94        29.16 o                         
  -2  10   8         41.48         51.53         8.88 o                         
   0  10   8        284.94        281.57        12.44 o                         
   2  10   8       6342.54       6253.95       141.15 o                         
   4  10   8       2778.75       2605.03       123.01 o                         
  -7  11   8       2540.71       2420.77        67.94 o                         
  -5  11   8       3628.05       3552.64        93.34 o                         
  -3  11   8       6923.73       7218.89       173.69 o                         
  -1  11   8       1926.59       1940.11        40.41 o                         
   1  11   8       1988.31       1930.46        90.79 o                         
   3  11   8        189.84        148.28        30.49 o                         
  -6  12   8        709.18        647.55        28.77 o                         
  -4  12   8        466.53        415.67        25.95 o                         
  -2  12   8       1361.78       1346.94        60.79 o                         
   0  12   8       1217.10       1136.62        33.75 o                         
  -3  13   8        385.13        316.77        46.63 o                         
  -1  13   8          9.58          3.68        12.76 o                         
 -11   1   9       5868.13       5747.64       136.28 o                         
  -9   1   9       9848.59      10058.35       125.77 o                         
  -7   1   9      16033.14      16025.80       187.51 o                         
  -5   1   9       8036.42       7901.77        85.63 o                         
  -3   1   9      13014.81      12734.97       146.24 o                         
  -1   1   9       1129.43       1163.97        26.71 o                         
   1   1   9       2646.75       2674.30        37.18 o                         
   3   1   9         98.57         75.40         7.88 o                         
   5   1   9        165.79        143.31        11.64 o                         
 -10   2   9          4.57         25.93        10.77 o                         
  -8   2   9        139.54        169.24        20.68 o                         
  -6   2   9       4721.35       4700.74        78.42 o                         
  -4   2   9       3177.37       3115.43        36.42 o                         
  -2   2   9      19504.47      19206.97       204.22 o                         
   0   2   9       5652.97       5606.17        67.89 o                         
   2   2   9      13138.42      13364.16       187.59 o                         
   4   2   9       3763.17       3794.89        58.24 o                         
   6   2   9       2308.70       2217.05        58.53 o                         
 -11   3   9       1047.90        939.12        31.27 o                         
  -9   3   9        912.74        895.57        37.22 o                         
  -7   3   9       1330.88       1313.91        24.02 o                         
  -5   3   9         98.74        109.21         5.38 o                         
  -3   3   9        551.48        574.19        25.97 o                         
  -1   3   9        644.56        677.47        13.64 o                         
   1   3   9        708.22        746.64        15.85 o                         
   3   3   9       4147.47       4247.70        64.14 o                         
   5   3   9       2805.00       2803.76        54.08 o                         
 -10   4   9          0.88         13.50        13.22 o                         
  -8   4   9        260.89        260.78        12.29 o                         
  -6   4   9        740.26        766.40        14.14 o                         
  -4   4   9       4432.71       4539.72        52.69 o                         
  -2   4   9       2560.98       2574.32        61.04 o                         
   0   4   9       4913.12       4869.35        58.63 o                         
   2   4   9       2278.35       2227.75        59.90 o                         
   4   4   9       2712.03       2624.79        44.86 o                         
   6   4   9       1061.03        844.35        51.97 o                         
  -9   5   9       2866.47       2833.68        64.37 o                         
  -7   5   9       1705.80       1674.68        28.40 o                         
  -5   5   9       4122.73       4128.53        72.95 o                         
  -3   5   9        181.34        181.48         7.75 o                         
  -1   5   9       4749.26       4720.31        90.12 o                         
   1   5   9         15.47         19.12         6.73 o                         
   3   5   9        960.89        991.55        31.60 o                         
   5   5   9         65.82         54.62        27.68 o                         
 -10   6   9         51.80         40.57        17.48 o                         
  -8   6   9         31.21         36.41        10.99 o                         
  -6   6   9       2388.13       2352.74        69.08 o                         
  -4   6   9        564.32        586.10        13.68 o                         
  -2   6   9       5738.43       5779.14        69.21 o                         
   0   6   9       1702.37       1665.29        26.54 o                         
   2   6   9       5114.95       5076.90       145.41 o                         
   4   6   9       1036.27       1005.70        47.41 o                         
  -9   7   9       9408.65       9505.57       203.32 o                         
  -7   7   9      14011.54      14605.10       363.27 o                         
  -5   7   9      13320.68      13690.90       161.38 o                         
  -3   7   9       7970.59       8121.95       109.01 o                         
  -1   7   9       2183.61       2234.29        35.37 o                         
   1   7   9        467.65        472.87        14.49 o                         
   3   7   9         95.44         88.55        12.43 o                         
  -8   8   9        416.53        393.11        19.36 o                         
  -6   8   9        956.40        952.87        21.10 o                         
  -4   8   9       5208.57       5252.56        76.28 o                         
  -2   8   9       3505.96       3684.96        78.09 o                         
   0   8   9      11648.19      11980.87       149.44 o                         
   2   8   9       4291.72       4364.14        76.83 o                         
   4   8   9       2994.69       3047.83       102.35 o                         
  -7   9   9         78.95         60.93        12.27 o                         
  -5   9   9        555.41        537.38        16.57 o                         
  -3   9   9        642.89        615.95        28.42 o                         
  -1   9   9         27.52         39.23         8.66 o                         
   1   9   9       1486.68       1506.67        53.79 o                         
   3   9   9        168.46        134.71        25.23 o                         
  -6  10   9          2.58        -13.31        13.31 o                         
  -4  10   9         87.04         73.75        12.26 o                         
  -2  10   9        166.49        148.89        11.64 o                         
   0  10   9        200.13        177.96        12.13 o                         
   2  10   9         16.45         20.86        12.57 o                         
  -5  11   9         16.07         30.40        33.98 o                         
  -3  11   9         91.05         75.13        12.46 o                         
  -1  11   9          8.72         18.09        10.44 o                         
   1  11   9        515.24        469.40        23.67 o                         
  -4  12   9       5014.78       4965.85       133.92 o                         
  -2  12   9       2093.63       2089.97        49.20 o                         
 -10   0  10         53.97         48.35        13.31 o                         
  -8   0  10       1361.35       1394.04        37.26 o                         
  -6   0  10        633.14        604.98        19.65 o                         
  -4   0  10       3506.31       3629.94        70.73 o                         
  -2   0  10       2318.14       2258.39        50.77 o                         
   0   0  10       6621.29       6361.90       126.15 o                         
   2   0  10       2063.15       1978.16        53.52 o                         
   4   0  10        918.20        829.94        36.51 o                         
 -11   1  10       1565.63       1484.71        73.12 o                         
  -9   1  10       3397.52       3442.91        52.93 o                         
  -7   1  10        315.27        309.28        11.15 o                         
  -5   1  10        270.57        264.50         9.42 o                         
  -3   1  10       1241.40       1267.83        24.11 o                         
  -1   1  10         65.91         81.48         8.38 o                         
   1   1  10       1785.07       1852.47        34.09 o                         
   3   1  10       4410.76       4563.61        79.50 o                         
   5   1  10       4979.04       4988.85       104.39 o                         
 -10   2  10       4953.18       4940.64        98.41 o                         
  -8   2  10       7273.23       7508.70        96.03 o                         
  -6   2  10       8015.18       8045.65       103.92 o                         
  -4   2  10       5434.12       5422.75        67.10 o                         
  -2   2  10       5745.16       5732.51        74.20 o                         
   0   2  10       1966.42       2010.11        48.24 o                         
   2   2  10        724.55        748.98        20.59 o                         
   4   2  10        710.99        700.59        24.30 o                         
  -9   3  10       1353.28       1323.68        32.68 o                         
  -7   3  10         33.24         47.01        20.32 o                         
  -5   3  10       1613.67       1593.79        30.96 o                         
  -3   3  10        702.80        685.32        15.79 o                         
  -1   3  10        537.46        556.40        12.97 o                         
   1   3  10       1705.61       1709.25        36.59 o                         
   3   3  10        187.56        171.12        27.69 o                         
   5   3  10        106.48        136.01        49.06 o                         
 -10   4  10       1836.97       1750.60        47.88 o                         
  -8   4  10      14839.36      15111.38       221.20 o                         
  -6   4  10      15980.27      16156.75       187.88 o                         
  -4   4  10      29678.46      30371.03       453.15 o                         
  -2   4  10       8839.05       9039.08       104.20 o                         
   0   4  10       8042.61       8146.79        98.02 o                         
   2   4  10       2189.50       2235.01        45.78 o                         
   4   4  10        450.37        468.14        21.57 o                         
  -9   5  10       2575.28       2361.59        62.56 o                         
  -7   5  10       1287.14       1272.42        47.44 o                         
  -5   5  10       1710.27       1757.24        80.22 o                         
  -3   5  10         48.82         53.06         6.35 o                         
  -1   5  10       2261.52       2279.56        33.50 o                         
   1   5  10       6041.14       6197.18       104.13 o                         
   3   5  10       3899.83       3857.46        84.73 o                         
  -8   6  10        251.92        240.74        17.55 o                         
  -6   6  10       1293.46       1320.10        26.71 o                         
  -4   6  10        584.28        604.25        23.16 o                         
  -2   6  10       2536.81       2559.28        57.11 o                         
   0   6  10       1534.87       1547.09        29.09 o                         
   2   6  10        965.19        909.07        24.98 o                         
   4   6  10         69.39         73.88        19.03 o                         
  -9   7  10         54.26         51.45        17.26 o                         
  -7   7  10       1224.28       1213.26        34.61 o                         
  -5   7  10        245.49        236.24        11.15 o                         
  -3   7  10         36.47         45.09        15.07 o                         
  -1   7  10       2180.00       2241.07        38.85 o                         
   1   7  10        580.30        528.23        17.61 o                         
   3   7  10        176.33        171.28        20.16 o                         
  -8   8  10         88.83         86.85        17.55 o                         
  -6   8  10       2258.39       2313.27        53.83 o                         
  -4   8  10        117.56        129.47        11.14 o                         
  -2   8  10        214.39        199.50        12.27 o                         
   0   8  10        251.72        232.49        13.36 o                         
   2   8  10         49.18         14.94        11.95 o                         
  -7   9  10        664.40        612.88        31.93 o                         
  -5   9  10         91.72         89.38        11.77 o                         
  -3   9  10        315.55        306.05        17.88 o                         
  -1   9  10        459.34        443.99        17.56 o                         
   1   9  10       1123.69       1045.66        38.98 o                         
  -6  10  10      11976.55      12278.20       443.88 o                         
  -4  10  10       6881.96       7039.73       133.47 o                         
  -2  10  10      10297.94      10629.65       181.40 o                         
   0  10  10       4448.43       4527.61        89.90 o                         
  -3  11  10        326.07        286.04        17.85 o                         
  -9   1  11       2395.95       2428.05        47.32 o                         
  -7   1  11       2610.59       2556.84        41.63 o                         
  -5   1  11       9786.11      10134.56       144.94 o                         
  -3   1  11       8720.06       8861.41       120.23 o                         
  -1   1  11       7332.82       7687.71       108.94 o                         
   1   1  11       3536.04       3551.49        58.35 o                         
   3   1  11       2434.34       2391.24        78.55 o                         
 -10   2  11       6032.05       6069.35       140.30 o                         
  -8   2  11       3286.89       3391.53        60.64 o                         
  -6   2  11       8752.04       8981.57       127.72 o                         
  -4   2  11       3860.71       3804.67        60.03 o                         
  -2   2  11       3392.46       3412.20        54.71 o                         
   0   2  11        741.31        722.87        20.33 o                         
   2   2  11         18.85         10.59        12.36 o                         
   4   2  11       1054.15       1023.74        33.52 o                         
  -9   3  11       1126.69       1112.56        29.10 o                         
  -7   3  11       2106.48       2071.58        40.09 o                         
  -5   3  11        188.09        167.97        18.93 o                         
  -3   3  11        201.59        211.58         9.88 o                         
  -1   3  11       2619.58       2588.93        43.74 o                         
   1   3  11       4109.30       4154.53        70.75 o                         
   3   3  11       5433.94       5498.03       108.55 o                         
  -8   4  11       3637.33       3720.07        73.62 o                         
  -6   4  11       2045.66       2131.87        47.17 o                         
  -4   4  11       1445.75       1429.07        28.53 o                         
  -2   4  11        575.50        551.74        16.35 o                         
   0   4  11         88.34         83.43        12.06 o                         
   2   4  11         43.23         62.34        15.11 o                         
  -9   5  11        385.21        359.50        25.45 o                         
  -7   5  11       3639.61       3641.33        93.97 o                         
  -5   5  11       1745.32       1772.82        38.34 o                         
  -3   5  11       3120.09       3031.28        54.37 o                         
  -1   5  11        945.33        946.00        23.20 o                         
   1   5  11         98.66         87.58        10.95 o                         
   3   5  11         53.55         67.51        16.10 o                         
  -8   6  11        903.05        855.20        52.66 o                         
  -6   6  11       3163.65       3161.10        64.87 o                         
  -4   6  11       1054.74       1111.26       108.87 o                         
  -2   6  11        508.69        511.96        30.17 o                         
   0   6  11          5.47         -5.67        10.08 o                         
   2   6  11          2.28          2.97        21.02 o                         
  -7   7  11       3209.01       3000.71        84.95 o                         
  -5   7  11       7385.99       7543.61       171.34 o                         
  -3   7  11       7601.33       7789.86       138.22 o                         
  -1   7  11       8617.07       9019.65       152.33 o                         
   1   7  11       6559.09       6739.45       124.13 o                         
  -6   8  11       2518.50       2511.83        66.86 o                         
  -4   8  11       4517.86       4599.79        91.81 o                         
  -2   8  11       2489.32       2423.28        55.87 o                         
   0   8  11        678.01        624.08        22.76 o                         
  -5   9  11        466.62        406.98        24.08 o                         
  -3   9  11         21.07         14.87        12.26 o                         
  -1   9  11        147.43        128.12        15.65 o                         
  -8   0  12      12167.16      12735.04       279.21 o                         
  -6   0  12       7227.63       7396.31       162.43 o                         
  -4   0  12       2102.43       2174.51        65.49 o                         
  -2   0  12         31.64         40.64        15.42 o                         
   0   0  12        202.03        192.08        21.03 o                         
   2   0  12       1778.96       1725.51        63.31 o                         
  -9   1  12       1305.47       1278.21        33.71 o                         
  -7   1  12       3682.63       3781.69        65.95 o                         
  -5   1  12       3729.41       3908.12        67.99 o                         
  -3   1  12       5384.82       5501.89        82.27 o                         
  -1   1  12       3494.51       3610.93        63.17 o                         
   1   1  12       2709.53       2738.68        60.06 o                         
  -8   2  12        134.94        132.49        14.37 o                         
  -6   2  12        567.79        534.81        20.73 o                         
  -4   2  12       2491.35       2413.27        49.36 o                         
  -2   2  12       2599.87       2657.86        50.40 o                         
   0   2  12        966.93       1011.41        27.39 o                         
   2   2  12        146.94        124.32        23.83 o                         
  -9   3  12         28.45         31.18        11.92 o                         
  -7   3  12        151.24        161.05        17.17 o                         
  -5   3  12        574.22        541.23        21.75 o                         
  -3   3  12        842.42        802.19        22.58 o                         
  -1   3  12        213.85        186.23        13.38 o                         
   1   3  12       1633.13       1602.23        42.51 o                         
  -8   4  12         24.60          9.35        14.64 o                         
  -6   4  12        165.53        150.75        22.78 o                         
  -4   4  12         19.87         18.03        11.14 o                         
  -2   4  12        957.35        940.42        25.27 o                         
   0   4  12       1651.39       1639.12        39.35 o                         
  -7   5  12       2594.34       2608.81        61.30 o                         
  -5   5  12       4723.34       4899.78       115.79 o                         
  -3   5  12       6570.27       6854.11       133.52 o                         
  -1   5  12       5683.80       5767.50       104.14 o                         
   1   5  12       6279.29       6399.13       128.80 o                         
  -6   6  12       3420.76       3336.24        84.57 o                         
  -4   6  12       3423.78       3625.03        80.99 o                         
  -2   6  12       1296.91       1236.19        60.08 o                         
   0   6  12        173.74        169.65        14.46 o                         
  -5   7  12        524.74        484.78        21.97 o                         
  -3   7  12        351.34        339.81        23.14 o                         
  -1   7  12        809.17        795.03        25.88 o                         
  -4   8  12        576.02        573.64        27.09 o                         
  -2   8  12         47.14         53.01        13.60 o                         
  -7   1  13         42.93         72.32        12.39 o                         
  -5   1  13        353.12        333.58        17.52 o                         
  -3   1  13         24.97         22.41        15.11 o                         
  -1   1  13        827.51        776.43        26.31 o                         
  -6   2  13         24.00         47.84        13.74 o                         
  -4   2  13       2176.40       2153.04        58.74 o                         
  -2   2  13       1134.33       1060.59        31.78 o                         
   0   2  13       6430.83       6446.26       130.11 o                         
  -7   3  13      11197.70      11453.94       242.97 o                         
  -5   3  13      10462.82      11031.00       230.57 o                         
  -3   3  13       4669.37       4772.27       113.13 o                         
  -1   3  13       4162.44       4355.25       100.76 o                         
  -6   4  13          4.66         -9.49        26.28 o                         
  -4   4  13        103.52        127.72        33.29 o                         
  -2   4  13       1606.33       1639.31        45.41 o                         
  -5   5  13       1410.85       1393.19        68.53 o                         
  -3   5  13         31.02         35.39        15.77 o                         
                                                                                
