# Supplementary material for: New M +, M 3+-arsenates – the framework structures of AgM 3+(HAsO4)2 (M 3+ = Al, Ga) and M +GaAs2O7 (M + = Na, Ag)
Source: Acta Crystallogr E Crystallogr Commun. 2017 Apr 28;73(Pt 5):785–90. doi: 10.1107/S2056989017005631 (PMC5418807; doi:10.1107/S2056989017005631)
Supplement: Supplementary file 3 [file e-73-00785-AgGaHAsO42sup3.hkl]

data_AgGaHAsO42                                                                 
_shelx_title ' aggahas in C2/c = AgGa(HAsO4)2  (ex-aggaas)'                     
_shelx_refln_list_code          4                                               
_shelx_F_calc_maximum      352.37                                               
_exptl_crystal_F_000       840.00                                               
_reflns_d_resolution_high  0.6200                                               
                                                                                
loop_                                                                           
 _space_group_symop_operation_xyz                                               
 'x, y, z'                                                                      
 '-x, y, -z+1/2'                                                                
 'x+1/2, y+1/2, z'                                                              
 '-x+1/2, y+1/2, -z+1/2'                                                        
 '-x, -y, -z'                                                                   
 'x, -y, z-1/2'                                                                 
 '-x+1/2, -y+1/2, -z'                                                           
 'x+1/2, -y+1/2, z-1/2'                                                         
                                                                                
_cell_length_a     7.8260                                                       
_cell_length_b    10.2160                                                       
_cell_length_c     8.6940                                                       
_cell_angle_alpha  90.000                                                       
_cell_angle_beta  107.770                                                       
_cell_angle_gamma  90.000                                                       
                                                                                
_shelx_F_squared_multiplier     1.000                                           
                                                                                
loop_                                                                           
 _refln_index_h                                                                 
 _refln_index_k                                                                 
 _refln_index_l                                                                 
 _refln_F_squared_calc                                                          
 _refln_F_squared_meas                                                          
 _refln_F_squared_sigma                                                         
 _refln_observed_status                                                         
   2   0   0      79200.12      83125.27       914.37 o                         
   4   0   0      91050.88      96763.53      1075.49 o                         
   6   0   0       1433.05       1381.69        28.85 o                         
   8   0   0       6617.88       6481.43       129.65 o                         
  10   0   0       1598.74       1524.52        60.94 o                         
  12   0   0          2.25         46.32        29.78 o                         
   1   1   0      13922.02      13652.22       380.83 o                         
   3   1   0          3.11         19.89         1.84 o                         
   5   1   0      34112.00      32914.17       321.91 o                         
   7   1   0       3847.76       3857.56        52.05 o                         
   9   1   0       6739.95       6547.08       122.24 o                         
  11   1   0       1061.56        963.69        37.00 o                         
   0   2   0       5640.59       5738.86        56.08 o                         
   2   2   0       4651.08       4599.84        36.70 o                         
   4   2   0      10611.59      10794.81       282.85 o                         
   6   2   0        191.83        215.99         9.38 o                         
   8   2   0         18.50         43.62         9.54 o                         
  10   2   0         18.29         33.09        28.68 o                         
   1   3   0      21490.15      21191.24       166.07 o                         
   3   3   0       9941.29      10306.49        89.36 o                         
   5   3   0       3446.68       3434.31        75.66 o                         
   7   3   0        184.64        194.29        25.38 o                         
   9   3   0       6106.20       6058.83        93.31 o                         
  11   3   0        286.33        253.56        21.81 o                         
   0   4   0       4204.15       3902.46        42.84 o                         
   2   4   0      14633.35      15255.00       108.48 o                         
   4   4   0      22635.76      22362.43       195.84 o                         
   6   4   0         66.02         97.43        23.17 o                         
   8   4   0       3655.75       3624.37        61.93 o                         
  10   4   0        723.83        760.52        30.08 o                         
   1   5   0       7484.18       7558.52        56.46 o                         
   3   5   0       2728.07       2741.40        33.58 o                         
   5   5   0      17145.91      17094.42       234.31 o                         
   7   5   0       8118.66       8228.96       107.29 o                         
   9   5   0      14348.00      14543.56       192.13 o                         
  11   5   0       4215.59       4217.71       216.30 o                         
   0   6   0      22538.61      22852.73       222.22 o                         
   2   6   0      61308.89      62364.45       821.22 o                         
   4   6   0      14787.42      14232.53       136.38 o                         
   6   6   0      12375.62      12200.22       136.34 o                         
   8   6   0        369.96        373.19        15.65 o                         
  10   6   0        132.13        115.00        17.44 o                         
   1   7   0      13268.42      13571.75       104.40 o                         
   3   7   0       1972.23       1939.76        20.83 o                         
   5   7   0       8045.83       7937.45        82.30 o                         
   7   7   0       1118.30       1168.85        36.53 o                         
   9   7   0        260.29        258.28        38.63 o                         
   0   8   0      65607.94      64875.97       724.12 o                         
   2   8   0       8141.10       8098.35        75.67 o                         
   4   8   0      22119.40      21845.12       210.57 o                         
   6   8   0          7.02         23.84        12.13 o                         
   8   8   0       1585.86       1556.04        34.70 o                         
  10   8   0        624.84        595.88        29.19 o                         
   1   9   0        489.64        502.32        15.47 o                         
   3   9   0       1570.92       1509.83        29.40 o                         
   5   9   0       4194.08       4199.30        56.92 o                         
   7   9   0       3353.80       3364.36        59.66 o                         
   9   9   0       4421.89       4591.73        89.57 o                         
   0  10   0        623.47        634.66        17.93 o                         
   2  10   0      14734.49      14609.08       270.11 o                         
   4  10   0        198.44        179.15        10.06 o                         
   6  10   0       2531.35       2599.19        42.78 o                         
   8  10   0        153.72        155.05        17.44 o                         
   1  11   0       1143.74       1204.55        59.79 o                         
   3  11   0      14350.68      14479.49       160.40 o                         
   5  11   0        454.54        467.51        34.79 o                         
   7  11   0       8209.09       8622.27       131.94 o                         
   0  12   0         72.29        124.61        24.82 o                         
   2  12   0       4845.66       4901.70        87.87 o                         
   4  12   0         12.39         49.65        11.13 o                         
   6  12   0        828.18        781.68        65.22 o                         
   8  12   0        465.01        426.72        32.36 o                         
   1  13   0         15.32         68.30        11.29 o                         
   3  13   0       1961.99       1917.21        40.34 o                         
   5  13   0       2135.95       2175.29        54.91 o                         
   7  13   0       2885.27       2962.19       101.11 o                         
   0  14   0       3303.84       3377.58        80.82 o                         
   2  14   0      16799.44      17310.65       219.07 o                         
   4  14   0       1553.19       1558.61        51.69 o                         
   6  14   0       6563.25       6828.87       176.01 o                         
   1  15   0       1490.24       1456.42        83.60 o                         
   3  15   0       1749.85       1706.04        50.03 o                         
   0  16   0         46.89         67.76        78.87 o                         
   2  16   0        626.60        600.70        34.25 o                         
 -11   1   1       6922.14       6857.20       144.26 o                         
  -9   1   1        478.38        446.17        19.91 o                         
  -7   1   1      14679.20      14250.37       151.57 o                         
  -5   1   1        225.66        248.90        18.77 o                         
  -3   1   1      30134.98      30339.34       596.51 o                         
  -1   1   1       1576.08       1577.19        12.04 o                         
   1   1   1      20653.18      20365.48       152.60 o                         
   3   1   1        291.21        252.08         4.42 o                         
   5   1   1        327.86        369.67         8.17 o                         
   7   1   1       5807.00       5678.87        81.66 o                         
   9   1   1        205.63        184.98        16.76 o                         
  11   1   1       2858.99       2689.12        79.08 o                         
 -12   2   1         26.42         28.91        20.41 o                         
 -10   2   1       8218.36       8127.55       135.91 o                         
  -8   2   1        945.98        956.64        22.83 o                         
  -6   2   1      56548.70      55938.55       590.67 o                         
  -4   2   1       4264.64       4182.14        73.58 o                         
  -2   2   1     106091.86     110419.95       768.35 o                         
   0   2   1       6465.14       6420.43        46.52 o                         
   2   2   1      40221.24      39143.48       391.07 o                         
   4   2   1       1066.67       1043.58        11.36 o                         
   6   2   1        463.57        514.07        22.10 o                         
   8   2   1       6295.73       6136.66        82.50 o                         
  10   2   1        400.84        347.64        38.65 o                         
 -11   3   1       5094.06       5183.88       116.82 o                         
  -9   3   1        211.89        222.71        30.35 o                         
  -7   3   1       2946.64       2918.71        43.87 o                         
  -5   3   1       4520.90       4520.84        47.33 o                         
  -3   3   1       1515.72       1382.47        18.95 o                         
  -1   3   1      98507.98      99642.54      1293.42 o                         
   1   3   1      65245.03      66107.78       471.05 o                         
   3   3   1      89606.38      90936.29       688.50 o                         
   5   3   1      32950.49      31802.30       309.42 o                         
   7   3   1      28092.37      27535.44       292.35 o                         
   9   3   1       3323.86       3298.37        60.24 o                         
  11   3   1       2614.61       2689.31        67.13 o                         
 -10   4   1         40.45         38.87        14.41 o                         
  -8   4   1       3315.52       3221.11        76.93 o                         
  -6   4   1       1689.57       1734.66        25.35 o                         
  -4   4   1       9809.08       9704.53        83.61 o                         
  -2   4   1        125.46        113.18         3.12 o                         
   0   4   1      13481.85      13226.48        93.13 o                         
   2   4   1       3880.51       4066.43        32.00 o                         
   4   4   1       1372.85       1412.26        17.22 o                         
   6   4   1         42.08         58.36         6.60 o                         
   8   4   1         46.19         53.86         9.54 o                         
  10   4   1        728.78        697.51        40.89 o                         
 -11   5   1        468.34        464.53        28.80 o                         
  -9   5   1       1961.51       1938.61        38.35 o                         
  -7   5   1       3164.88       3102.29        55.20 o                         
  -5   5   1      17176.75      16982.91       179.43 o                         
  -3   5   1        232.31        254.65         8.28 o                         
  -1   5   1      33787.98      32991.27       227.68 o                         
   1   5   1       2744.84       2785.97        29.18 o                         
   3   5   1      36301.16      35634.85       277.22 o                         
   5   5   1       1418.21       1342.47        38.27 o                         
   7   5   1       4543.29       4512.64        61.95 o                         
   9   5   1         90.67        101.69        15.60 o                         
  11   5   1       1255.05       1201.27        43.79 o                         
 -10   6   1       4704.33       4858.30        94.78 o                         
  -8   6   1         23.46         37.47        12.13 o                         
  -6   6   1      16539.59      16793.15       219.03 o                         
  -4   6   1        309.82        328.58         7.81 o                         
  -2   6   1      41359.45      41546.39       303.96 o                         
   0   6   1         15.70         40.10         6.07 o                         
   2   6   1      13343.52      13036.79        99.65 o                         
   4   6   1         77.04         80.46         4.68 o                         
   6   6   1       3594.67       3591.93        68.12 o                         
   8   6   1       2724.88       2721.96        48.37 o                         
  10   6   1         40.27         42.87        20.57 o                         
 -11   7   1       5471.04       5366.90       125.99 o                         
  -9   7   1       4925.11       4819.57        79.43 o                         
  -7   7   1       8104.52       8097.94       100.35 o                         
  -5   7   1        492.66        518.70        20.44 o                         
  -3   7   1        781.10        822.36        14.09 o                         
  -1   7   1        134.33        152.72         4.49 o                         
   1   7   1         98.46        126.87         5.52 o                         
   3   7   1       8780.09       8677.27        80.06 o                         
   5   7   1       3405.82       3421.78        40.24 o                         
   7   7   1       6066.10       6052.81        84.60 o                         
   9   7   1       2945.45       2873.39        57.92 o                         
 -10   8   1        704.35        679.48        95.58 o                         
  -8   8   1       9605.87       9554.03       142.15 o                         
  -6   8   1       3172.44       3146.90        41.77 o                         
  -4   8   1      33032.28      32851.35       327.80 o                         
  -2   8   1      10560.47      10703.03       101.54 o                         
   0   8   1      19225.56      19001.23       233.25 o                         
   2   8   1        197.26        203.12         6.60 o                         
   4   8   1       1466.79       1481.13        27.72 o                         
   6   8   1       1146.65       1166.57        23.48 o                         
   8   8   1        985.05        905.74        39.26 o                         
  10   8   1       3974.71       4149.03       149.85 o                         
  -9   9   1       2627.83       2630.28        60.23 o                         
  -7   9   1       2286.23       2319.52        86.61 o                         
  -5   9   1       1226.16       1231.62        20.74 o                         
  -3   9   1      15430.89      15492.79       232.92 o                         
  -1   9   1         36.63         45.96         5.03 o                         
   1   9   1      21730.16      21440.39       248.22 o                         
   3   9   1       2990.41       2934.91        36.26 o                         
   5   9   1      12990.15      13107.48       140.45 o                         
   7   9   1        263.00        276.19        15.61 o                         
   9   9   1       3706.56       3802.48        92.43 o                         
  -8  10   1         56.64         46.33        15.60 o                         
  -6  10   1       5753.75       5820.70        84.48 o                         
  -4  10   1          2.85         12.92        13.79 o                         
  -2  10   1       6955.47       6986.21        78.90 o                         
   0  10   1          7.16         49.51         6.59 o                         
   2  10   1       3442.51       3427.42        43.21 o                         
   4  10   1       2578.78       2614.56        36.96 o                         
   6  10   1         25.27         24.82        10.14 o                         
   8  10   1       1908.18       1952.90        51.30 o                         
  -9  11   1        610.64        531.12        29.22 o                         
  -7  11   1         75.90        105.40        17.65 o                         
  -5  11   1         31.76         48.91         9.73 o                         
  -3  11   1       1636.50       1704.17        29.01 o                         
  -1  11   1       6013.13       5956.43       195.18 o                         
   1  11   1      11366.95      11383.43       236.80 o                         
   3  11   1      12546.46      12964.38       144.88 o                         
   5  11   1       9540.02       9705.35       140.53 o                         
   7  11   1       6956.34       7362.06       150.88 o                         
  -8  12   1       6961.21       7151.77       135.29 o                         
  -6  12   1       1238.41       1236.46        30.57 o                         
  -4  12   1      14054.50      14241.48       180.67 o                         
  -2  12   1       1262.99       1279.80        38.75 o                         
   0  12   1      13520.19      13539.92       161.19 o                         
   2  12   1       1156.74       1231.51        29.46 o                         
   4  12   1       3268.37       3351.95        61.23 o                         
   6  12   1        180.44        187.57        20.82 o                         
  -7  13   1         62.91         93.37        30.34 o                         
  -5  13   1       4092.10       4206.52        74.11 o                         
  -3  13   1       1692.29       1661.27        34.87 o                         
  -1  13   1        701.03        694.63        19.13 o                         
   1  13   1       5365.67       5523.86       161.86 o                         
   3  13   1         14.91         21.03        11.62 o                         
   5  13   1       4812.10       4967.40       126.24 o                         
   7  13   1        172.72        189.71        49.10 o                         
  -6  14   1         17.74         20.31        29.23 o                         
  -4  14   1       1706.65       1658.21        43.79 o                         
  -2  14   1         69.94         89.08        18.75 o                         
   0  14   1       2028.21       2034.21        40.72 o                         
   2  14   1         71.01         73.18        35.85 o                         
   4  14   1        144.76        121.39        23.25 o                         
   6  14   1       1154.95       1014.00        74.78 o                         
  -5  15   1        719.58        595.18        37.41 o                         
  -3  15   1        157.37        158.91        20.96 o                         
  -1  15   1         77.73         78.09        14.82 o                         
   1  15   1        347.31        322.11        24.05 o                         
   3  15   1         29.36         98.45        25.92 o                         
  -2  16   1       1008.41        956.95        41.78 o                         
   0  16   1       6722.90       6772.77       142.60 o                         
   2  16   1         15.22         44.03        19.45 o                         
 -12   0   2      10691.14      10883.80       332.01 o                         
 -10   0   2        164.43        119.17        24.28 o                         
  -8   0   2      13893.96      13778.76       245.00 o                         
  -6   0   2        534.95        515.21        22.11 o                         
  -4   0   2      16358.71      16613.19       180.05 o                         
  -2   0   2       8406.18       7983.82        88.99 o                         
   0   0   2        342.42        412.25         5.54 o                         
   2   0   2       8549.95       7145.63        75.40 o                         
   4   0   2       2813.19       2766.79        35.82 o                         
   6   0   2      49166.02      49268.40       793.04 o                         
   8   0   2       5663.31       5523.82       130.21 o                         
  10   0   2      16770.57      17050.05       420.58 o                         
 -11   1   2          2.90         24.39        30.33 o                         
  -9   1   2       1802.16       1737.08        52.13 o                         
  -7   1   2       7978.79       7787.02       100.50 o                         
  -5   1   2         11.44         15.27         5.02 o                         
  -3   1   2       7607.30       7247.55        57.91 o                         
  -1   1   2       8912.70       8626.29        58.61 o                         
   1   1   2      72862.27      71251.84       792.01 o                         
   3   1   2      15529.69      15538.00       108.53 o                         
   5   1   2      21033.69      20045.25       206.95 o                         
   7   1   2       1172.10       1212.75        35.44 o                         
   9   1   2       3561.75       3494.76        66.47 o                         
  11   1   2       1265.16       1145.27        41.47 o                         
 -12   2   2        697.28        655.58        33.93 o                         
 -10   2   2       2318.10       2244.30        50.74 o                         
  -8   2   2       1726.69       1662.66        36.70 o                         
  -6   2   2      12744.60      12353.95       131.10 o                         
  -4   2   2      18262.64      18508.78       301.12 o                         
  -2   2   2      17240.20      16348.67       114.79 o                         
   0   2   2      15163.51      14915.83       116.27 o                         
   2   2   2      20802.35      20521.71       194.47 o                         
   4   2   2       2422.36       2422.71        25.91 o                         
   6   2   2          0.69         29.84         7.17 o                         
   8   2   2        479.91        471.97        17.96 o                         
  10   2   2          7.03         22.92        17.23 o                         
 -11   3   2        374.75        372.81        26.51 o                         
  -9   3   2       4697.79       4552.58        72.79 o                         
  -7   3   2       1836.13       1819.37        49.98 o                         
  -5   3   2        804.68        825.04        18.82 o                         
  -3   3   2      33609.79      34115.21       242.24 o                         
  -1   3   2       3877.21       4203.02        33.85 o                         
   1   3   2       8168.96       7532.20        63.90 o                         
   3   3   2          8.82         16.54         6.07 o                         
   5   3   2       9792.49       9504.08        92.25 o                         
   7   3   2        632.41        593.24        17.13 o                         
   9   3   2       2888.00       2955.46        57.79 o                         
  11   3   2        399.51        336.13        26.07 o                         
 -12   4   2       6285.90       6344.96       145.32 o                         
 -10   4   2       2385.73       2519.38        52.61 o                         
  -8   4   2      44616.52      44725.61       561.17 o                         
  -6   4   2      14559.88      13846.95       190.22 o                         
  -4   4   2      72198.03      73476.51       574.47 o                         
  -2   4   2      14944.93      14738.10       102.81 o                         
   0   4   2      25015.85      23056.71       275.71 o                         
   2   4   2       2338.93       2409.14        21.35 o                         
   4   4   2       1934.57       1982.31        25.59 o                         
   6   4   2       5201.05       5275.14        63.54 o                         
   8   4   2         86.97         95.09        31.99 o                         
  10   4   2       8763.44       8822.13       229.06 o                         
 -11   5   2         89.01         82.15        17.54 o                         
  -9   5   2        720.15        721.47        24.32 o                         
  -7   5   2       2487.62       2528.44        39.24 o                         
  -5   5   2       4840.92       4698.75       180.72 o                         
  -3   5   2      42127.68      42143.36       299.72 o                         
  -1   5   2      24507.24      24411.22       168.41 o                         
   1   5   2      31412.76      31940.38       234.00 o                         
   3   5   2       9727.45       9618.12        90.82 o                         
   5   5   2      13493.52      13330.27       152.47 o                         
   7   5   2        987.09       1029.19        24.34 o                         
   9   5   2       1410.30       1372.33        35.99 o                         
 -10   6   2       3689.85       3740.64        64.60 o                         
  -8   6   2        472.39        460.07        18.78 o                         
  -6   6   2       4534.66       4674.56        55.21 o                         
  -4   6   2        107.80        126.37         5.03 o                         
  -2   6   2        106.68        126.44         4.41 o                         
   0   6   2       5526.49       5652.40        48.16 o                         
   2   6   2       5482.78       5437.32        74.70 o                         
   4   6   2      11972.19      11984.17       112.38 o                         
   6   6   2       2371.60       2434.20        41.79 o                         
   8   6   2       7043.96       7018.43       100.59 o                         
  10   6   2       1390.84       1297.75        54.84 o                         
 -11   7   2       2741.81       2622.93        93.30 o                         
  -9   7   2        646.11        598.80        19.82 o                         
  -7   7   2       4849.24       4754.29        72.08 o                         
  -5   7   2       4809.79       4870.12        63.45 o                         
  -3   7   2        390.44        436.31         7.95 o                         
  -1   7   2       8128.77       8157.09        74.98 o                         
   1   7   2        761.07        760.23        10.08 o                         
   3   7   2       3418.91       3561.70        50.88 o                         
   5   7   2       1333.40       1340.08        28.25 o                         
   7   7   2       3434.02       3489.39        55.53 o                         
   9   7   2        654.76        592.82        33.15 o                         
 -10   8   2        251.90        225.56        25.38 o                         
  -8   8   2       2529.18       2641.06        68.33 o                         
  -6   8   2       1827.01       1787.99        29.54 o                         
  -4   8   2       1673.18       1699.03        23.51 o                         
  -2   8   2       2852.05       2921.13        31.78 o                         
   0   8   2       1240.27       1274.75        15.15 o                         
   2   8   2       5765.39       5880.76        55.23 o                         
   4   8   2        246.74        263.01         8.75 o                         
   6   8   2      11279.74      11524.93       140.37 o                         
   8   8   2       1055.41       1010.05        39.27 o                         
  -9   9   2        175.26        168.55        18.68 o                         
  -7   9   2        103.47        116.37        21.51 o                         
  -5   9   2        858.76        851.80        17.99 o                         
  -3   9   2       6994.42       7023.81       169.10 o                         
  -1   9   2       9573.58       9702.56       243.53 o                         
   1   9   2      20228.98      20696.07       191.63 o                         
   3   9   2      14748.92      14481.93       145.02 o                         
   5   9   2      11508.70      11688.17       156.15 o                         
   7   9   2       3107.79       3192.38        56.15 o                         
   9   9   2        723.13        657.24        35.82 o                         
  -8  10   2       4380.91       4460.65        79.75 o                         
  -6  10   2      19567.44      19911.60       452.49 o                         
  -4  10   2       5608.22       5659.71        71.00 o                         
  -2  10   2      16642.24      16509.54       180.87 o                         
   0  10   2       2308.89       2346.35        32.03 o                         
   2  10   2       2442.83       2496.38        34.15 o                         
   4  10   2       1686.49       1689.85       104.22 o                         
   6  10   2        199.28        210.99        15.61 o                         
   8  10   2       6633.25       6839.73       150.63 o                         
  -9  11   2       3177.20       3189.29        74.09 o                         
  -7  11   2        333.12        316.83        17.66 o                         
  -5  11   2       5307.40       5525.84       118.76 o                         
  -3  11   2          5.13         45.69        18.20 o                         
  -1  11   2       8194.07       8028.45       108.28 o                         
   1  11   2        256.69        250.91        11.02 o                         
   3  11   2      10376.20      10254.82       122.01 o                         
   5  11   2        157.32        154.51        28.69 o                         
   7  11   2       3212.34       3369.06        81.85 o                         
  -8  12   2       1797.62       1743.21        47.95 o                         
  -6  12   2        125.15        134.56        22.62 o                         
  -4  12   2       3632.13       3608.01        58.53 o                         
  -2  12   2        137.55        145.11        11.70 o                         
   0  12   2       1155.69       1182.95        30.99 o                         
   2  12   2        215.03        239.83        24.83 o                         
   4  12   2       1452.75       1450.67        41.24 o                         
   6  12   2         48.52         75.70        19.10 o                         
  -7  13   2         90.49         66.66        20.24 o                         
  -5  13   2       1797.30       1748.03        42.30 o                         
  -3  13   2       1741.60       1728.19        75.93 o                         
  -1  13   2       3370.53       3336.18       110.26 o                         
   1  13   2       3006.11       3078.43        75.09 o                         
   3  13   2       1600.35       1667.01        44.13 o                         
   5  13   2        326.03        314.81        26.23 o                         
  -6  14   2       7373.07       7644.29       154.69 o                         
  -4  14   2        482.19        481.12        28.16 o                         
  -2  14   2       2458.03       2454.36        65.51 o                         
   0  14   2        843.12        861.80        29.43 o                         
   2  14   2          6.26         46.10        17.53 o                         
   4  14   2       4256.64       4107.66       105.40 o                         
  -5  15   2       4191.15       4197.56        98.82 o                         
  -3  15   2        765.16        651.83        31.00 o                         
  -1  15   2      10522.43      11043.48       215.40 o                         
   1  15   2       1977.36       1919.05        82.60 o                         
   3  15   2       7046.18       7153.18       158.08 o                         
  -2  16   2        988.89        861.27        36.35 o                         
   0  16   2         87.47        102.14        31.99 o                         
 -11   1   3        224.34        241.30        26.85 o                         
  -9   1   3       7479.24       7381.09       158.06 o                         
  -7   1   3       7628.04       7384.94       211.21 o                         
  -5   1   3      65552.30      65229.52       617.88 o                         
  -3   1   3      58273.15      59395.36       601.64 o                         
  -1   1   3     115596.62     114908.41       775.79 o                         
   1   1   3      17866.21      17522.94       125.74 o                         
   3   1   3      35044.00      34938.34       249.32 o                         
   5   1   3        526.73        540.86        19.34 o                         
   7   1   3       3142.00       3220.74        70.20 o                         
   9   1   3       1827.93       1848.63        41.15 o                         
 -12   2   3       1045.77        986.67        40.92 o                         
 -10   2   3      14626.26      14534.08       236.47 o                         
  -8   2   3        806.32        852.89        23.31 o                         
  -6   2   3      11023.19      11250.11       122.10 o                         
  -4   2   3        358.61        331.17         5.82 o                         
  -2   2   3       2513.49       2477.64        20.18 o                         
   0   2   3      30947.14      30045.71       230.15 o                         
   2   2   3        248.04        266.29         4.69 o                         
   4   2   3      42933.88      41747.03       515.26 o                         
   6   2   3       2148.26       2166.27        31.04 o                         
   8   2   3      22026.73      21971.04       302.77 o                         
  10   2   3        526.37        453.84        25.37 o                         
 -11   3   3          9.97         38.09        28.68 o                         
  -9   3   3       2327.39       2198.70        52.21 o                         
  -7   3   3        219.78        215.65        10.60 o                         
  -5   3   3       5996.89       5998.71        62.27 o                         
  -3   3   3        415.87        512.87         9.40 o                         
  -1   3   3       3053.52       2767.39        21.84 o                         
   1   3   3        208.89        238.32         3.45 o                         
   3   3   3      11361.02      11303.82       101.32 o                         
   5   3   3        650.00        673.70        14.37 o                         
   7   3   3        356.54        345.05        28.71 o                         
   9   3   3       2710.39       2688.40        53.82 o                         
 -12   4   3       2463.47       2443.69        66.65 o                         
 -10   4   3       1739.30       1756.09        38.19 o                         
  -8   4   3       3689.98       3610.96        55.21 o                         
  -6   4   3        950.99        926.71        16.39 o                         
  -4   4   3       2560.23       2599.59        25.84 o                         
  -2   4   3        636.77        663.67         7.41 o                         
   0   4   3       3486.33       3706.55        37.77 o                         
   2   4   3      11366.22      11278.95        95.14 o                         
   4   4   3       1280.01       1316.29        32.16 o                         
   6   4   3       7659.45       7557.45        95.62 o                         
   8   4   3       1338.91       1318.14        32.43 o                         
  10   4   3       1595.01       1450.75        52.44 o                         
 -11   5   3       1262.27       1215.78        54.78 o                         
  -9   5   3        925.49        894.86        45.35 o                         
  -7   5   3       6227.33       6201.36        79.58 o                         
  -5   5   3       1813.27       1740.89        20.76 o                         
  -3   5   3      17815.14      17517.21       132.32 o                         
  -1   5   3         27.07         49.11         2.65 o                         
   1   5   3      20103.19      19418.64       204.84 o                         
   3   5   3       1530.19       1487.71        18.44 o                         
   5   5   3       4965.36       5023.75        64.41 o                         
   7   5   3       2278.32       2332.19        38.08 o                         
   9   5   3       3147.08       3050.25        83.42 o                         
 -10   6   3       7949.08       7995.64       118.33 o                         
  -8   6   3       1929.14       1950.91        70.46 o                         
  -6   6   3      13869.39      13932.79       137.12 o                         
  -4   6   3        651.55        649.17        10.62 o                         
  -2   6   3        860.11        812.59        13.85 o                         
   0   6   3      14685.40      14467.54       131.35 o                         
   2   6   3       1031.18       1046.67        12.91 o                         
   4   6   3      30995.98      30746.72       279.71 o                         
   6   6   3        602.72        634.10        16.35 o                         
   8   6   3       9058.52       9343.19       135.22 o                         
  10   6   3        196.22        178.07        36.41 o                         
 -11   7   3        157.61        141.02        54.06 o                         
  -9   7   3       6478.49       6557.94       106.30 o                         
  -7   7   3      11325.55      11620.30       151.92 o                         
  -5   7   3      36048.56      36934.72       363.74 o                         
  -3   7   3      48378.46      48457.21      1288.89 o                         
  -1   7   3      70507.02      69568.24       604.91 o                         
   1   7   3      22147.62      21873.66       196.43 o                         
   3   7   3      12542.97      12321.40       128.79 o                         
   5   7   3       1769.65       1784.57        34.28 o                         
   7   7   3        468.16        455.29        18.78 o                         
   9   7   3        953.64        993.14        46.40 o                         
 -10   8   3        421.99        429.38        23.73 o                         
  -8   8   3       3977.48       3964.03        64.33 o                         
  -6   8   3        140.30        139.42         9.73 o                         
  -4   8   3        365.10        412.97        20.43 o                         
  -2   8   3       1496.01       1559.66        18.92 o                         
   0   8   3        228.62        237.28         7.73 o                         
   2   8   3       8917.61       8914.51       110.56 o                         
   4   8   3       2004.89       2055.07        30.50 o                         
   6   8   3      11126.32      11473.46       144.18 o                         
   8   8   3        973.83        908.31        68.01 o                         
  -9   9   3        634.89        590.61        25.95 o                         
  -7   9   3        736.00        717.76        23.89 o                         
  -5   9   3       3569.23       3645.69        50.12 o                         
  -3   9   3       1472.72       1481.68        57.10 o                         
  -1   9   3       2385.50       2398.47        26.46 o                         
   1   9   3       2530.19       2586.70        28.72 o                         
   3   9   3       4252.95       4258.48        53.28 o                         
   5   9   3       3643.50       3576.50        54.37 o                         
   7   9   3       2143.60       2057.76        51.02 o                         
 -10  10   3       1041.10       1062.07        42.23 o                         
  -8  10   3        958.75        931.22        29.13 o                         
  -6  10   3        333.84        265.82        20.98 o                         
  -4  10   3       1011.35        990.31        21.08 o                         
  -2  10   3       1617.29       1657.49        37.15 o                         
   0  10   3       1689.15       1674.56        25.85 o                         
   2  10   3       1573.49       1526.88        47.67 o                         
   4  10   3       1628.06       1590.42        30.54 o                         
   6  10   3        130.55        148.43        17.11 o                         
   8  10   3       2540.02       2514.52        72.23 o                         
  -9  11   3        170.57        152.40        20.29 o                         
  -7  11   3        891.76        879.74        43.12 o                         
  -5  11   3       2220.89       2342.43        40.26 o                         
  -3  11   3       1299.21       1318.07        30.75 o                         
  -1  11   3       1725.71       1739.16        30.91 o                         
   1  11   3       2293.38       2266.97        38.33 o                         
   3  11   3        945.01        932.02        38.71 o                         
   5  11   3        205.10        214.67        21.52 o                         
   7  11   3        218.33        237.65        36.42 o                         
  -8  12   3       7727.48       8321.90       153.22 o                         
  -6  12   3       1208.10       1160.98        37.62 o                         
  -4  12   3       2686.56       2689.85        48.22 o                         
  -2  12   3       2104.16       2078.82        36.98 o                         
   0  12   3        943.12       1003.21        22.52 o                         
   2  12   3      14043.18      14004.68       228.02 o                         
   4  12   3       2174.71       2136.13        51.51 o                         
   6  12   3      12278.47      12909.73       278.39 o                         
  -7  13   3       8824.42       9210.85       178.32 o                         
  -5  13   3       3112.13       3081.11        61.10 o                         
  -3  13   3      15173.29      15300.87       185.56 o                         
  -1  13   3       2351.39       2304.85        41.96 o                         
   1  13   3      13349.44      13787.81       194.28 o                         
   3  13   3        206.66        225.24        32.00 o                         
   5  13   3       3931.01       3882.12        96.79 o                         
  -6  14   3        695.10        631.34        32.04 o                         
  -4  14   3        180.91        180.49        16.65 o                         
  -2  14   3        360.67        330.68        19.47 o                         
   0  14   3        600.16        578.36        25.16 o                         
   2  14   3        190.53        180.33        27.04 o                         
   4  14   3        148.58        141.41        40.82 o                         
  -5  15   3       1165.00       1073.93       176.99 o                         
  -3  15   3       2720.50       2643.89        91.08 o                         
  -1  15   3       1413.86       1452.18        45.73 o                         
   1  15   3       2105.02       2015.66       108.68 o                         
   3  15   3         65.45         71.07        29.52 o                         
  -2  16   3        640.23        512.59        46.40 o                         
   0  16   3        127.47        124.28        36.41 o                         
 -12   0   4       7615.13       7412.81       208.07 o                         
 -10   0   4       1313.32       1324.19        49.82 o                         
  -8   0   4       7028.60       6911.63       134.44 o                         
  -6   0   4       3991.77       3936.02        59.47 o                         
  -4   0   4       9756.69       9946.68       105.82 o                         
  -2   0   4       3423.31       3237.70        35.02 o                         
   0   0   4      17284.51      18157.54       174.71 o                         
   2   0   4      33763.41      33989.78       328.58 o                         
   4   0   4         49.03         61.78         6.62 o                         
   6   0   4      20823.95      21051.15       366.71 o                         
   8   0   4       1884.61       1869.69        56.56 o                         
  10   0   4       4310.71       4183.04       130.48 o                         
 -11   1   4       6973.62       6986.28       126.42 o                         
  -9   1   4       3788.18       3821.87       140.63 o                         
  -7   1   4      19162.52      18474.36       207.23 o                         
  -5   1   4       8152.77       8187.67        78.52 o                         
  -3   1   4      32077.07      31036.60       357.00 o                         
  -1   1   4       3398.60       3915.06        28.73 o                         
   1   1   4       8672.02       9036.43        70.60 o                         
   3   1   4       1347.45       1320.97        14.06 o                         
   5   1   4        601.49        620.34        21.56 o                         
   7   1   4       7420.00       7549.72       101.19 o                         
   9   1   4       1244.26       1245.40        37.16 o                         
 -12   2   4         47.47         64.03        23.05 o                         
 -10   2   4        243.36        247.79        25.39 o                         
  -8   2   4        982.26        983.05        25.21 o                         
  -6   2   4       9112.38       8991.36       123.08 o                         
  -4   2   4      26419.95      26083.71       273.50 o                         
  -2   2   4      18667.80      18215.44       123.51 o                         
   0   2   4      36101.67      36147.06       616.03 o                         
   2   2   4      12607.41      12836.50       100.08 o                         
   4   2   4       5082.24       5235.69        83.33 o                         
   6   2   4        528.74        578.03        14.44 o                         
   8   2   4       1143.72       1142.64        29.73 o                         
  10   2   4        154.44        116.41        19.10 o                         
 -11   3   4       1378.05       1336.36        40.09 o                         
  -9   3   4         88.34         89.98        19.31 o                         
  -7   3   4      10306.53      10399.16       119.29 o                         
  -5   3   4         38.93         63.03         5.29 o                         
  -3   3   4      24941.73      25622.06       196.93 o                         
  -1   3   4        121.96        124.56         6.07 o                         
   1   3   4      13834.19      13558.81       168.93 o                         
   3   3   4      16197.80      15567.89       181.26 o                         
   5   3   4         77.19        103.09         6.60 o                         
   7   3   4       4191.46       4266.04        57.40 o                         
   9   3   4          0.26         10.48        14.82 o                         
 -12   4   4       3040.23       3066.06       215.08 o                         
 -10   4   4        171.90        161.76        18.29 o                         
  -8   4   4       1393.57       1371.87        29.55 o                         
  -6   4   4       9034.47       8984.67        97.64 o                         
  -4   4   4       4452.40       4614.05        44.39 o                         
  -2   4   4     124161.25     125163.73       895.53 o                         
   0   4   4      30111.01      29425.87       498.11 o                         
   2   4   4     102388.29      99074.29      1065.94 o                         
   4   4   4       8722.39       8776.15        86.50 o                         
   6   4   4      20316.35      20481.62       229.43 o                         
   8   4   4          8.18         -3.44        16.54 o                         
  10   4   4       1071.16       1039.94        59.72 o                         
 -11   5   4       3626.73       3614.48        80.73 o                         
  -9   5   4       3650.39       3693.99        60.00 o                         
  -7   5   4      14408.06      14543.33       192.57 o                         
  -5   5   4       7155.41       7217.62        71.46 o                         
  -3   5   4      26523.30      26572.81       215.49 o                         
  -1   5   4       9621.25       9483.02        88.58 o                         
   1   5   4      12032.95      11591.74       137.94 o                         
   3   5   4       1125.58       1100.63        15.26 o                         
   5   5   4        360.35        379.46        13.27 o                         
   7   5   4       5223.54       5411.05        82.27 o                         
   9   5   4       2104.36       2164.40        61.82 o                         
 -10   6   4       1483.71       1505.98        39.36 o                         
  -8   6   4        654.88        635.12        41.44 o                         
  -6   6   4       4642.87       4765.52        63.35 o                         
  -4   6   4        101.08        120.15         8.28 o                         
  -2   6   4       2530.14       2470.86        42.40 o                         
   0   6   4       4310.18       4195.96        46.59 o                         
   2   6   4         81.83        119.27         4.24 o                         
   4   6   4       8499.92       8330.71       101.06 o                         
   6   6   4        960.26       1008.61        21.90 o                         
   8   6   4       1716.20       1813.68        51.21 o                         
 -11   7   4        304.57        284.22        24.64 o                         
  -9   7   4       1862.96       1810.80        44.83 o                         
  -7   7   4        217.64        231.26        13.80 o                         
  -5   7   4       8005.20       7931.56       152.64 o                         
  -3   7   4        768.39        831.76        11.23 o                         
  -1   7   4      11445.72      11192.99       128.26 o                         
   1   7   4       8708.08       8566.36       110.70 o                         
   3   7   4       1078.26       1102.09        18.39 o                         
   5   7   4       7422.31       7441.24        98.18 o                         
   7   7   4        361.20        354.61        32.57 o                         
   9   7   4        819.77        787.19       101.68 o                         
 -10   8   4         60.33         84.84        20.81 o                         
  -8   8   4       2441.21       2458.44        49.03 o                         
  -6   8   4        617.82        603.97        17.56 o                         
  -4   8   4       4369.13       4420.85        64.98 o                         
  -2   8   4       1447.53       1491.64        23.85 o                         
   0   8   4       6366.23       6205.57        57.81 o                         
   2   8   4       3095.35       3098.15        59.10 o                         
   4   8   4        579.60        590.77        15.22 o                         
   6   8   4       4949.08       5037.42       114.66 o                         
   8   8   4         22.79         44.72        21.73 o                         
  -9   9   4       6020.81       6051.46       121.61 o                         
  -7   9   4      14771.16      15324.46       209.47 o                         
  -5   9   4      11483.22      11750.69       138.74 o                         
  -3   9   4       8627.12       8624.66        99.24 o                         
  -1   9   4       2083.22       2027.60        71.67 o                         
   1   9   4        145.65        141.28         7.02 o                         
   3   9   4        689.57        676.74        17.57 o                         
   5   9   4       1103.09       1123.09        32.75 o                         
   7   9   4       2719.89       2664.21        70.04 o                         
 -10  10   4       1335.76       1312.07        53.99 o                         
  -8  10   4        731.07        724.43        28.37 o                         
  -6  10   4        533.72        510.24        27.62 o                         
  -4  10   4      16122.99      16271.64       197.87 o                         
  -2  10   4       7541.41       7466.94        94.96 o                         
   0  10   4      32566.98      32618.46       329.56 o                         
   2  10   4       6347.39       6379.13        97.78 o                         
   4  10   4      20185.88      20769.06       280.03 o                         
   6  10   4       2913.91       2985.55       117.28 o                         
  -9  11   4       3968.56       4061.66       184.95 o                         
  -7  11   4         68.27        122.79        22.61 o                         
  -5  11   4       4964.96       5001.04        87.26 o                         
  -3  11   4        789.65        797.77        42.57 o                         
  -1  11   4       7755.47       7736.47       107.95 o                         
   1  11   4        460.33        439.28        31.48 o                         
   3  11   4       5422.60       5518.57       182.05 o                         
   5  11   4        947.15        907.27        32.48 o                         
   7  11   4        486.53        475.31        32.55 o                         
  -8  12   4        325.60        313.17        24.98 o                         
  -6  12   4       1211.03       1126.35        70.82 o                         
  -4  12   4         70.02         73.67        24.82 o                         
  -2  12   4       3147.27       3224.81        53.71 o                         
   0  12   4        183.98        208.18        18.55 o                         
   2  12   4       4690.23       4633.46        79.73 o                         
   4  12   4         28.09         63.48        21.02 o                         
   6  12   4        560.16        604.61        46.67 o                         
  -7  13   4        451.97        457.55        28.08 o                         
  -5  13   4       1708.18       1623.01        45.79 o                         
  -3  13   4       1337.84       1308.16        34.81 o                         
  -1  13   4       2531.74       2531.77        56.10 o                         
   1  13   4        262.55        272.55        24.83 o                         
   3  13   4        617.86        560.69        46.95 o                         
   5  13   4        259.27        248.92        29.53 o                         
  -6  14   4        875.19        905.46        43.33 o                         
  -4  14   4       1830.05       1820.23        69.82 o                         
  -2  14   4         22.79         30.91        17.11 o                         
   0  14   4       9186.80       9186.91       245.77 o                         
   2  14   4        859.12        800.51        40.90 o                         
   4  14   4       7245.23       7232.18       187.77 o                         
  -3  15   4       1323.77       1223.57        54.23 o                         
  -1  15   4       5565.07       5656.42       130.92 o                         
   1  15   4        748.60        651.75        34.35 o                         
 -11   1   5         11.53          9.60        18.32 o                         
  -9   1   5       3868.62       3913.42        58.80 o                         
  -7   1   5       2194.29       2202.55        55.04 o                         
  -5   1   5       2605.23       2632.00        41.85 o                         
  -3   1   5      20144.46      19711.30       144.04 o                         
  -1   1   5        640.31        685.85         7.05 o                         
   1   1   5      38840.04      39490.97       297.07 o                         
   3   1   5       5809.20       5811.86        50.73 o                         
   5   1   5      15597.83      15337.46       168.36 o                         
   7   1   5       2309.09       2328.13        40.05 o                         
   9   1   5       4325.60       4331.96       131.62 o                         
 -12   2   5        316.68        296.23        47.46 o                         
 -10   2   5        734.27        694.01        24.11 o                         
  -8   2   5      10443.18      10639.69       131.27 o                         
  -6   2   5        340.11        372.80         8.96 o                         
  -4   2   5      63381.73      63543.43       518.84 o                         
  -2   2   5       3291.44       3327.23        27.18 o                         
   0   2   5      62697.43      63488.73      1209.52 o                         
   2   2   5       5117.72       5342.14        99.89 o                         
   4   2   5      19220.48      19369.96       179.93 o                         
   6   2   5         14.40         12.41         8.98 o                         
   8   2   5       1082.48       1035.89        30.11 o                         
 -11   3   5       6247.02       6364.31       137.48 o                         
  -9   3   5      22868.95      23299.31       292.07 o                         
  -7   3   5       9614.38       9599.45       114.17 o                         
  -5   3   5      33050.58      33716.48       824.01 o                         
  -3   3   5       6307.37       6178.14        51.32 o                         
  -1   3   5      16743.39      16549.17       165.85 o                         
   1   3   5       1019.47       1035.60        15.38 o                         
   3   3   5         60.76         77.34         4.68 o                         
   5   3   5       5753.05       5690.20        67.69 o                         
   7   3   5       3133.86       3298.79        56.73 o                         
   9   3   5       6829.78       7106.26       168.21 o                         
 -12   4   5          3.74          7.78        21.35 o                         
 -10   4   5        558.81        556.71        35.35 o                         
  -8   4   5         65.85         75.29        14.34 o                         
  -6   4   5       7054.96       6959.73        80.50 o                         
  -4   4   5       3581.03       3560.54        36.21 o                         
  -2   4   5      11368.49      11088.99        98.84 o                         
   0   4   5       1142.64       1213.63        18.63 o                         
   2   4   5       6094.14       6121.10        69.72 o                         
   4   4   5        510.61        508.01        13.81 o                         
   6   4   5        143.24        137.74        10.51 o                         
   8   4   5         78.45         85.20        41.37 o                         
 -11   5   5          4.10          0.50        20.57 o                         
  -9   5   5       6169.08       6295.65       153.84 o                         
  -7   5   5         33.86         10.95        14.49 o                         
  -5   5   5      20931.18      21502.68       223.93 o                         
  -3   5   5        782.95        774.03        12.06 o                         
  -1   5   5      23281.38      22678.08       221.53 o                         
   1   5   5        115.25        137.16         5.81 o                         
   3   5   5       6637.16       6639.76        66.26 o                         
   5   5   5        787.03        791.74        17.15 o                         
   7   5   5        778.94        721.79        42.56 o                         
   9   5   5        548.17        531.79        33.91 o                         
 -10   6   5        186.73        170.01        18.03 o                         
  -8   6   5       9756.33      10110.71       133.38 o                         
  -6   6   5         65.31         76.73        11.03 o                         
  -4   6   5      23057.59      23980.04       298.70 o                         
  -2   6   5       1485.89       1551.82        22.40 o                         
   0   6   5      30146.11      28632.12       291.83 o                         
   2   6   5         43.56         97.99        24.27 o                         
   4   6   5       5293.12       5265.99        72.96 o                         
   6   6   5        114.70        147.81        13.50 o                         
   8   6   5        357.83        332.17        35.33 o                         
 -11   7   5       1375.57       1382.78        49.80 o                         
  -9   7   5       3618.96       3719.69        70.13 o                         
  -7   7   5       1658.26       1679.57        34.59 o                         
  -5   7   5       1632.79       1656.49        36.61 o                         
  -3   7   5       2112.30       2133.31        31.69 o                         
  -1   7   5       2165.36       2244.13        34.13 o                         
   1   7   5      10702.62      10542.59       322.74 o                         
   3   7   5      10833.81      10604.52       145.46 o                         
   5   7   5      17487.76      17259.18       243.69 o                         
   7   7   5       5910.28       6121.58       138.39 o                         
 -10   8   5        709.15        709.08        39.23 o                         
  -8   8   5        207.03        219.00        17.96 o                         
  -6   8   5       8143.24       8327.47       235.31 o                         
  -4   8   5       1141.97       1173.83        23.01 o                         
  -2   8   5      24468.35      24801.31       237.74 o                         
   0   8   5       7047.77       6852.77        78.26 o                         
   2   8   5      14080.63      14056.12       157.76 o                         
   4   8   5       2317.13       2309.80        40.40 o                         
   6   8   5       3377.50       3509.81        66.82 o                         
   8   8   5          6.91         -9.93        24.26 o                         
  -9   9   5         47.94         72.32        36.40 o                         
  -7   9   5      10965.58      11193.44       161.84 o                         
  -5   9   5         64.17         77.94        10.48 o                         
  -3   9   5      10112.95      10223.01       125.12 o                         
  -1   9   5        628.66        616.32        14.07 o                         
   1   9   5       7442.56       7310.96        91.55 o                         
   3   9   5       1293.91       1277.46        63.12 o                         
   5   9   5        282.24        238.00        21.69 o                         
   7   9   5       1390.88       1374.51        60.88 o                         
  -8  10   5        529.94        527.22        25.46 o                         
  -6  10   5        403.81        394.04        32.02 o                         
  -4  10   5       4611.08       4525.29        70.96 o                         
  -2  10   5        260.51        262.29        29.25 o                         
   0  10   5       4334.63       4344.18        65.53 o                         
   2  10   5         15.10         70.47        15.44 o                         
   4  10   5       3441.73       3450.36        72.39 o                         
   6  10   5         48.79         66.49        47.98 o                         
  -9  11   5       4852.78       4823.14       106.75 o                         
  -7  11   5       5044.30       5264.56       115.54 o                         
  -5  11   5       3408.10       3361.84        74.06 o                         
  -3  11   5       3082.96       3120.51        55.82 o                         
  -1  11   5        181.19        171.45        19.86 o                         
   1  11   5         87.14         78.86        17.65 o                         
   3  11   5        407.25        366.94        23.06 o                         
   5  11   5       1113.82       1072.67        43.78 o                         
  -8  12   5         46.38         44.67        22.61 o                         
  -6  12   5      10473.45      11190.68       232.48 o                         
  -4  12   5       2603.82       2668.83        54.99 o                         
  -2  12   5      17457.92      17655.19       239.37 o                         
   0  12   5       2213.98       2091.59        63.27 o                         
   2  12   5       8785.76       8741.56       147.32 o                         
   4  12   5        297.44        244.36        29.54 o                         
  -7  13   5       3947.48       4075.47       205.54 o                         
  -5  13   5        364.17        357.58        30.24 o                         
  -3  13   5       2148.22       2133.81        49.04 o                         
  -1  13   5       4268.17       4290.33        91.40 o                         
   1  13   5         61.88         61.76        20.96 o                         
   3  13   5       7072.44       6995.87       363.39 o                         
  -6  14   5        822.96        791.23        70.73 o                         
  -4  14   5          0.38        -11.80        20.40 o                         
  -2  14   5       1070.29        978.96        37.93 o                         
   0  14   5          2.61         37.36        23.16 o                         
   2  14   5       1364.39       1247.66        48.93 o                         
  -3  15   5        213.74        195.32        42.49 o                         
  -1  15   5        468.05        452.13        29.99 o                         
   1  15   5         89.12        163.10        65.64 o                         
 -12   0   6         87.72         62.88        28.68 o                         
 -10   0   6      24519.55      25218.88       476.14 o                         
  -8   0   6       9625.08       9965.49       151.32 o                         
  -6   0   6      92760.34      92738.95      1308.25 o                         
  -4   0   6      46539.35      46316.93       527.32 o                         
  -2   0   6      92827.30     100507.02      1115.99 o                         
   0   0   6       4365.35       4430.10        50.66 o                         
   2   0   6      10986.87      11239.99       138.28 o                         
   4   0   6        171.37        174.37        11.04 o                         
   6   0   6        779.35        778.28        26.53 o                         
   8   0   6       5055.67       5361.00       155.38 o                         
 -11   1   6       5766.09       5690.35       129.37 o                         
  -9   1   6        499.33        512.24        38.11 o                         
  -7   1   6       5563.65       5699.42        68.41 o                         
  -5   1   6       6137.85       5988.16        61.84 o                         
  -3   1   6        250.44        280.61        13.80 o                         
  -1   1   6      16275.52      16186.56       121.77 o                         
   1   1   6       8767.68       9061.72        82.60 o                         
   3   1   6      19037.98      19141.59       182.78 o                         
   5   1   6       1424.43       1456.68        25.45 o                         
   7   1   6       5072.02       5168.82        87.01 o                         
   9   1   6        403.02        351.11        34.68 o                         
 -12   2   6          3.18        -21.35        21.35 o                         
 -10   2   6        574.05        590.51        40.32 o                         
  -8   2   6       1001.79        983.12        22.72 o                         
  -6   2   6       3552.26       3653.06        45.45 o                         
  -4   2   6        115.61        152.57         6.62 o                         
  -2   2   6       1395.24       1520.95        20.54 o                         
   0   2   6       3029.29       3237.36        36.00 o                         
   2   2   6       2343.76       2456.29        27.08 o                         
   4   2   6        210.20        257.45        26.49 o                         
   6   2   6        788.09        755.16        20.62 o                         
   8   2   6        271.67        276.57        25.75 o                         
 -11   3   6       2529.36       2573.69        68.44 o                         
  -9   3   6       2944.99       2930.77        60.62 o                         
  -7   3   6       2664.61       2617.19        62.33 o                         
  -5   3   6       2817.73       2781.85        34.60 o                         
  -3   3   6       2449.48       2423.50        25.54 o                         
  -1   3   6       5018.84       4959.49        71.08 o                         
   1   3   6        229.89        300.30        11.14 o                         
   3   3   6       5611.35       5806.83        60.42 o                         
   5   3   6        587.66        560.23        14.85 o                         
   7   3   6       5179.11       5334.57       139.29 o                         
 -12   4   6        239.00        272.07        29.37 o                         
 -10   4   6       4878.53       4866.71        92.47 o                         
  -8   4   6        552.06        554.00        17.05 o                         
  -6   4   6       7915.80       8184.06       136.12 o                         
  -4   4   6       3086.10       3103.50        34.29 o                         
  -2   4   6       7915.78       7769.12       163.71 o                         
   0   4   6         69.90         87.56         6.10 o                         
   2   4   6       5033.05       4946.55        62.65 o                         
   4   4   6       3161.54       3257.07        46.76 o                         
   6   4   6         37.28         46.72        13.97 o                         
   8   4   6       6986.63       7206.66       164.74 o                         
 -11   5   6       5925.46       5763.77       162.40 o                         
  -9   5   6        715.92        700.28        24.43 o                         
  -7   5   6       2437.65       2541.94        46.14 o                         
  -5   5   6        860.77        915.05        17.21 o                         
  -3   5   6        961.10       1030.39        14.92 o                         
  -1   5   6      15136.34      14969.82       166.88 o                         
   1   5   6       8627.35       8497.31       100.00 o                         
   3   5   6      20008.84      19816.39       224.15 o                         
   5   5   6      10172.98      10019.05       149.46 o                         
   7   5   6       9950.85      10170.38       215.75 o                         
 -10   6   6       3014.64       2961.52        74.57 o                         
  -8   6   6      19535.36      20246.74       265.60 o                         
  -6   6   6      11136.41      11539.92       205.86 o                         
  -4   6   6      25636.78      26062.51       344.29 o                         
  -2   6   6      11629.06      11338.65       147.47 o                         
   0   6   6      16279.81      15876.76       180.70 o                         
   2   6   6       3208.03       3195.09        42.33 o                         
   4   6   6       1521.38       1478.86        29.78 o                         
   6   6   6        369.02        380.88        19.90 o                         
   8   6   6         48.80         40.97        38.06 o                         
 -11   7   6       2473.00       2451.83        71.58 o                         
  -9   7   6        601.59        615.48        24.95 o                         
  -7   7   6       4772.94       4914.79        81.41 o                         
  -5   7   6       2833.25       2893.36        49.14 o                         
  -3   7   6       1667.80       1648.44        24.52 o                         
  -1   7   6       4051.80       3968.89       133.19 o                         
   1   7   6        871.84        860.30        18.59 o                         
   3   7   6        687.87        716.31        21.06 o                         
   5   7   6       2486.32       2550.48        58.32 o                         
   7   7   6        308.43        287.02        26.25 o                         
 -10   8   6       6048.03       6151.93       138.45 o                         
  -8   8   6       1770.59       1712.90        41.01 o                         
  -6   8   6      24283.51      24737.90       431.29 o                         
  -4   8   6       5791.77       5682.94        86.58 o                         
  -2   8   6      18513.05      17999.73       231.54 o                         
   0   8   6        431.02        421.63        25.96 o                         
   2   8   6       3467.02       3579.67        77.50 o                         
   4   8   6        477.62        479.16        18.69 o                         
   6   8   6        714.77        741.55        43.10 o                         
  -9   9   6        702.07        713.57        31.02 o                         
  -7   9   6        257.90        253.50        17.75 o                         
  -5   9   6        118.58        106.56        12.44 o                         
  -3   9   6       1083.23       1063.61        21.75 o                         
  -1   9   6       6400.35       6147.78        81.00 o                         
   1   9   6       5156.65       4900.29        83.97 o                         
   3   9   6       6899.22       6787.87       116.45 o                         
   5   9   6       3341.83       3369.46        67.59 o                         
   7   9   6       2320.45       2266.18       170.85 o                         
  -8  10   6       5142.87       5378.46       121.26 o                         
  -6  10   6        916.81        920.38        29.25 o                         
  -4  10   6       9307.32       9469.97       146.83 o                         
  -2  10   6        805.11        781.00        21.06 o                         
   0  10   6       3236.53       3055.63        59.86 o                         
   2  10   6        167.01        173.00        20.40 o                         
   4  10   6         10.71         19.30        17.94 o                         
   6  10   6       2184.88       2212.81        70.97 o                         
  -7  11   6        365.21        427.10        31.26 o                         
  -5  11   6       1511.52       1510.96        52.61 o                         
  -3  11   6       6538.53       6672.13       223.65 o                         
  -1  11   6        810.75        756.91        25.97 o                         
   1  11   6       8556.61       8487.60       139.21 o                         
   3  11   6        319.64        293.86        25.11 o                         
   5  11   6       4475.02       4494.58       117.42 o                         
  -8  12   6       2043.85       1971.79        83.15 o                         
  -6  12   6        149.62        119.97        33.65 o                         
  -4  12   6       2511.18       2588.67        64.97 o                         
  -2  12   6         65.55         45.23        16.38 o                         
   0  12   6       1200.54       1186.50        40.07 o                         
   2  12   6        339.17        353.16        28.10 o                         
   4  12   6        409.21        384.17        33.79 o                         
  -5  13   6          2.02        -11.70        40.81 o                         
  -3  13   6        685.00        621.71        29.69 o                         
  -1  13   6        850.12        859.28        86.23 o                         
   1  13   6       2221.94       1994.04        62.18 o                         
   3  13   6       2619.94       2554.29        77.75 o                         
  -4  14   6      10961.74      11175.53       270.40 o                         
  -2  14   6       2108.68       2013.91        71.53 o                         
   0  14   6       5661.67       5501.10       142.79 o                         
   2  14   6        267.96        273.61        46.13 o                         
 -11   1   7         85.27         73.36        20.28 o                         
  -9   1   7       4130.77       3996.27       109.42 o                         
  -7   1   7        129.35        133.56        12.14 o                         
  -5   1   7       6311.41       6198.53        69.38 o                         
  -3   1   7        146.17        196.21         9.38 o                         
  -1   1   7       1210.72       1323.17        14.11 o                         
   1   1   7       6830.46       7110.99        68.05 o                         
   3   1   7         95.14        116.11         7.80 o                         
   5   1   7       6667.66       6838.67       173.82 o                         
   7   1   7        301.02        271.26        21.45 o                         
 -12   2   7       9695.89       9647.16       205.63 o                         
 -10   2   7       2504.21       2460.99        55.66 o                         
  -8   2   7      23057.89      23253.41       308.84 o                         
  -6   2   7       2990.26       3021.49        42.92 o                         
  -4   2   7      15960.96      15820.22       137.57 o                         
  -2   2   7         10.01         29.41         3.45 o                         
   0   2   7       1833.66       1870.46        23.49 o                         
   2   2   7      12239.03      12628.03       125.87 o                         
   4   2   7        121.83        126.46         9.73 o                         
   6   2   7      13772.04      14042.15       211.17 o                         
   8   2   7        729.96        637.86        63.54 o                         
 -11   3   7        646.09        663.84        31.92 o                         
  -9   3   7        569.63        613.39        28.72 o                         
  -7   3   7      16877.98      16880.21       188.89 o                         
  -5   3   7      24708.80      24357.80       350.09 o                         
  -3   3   7      63570.86      62988.97      1070.66 o                         
  -1   3   7      29536.99      29041.99       313.75 o                         
   1   3   7      34881.00      34001.64       453.35 o                         
   3   3   7       7256.15       7212.24        96.53 o                         
   5   3   7       8335.83       8517.02       124.20 o                         
   7   3   7         21.01         27.03        40.26 o                         
 -10   4   7       2184.20       2157.73        53.52 o                         
  -8   4   7        610.46        678.68        27.07 o                         
  -6   4   7       1603.87       1635.86        32.72 o                         
  -4   4   7        819.54        841.41        12.89 o                         
  -2   4   7       3354.33       3175.59        37.90 o                         
   0   4   7          5.96         25.40         6.89 o                         
   2   4   7          0.72         10.03         8.47 o                         
   4   4   7       1592.07       1613.76        35.03 o                         
   6   4   7        161.31        136.57        21.52 o                         
   8   4   7       2298.21       2173.58        70.59 o                         
 -11   5   7       1267.04       1201.32       105.68 o                         
  -9   5   7         13.65         30.78        19.88 o                         
  -7   5   7      12537.64      12863.04       454.97 o                         
  -5   5   7       2581.27       2659.02        45.63 o                         
  -3   5   7      16758.05      16743.87       149.84 o                         
  -1   5   7       2359.77       2394.93        36.16 o                         
   1   5   7      10719.13      10667.96       154.50 o                         
   3   5   7        960.43       1022.47        25.34 o                         
   5   5   7       2907.44       2977.85        66.73 o                         
   7   5   7        817.26        767.71        50.29 o                         
 -10   6   7         30.22         46.33        18.22 o                         
  -8   6   7       6684.41       6763.80       211.95 o                         
  -6   6   7        647.76        656.94        20.66 o                         
  -4   6   7       8541.64       8509.57       105.01 o                         
  -2   6   7        143.30        234.00        48.55 o                         
   0   6   7       4166.84       4167.61        50.81 o                         
   2   6   7       1929.17       1944.50        37.16 o                         
   4   6   7         32.02         41.73        28.68 o                         
   6   6   7       8335.63       8468.50       171.10 o                         
 -11   7   7        625.78        572.22        95.00 o                         
  -9   7   7        575.64        542.34        28.50 o                         
  -7   7   7        260.07        291.10        38.63 o                         
  -5   7   7         55.53         81.92        11.13 o                         
  -3   7   7       2119.70       2207.09        36.85 o                         
  -1   7   7       3356.00       3307.83        82.55 o                         
   1   7   7       9500.32       9329.71       292.09 o                         
   3   7   7       3202.36       3148.66        58.49 o                         
   5   7   7       3882.76       3855.23        72.50 o                         
   7   7   7        702.65        606.12        40.07 o                         
 -10   8   7       8374.37       8661.59       197.56 o                         
  -8   8   7       4678.58       4904.08        93.51 o                         
  -6   8   7      11890.54      12109.32       180.75 o                         
  -4   8   7       1217.09       1197.14        26.33 o                         
  -2   8   7        383.25        369.61        18.69 o                         
   0   8   7       1862.39       1844.69        45.49 o                         
   2   8   7         95.78        117.87        13.79 o                         
   4   8   7       6455.06       6404.63       174.58 o                         
   6   8   7       1106.84       1098.56        40.66 o                         
  -9   9   7       4054.17       3888.97       163.85 o                         
  -7   9   7        746.19        766.20        28.00 o                         
  -5   9   7      10967.12      11255.19       273.79 o                         
  -3   9   7       1762.95       1784.68        64.32 o                         
  -1   9   7      14132.00      13857.72       182.96 o                         
   1   9   7        447.51        448.54        29.27 o                         
   3   9   7       5410.08       5194.05       112.52 o                         
   5   9   7        329.54        313.14        22.78 o                         
  -8  10   7       3624.48       3628.80       105.38 o                         
  -6  10   7          0.13         25.68        21.18 o                         
  -4  10   7       2033.96       2085.18        54.80 o                         
  -2  10   7        641.85        654.72        59.12 o                         
   0  10   7         50.55         63.70        13.19 o                         
   2  10   7       3635.84       3543.30        68.49 o                         
   4  10   7         35.10         11.65        24.82 o                         
  -7  11   7       2164.50       2205.76       120.35 o                         
  -5  11   7       6055.38       6188.65       137.72 o                         
  -3  11   7      10567.43      10943.85       451.93 o                         
  -1  11   7       8635.16       8411.34       137.95 o                         
   1  11   7       7068.83       6846.41       129.16 o                         
   3  11   7       4708.87       4506.09       200.99 o                         
  -6  12   7       4302.47       4477.76       131.05 o                         
  -4  12   7       1031.23        958.31        42.98 o                         
  -2  12   7       4379.42       4413.20        86.92 o                         
   0  12   7         48.32         47.18        18.71 o                         
   2  12   7        134.43        132.18        32.00 o                         
  -5  13   7       2036.67       1974.57        73.69 o                         
  -3  13   7         13.73         32.69        23.78 o                         
  -1  13   7       4600.25       4536.16       112.87 o                         
   1  13   7        180.12        147.01        26.51 o                         
  -2  14   7        197.70        263.75        38.62 o                         
   0  14   7       1020.30        823.56        54.58 o                         
 -12   0   8        105.89         66.19        30.89 o                         
 -10   0   8       4207.15       4279.98       111.57 o                         
  -8   0   8         84.20        100.39        15.44 o                         
  -6   0   8        318.32        345.59        16.56 o                         
  -4   0   8      20779.41      19705.50       296.48 o                         
  -2   0   8       2212.72       2182.37        33.37 o                         
   0   0   8      45866.49      47764.17       541.37 o                         
   2   0   8       8597.84       8626.69       158.83 o                         
   4   0   8      34216.60      36179.56       565.84 o                         
   6   0   8       1240.72       1137.63        58.65 o                         
 -11   1   8        172.85        137.63        21.45 o                         
  -9   1   8       4941.18       5134.70        92.38 o                         
  -7   1   8        895.10        880.58        21.57 o                         
  -5   1   8      14220.96      14106.28       148.79 o                         
  -3   1   8       7984.21       7795.59       199.96 o                         
  -1   1   8      26306.57      26665.58       223.39 o                         
   1   1   8        443.20        437.11         8.76 o                         
   3   1   8       5892.89       5889.28        97.74 o                         
   5   1   8        529.93        515.86        21.09 o                         
   7   1   8          2.04         30.33        28.08 o                         
 -10   2   8       1032.17        955.36        34.74 o                         
  -8   2   8       4700.92       4696.65       189.05 o                         
  -6   2   8       5038.75       4951.47        67.07 o                         
  -4   2   8       8026.06       7791.47       102.16 o                         
  -2   2   8       6105.06       6267.96       124.66 o                         
   0   2   8       3913.85       3996.11        47.14 o                         
   2   2   8        434.02        426.91        14.86 o                         
   4   2   8        383.09        443.20        18.69 o                         
   6   2   8        511.51        504.27        23.03 o                         
 -11   3   8        318.37        283.97        27.02 o                         
  -9   3   8       2192.40       2090.71        48.18 o                         
  -7   3   8        372.39        359.04        22.08 o                         
  -5   3   8       8419.54       8409.63        98.34 o                         
  -3   3   8        395.86        415.02        10.49 o                         
  -1   3   8       8366.07       8437.36        97.62 o                         
   1   3   8        309.48        334.98        16.77 o                         
   3   3   8       5683.11       5774.44       118.96 o                         
   5   3   8       1054.71       1047.38        29.26 o                         
   7   3   8       1056.64        854.57       103.96 o                         
 -10   4   8      12243.46      12743.98       238.98 o                         
  -8   4   8       2323.07       2324.99        56.64 o                         
  -6   4   8      14218.91      14442.07       269.24 o                         
  -4   4   8        137.28        150.90        16.00 o                         
  -2   4   8       6135.18       5951.94        80.69 o                         
   0   4   8       5761.33       5946.90        85.99 o                         
   2   4   8        982.46        972.60        34.30 o                         
   4   4   8      10230.31      10516.78       149.33 o                         
   6   4   8       1005.62       1028.29        37.32 o                         
 -11   5   8        519.81        483.94        34.33 o                         
  -9   5   8       7886.44       8193.73       155.52 o                         
  -7   5   8       9944.74      10250.68       141.36 o                         
  -5   5   8      20668.17      21149.47       246.70 o                         
  -3   5   8       6175.32       6183.32        83.60 o                         
  -1   5   8      10309.99      10085.08       140.07 o                         
   1   5   8       1107.88       1136.21        24.95 o                         
   3   5   8       2173.78       2231.64        42.77 o                         
   5   5   8        185.43        195.68        19.01 o                         
 -10   6   8        224.32        217.47        26.53 o                         
  -8   6   8        159.05        140.08        17.23 o                         
  -6   6   8       2046.12       2043.03       103.22 o                         
  -4   6   8       2688.70       2753.97        71.76 o                         
  -2   6   8      15835.50      15740.27       208.55 o                         
   0   6   8       4751.40       4773.94        69.94 o                         
   2   6   8      10587.12      10717.48       147.65 o                         
   4   6   8       1425.17       1391.95        37.36 o                         
   6   6   8       4669.30       4603.29       114.84 o                         
  -9   7   8        399.50        433.63        29.64 o                         
  -7   7   8       1751.35       1793.31        43.66 o                         
  -5   7   8       1003.51        975.96        29.27 o                         
  -3   7   8       2866.98       2896.41        61.15 o                         
  -1   7   8       1805.67       1758.44        42.61 o                         
   1   7   8       5315.11       5224.06       101.51 o                         
   3   7   8        887.12        898.21        29.30 o                         
   5   7   8       3126.31       2980.18        71.32 o                         
 -10   8   8        988.27        877.06        46.49 o                         
  -8   8   8        715.38        678.45        36.89 o                         
  -6   8   8        206.07        195.51        44.69 o                         
  -4   8   8       4770.72       4956.29       111.88 o                         
  -2   8   8        230.36        254.22        17.04 o                         
   0   8   8      13767.37      13642.48       217.13 o                         
   2   8   8       1273.52       1237.33        33.41 o                         
   4   8   8       8885.69       9008.60       192.77 o                         
  -9   9   8       1135.10        977.28        70.24 o                         
  -7   9   8       1741.22       1681.16        54.58 o                         
  -5   9   8       6841.53       7178.22       142.13 o                         
  -3   9   8       7893.55       8001.23       149.62 o                         
  -1   9   8      10246.48      10011.80       180.03 o                         
   1   9   8       6297.68       6144.25       102.64 o                         
   3   9   8       2164.68       2098.15        57.48 o                         
   5   9   8         15.45          6.78        20.88 o                         
  -8  10   8       4826.89       4630.24       302.06 o                         
  -6  10   8       1069.82       1125.65        48.02 o                         
  -4  10   8       4231.41       4338.54        94.81 o                         
  -2  10   8        479.69        457.99        21.57 o                         
   0  10   8         34.12         75.41        35.85 o                         
   2  10   8       7103.25       7089.63       216.35 o                         
   4  10   8       1139.62       1051.40        81.85 o                         
  -7  11   8       5069.48       4959.47       157.62 o                         
  -5  11   8        519.91        518.72        36.88 o                         
  -3  11   8       7696.92       7532.42       224.07 o                         
  -1  11   8          3.65          8.87        16.32 o                         
   1  11   8       4530.44       4524.84       107.95 o                         
   3  11   8       1314.90       1211.71        68.61 o                         
  -6  12   8       1160.53       1163.72        53.42 o                         
  -4  12   8        140.56         86.12        24.03 o                         
  -2  12   8       1706.06       1660.76        61.20 o                         
   0  12   8         23.61         12.61        18.53 o                         
   2  12   8       1700.37       1486.72       114.09 o                         
  -3  13   8       2407.98       2523.72        86.73 o                         
  -1  13   8        276.15        245.49        34.19 o                         
 -11   1   9       8927.33       9167.96       191.50 o                         
  -9   1   9       5678.58       5782.13        95.78 o                         
  -7   1   9      25304.75      25249.99       733.59 o                         
  -5   1   9       4737.48       4628.30        59.41 o                         
  -3   1   9      24309.40      23823.68       332.70 o                         
  -1   1   9        571.80        587.08        30.94 o                         
   1   1   9       6478.78       6724.18        94.31 o                         
   3   1   9        628.80        657.55        23.88 o                         
   5   1   9         73.31         86.07        19.88 o                         
 -10   2   9        362.31        321.89        24.65 o                         
  -8   2   9       1282.41       1235.96        54.25 o                         
  -6   2   9       8605.39       8572.41       110.79 o                         
  -4   2   9        108.08        124.22         9.26 o                         
  -2   2   9      28438.20      28137.79       337.26 o                         
   0   2   9       1686.09       1727.08        33.04 o                         
   2   2   9      20411.32      20746.42       283.35 o                         
   4   2   9       2007.54       2004.58        61.56 o                         
   6   2   9       5471.95       5644.45       141.10 o                         
 -11   3   9       1658.74       1617.88        57.58 o                         
  -9   3   9        347.81        308.19        24.07 o                         
  -7   3   9       4092.55       4213.62        68.26 o                         
  -5   3   9         75.21         91.43        14.34 o                         
  -3   3   9       2904.37       2925.60        47.30 o                         
  -1   3   9        784.94        829.27        22.71 o                         
   1   3   9          5.21         26.95        17.10 o                         
   3   3   9       5363.83       5423.25        87.51 o                         
   5   3   9       1299.93       1254.78       103.48 o                         
 -10   4   9        257.46        207.79        32.56 o                         
  -8   4   9        115.97        107.90        29.24 o                         
  -6   4   9          8.31         35.63        11.58 o                         
  -4   4   9       4331.42       4286.89        58.54 o                         
  -2   4   9       1435.35       1441.01        42.11 o                         
   0   4   9       4834.91       4993.20        79.08 o                         
   2   4   9       1491.34       1494.03        33.29 o                         
   4   4   9       3439.80       3449.24        66.49 o                         
   6   4   9        647.41        619.63        56.34 o                         
  -9   5   9       4637.30       4595.44       110.14 o                         
  -7   5   9         76.32        111.82        36.40 o                         
  -5   5   9       5696.14       5868.75        84.51 o                         
  -3   5   9        703.69        740.13        29.29 o                         
  -1   5   9       9245.73       9001.80       132.16 o                         
   1   5   9        362.99        358.20        16.54 o                         
   3   5   9       2866.22       2966.10        65.04 o                         
   5   5   9         12.18         26.32        17.43 o                         
 -10   6   9          7.24          5.72        21.44 o                         
  -8   6   9       1249.39       1200.17        48.14 o                         
  -6   6   9       5702.00       5629.82       130.65 o                         
  -4   6   9         20.97        101.65        16.16 o                         
  -2   6   9      14236.83      14404.78       205.95 o                         
   0   6   9       1605.93       1552.14        83.67 o                         
   2   6   9      12899.77      13084.51       187.50 o                         
   4   6   9        459.84        448.35        27.33 o                         
  -9   7   9       8127.82       7964.06       229.71 o                         
  -7   7   9      17388.63      18141.86       351.27 o                         
  -5   7   9      14037.52      14442.44       250.47 o                         
  -3   7   9      12080.65      12436.56       327.30 o                         
  -1   7   9       1963.40       2053.94        92.08 o                         
   1   7   9       1740.25       1730.41       118.60 o                         
   3   7   9         67.82         31.99        14.82 o                         
   5   7   9        433.02        409.42        36.93 o                         
  -8   8   9        951.11        887.30       105.59 o                         
  -6   8   9         48.87         31.68        22.26 o                         
  -4   8   9       5487.86       5703.51       118.67 o                         
  -2   8   9        877.69        860.21        34.26 o                         
   0   8   9      11196.13      11114.21       308.87 o                         
   2   8   9       1949.92       1799.77        53.78 o                         
   4   8   9       3262.13       3208.13        91.33 o                         
  -7   9   9       1375.53       1280.96        58.64 o                         
  -5   9   9       2948.58       3037.02       165.67 o                         
  -3   9   9       2801.91       2859.59        72.65 o                         
  -1   9   9        825.85        758.11        80.15 o                         
   1   9   9       3305.68       3230.30        82.22 o                         
   3   9   9        201.45        168.26        23.03 o                         
  -8  10   9        507.46        391.21        66.02 o                         
  -6  10   9        976.66        973.39        51.17 o                         
  -4  10   9        275.05        330.81        28.59 o                         
  -2  10   9       2066.05       1976.55        61.52 o                         
   0  10   9        400.72        334.93        27.33 o                         
   2  10   9       1449.38       1330.83        48.08 o                         
  -5  11   9        868.99        809.60        42.96 o                         
  -3  11   9        366.55        395.20        57.96 o                         
  -1  11   9        269.74        288.12        34.09 o                         
   1  11   9        199.71        143.59        33.10 o                         
  -4  12   9       7023.70       7425.84       240.82 o                         
  -2  12   9       1026.53       1005.44        72.43 o                         
   0  12   9       9437.21       9720.89       264.86 o                         
 -10   0  10       1816.45       1712.17        70.92 o                         
  -8   0  10       2857.56       2870.77        80.05 o                         
  -6   0  10       3028.27       2948.42        72.35 o                         
  -4   0  10       7210.50       6857.73       140.99 o                         
  -2   0  10        665.95        684.16        30.95 o                         
   0   0  10      12424.16      12836.85       247.19 o                         
   2   0  10        691.15        739.33        39.78 o                         
   4   0  10       4336.12       4256.46       146.16 o                         
 -11   1  10        681.69        633.04        93.36 o                         
  -9   1  10       7086.35       7442.42       126.73 o                         
  -7   1  10        175.36        174.39        18.76 o                         
  -5   1  10       2427.20       2414.50        66.67 o                         
  -3   1  10       1739.99       1839.39        37.10 o                         
  -1   1  10        361.12        357.11        27.84 o                         
   1   1  10       2602.05       2616.84        91.14 o                         
   3   1  10       1866.55       1899.88        50.94 o                         
   5   1  10       6514.89       6711.89       174.50 o                         
 -10   2  10       5301.67       5428.58       118.43 o                         
  -8   2  10       6261.48       6434.92       106.49 o                         
  -6   2  10       7739.08       7715.67       105.87 o                         
  -4   2  10       4234.37       4220.62        84.93 o                         
  -2   2  10       5434.31       5559.12       118.97 o                         
   0   2  10       1419.05       1529.81        37.57 o                         
   2   2  10        813.46        855.07        27.68 o                         
   4   2  10        629.47        584.02        43.09 o                         
  -9   3  10       5330.27       5520.57       215.35 o                         
  -7   3  10        311.14        309.54        20.97 o                         
  -5   3  10       4518.70       4511.27        67.49 o                         
  -3   3  10       1828.06       1797.79        62.12 o                         
  -1   3  10         19.55         39.71        13.97 o                         
   1   3  10       4767.78       4906.04       174.45 o                         
   3   3  10         17.24         26.47        13.26 o                         
   5   3  10       1484.90       1478.02        54.65 o                         
 -10   4  10        290.50        265.28        32.56 o                         
  -8   4  10      21582.25      22267.45       325.93 o                         
  -6   4  10       9844.53       9910.57       210.42 o                         
  -4   4  10      40477.62      39639.68       568.21 o                         
  -2   4  10       7087.27       7161.32       130.98 o                         
   0   4  10      16948.18      17634.41       278.54 o                         
   2   4  10       1194.19       1220.98        55.88 o                         
   4   4  10       2418.04       2418.42        70.52 o                         
  -9   5  10       5139.43       4982.99       153.70 o                         
  -7   5  10       1556.29       1445.50        64.25 o                         
  -5   5  10       4736.81       4844.16       101.02 o                         
  -3   5  10          6.21         44.93        35.29 o                         
  -1   5  10        257.36        210.24        20.97 o                         
   1   5  10       5531.87       5707.69       169.14 o                         
   3   5  10       2463.22       2391.83       147.66 o                         
  -8   6  10       1229.31       1190.70        47.80 o                         
  -6   6  10       1059.09        993.85        37.16 o                         
  -4   6  10         97.21         88.02        23.17 o                         
  -2   6  10       3479.47       3574.72        79.73 o                         
   0   6  10        997.52       1037.33        33.56 o                         
   2   6  10       1467.92       1513.39        44.69 o                         
   4   6  10          2.65        -13.24        24.82 o                         
  -9   7  10        397.96        397.69        37.45 o                         
  -7   7  10       3339.42       3404.35        96.77 o                         
  -5   7  10       1665.36       1565.13        50.58 o                         
  -3   7  10        581.55        598.68        29.22 o                         
  -1   7  10       3713.13       3780.55        86.92 o                         
   1   7  10         31.53         65.73        25.92 o                         
   3   7  10       1040.99        915.94        37.51 o                         
  -8   8  10        294.03        257.27        30.64 o                         
  -6   8  10       2046.30       2195.84       137.51 o                         
  -4   8  10       1246.05       1177.56       100.71 o                         
  -2   8  10        325.32        291.32        35.33 o                         
   0   8  10       2551.91       2344.14        84.40 o                         
   2   8  10         21.81         25.80        16.65 o                         
  -7   9  10       1058.01        973.87        53.16 o                         
  -5   9  10        161.06        153.89        30.61 o                         
  -3   9  10        155.00        144.72        19.80 o                         
  -1   9  10        415.08        362.17        26.50 o                         
   1   9  10       2243.18       2143.26        73.23 o                         
  -6  10  10      13563.88      13641.91       370.02 o                         
  -4  10  10       4417.69       4525.26       143.47 o                         
  -2  10  10      10715.64      11022.66       380.91 o                         
   0  10  10       3089.72       2892.63       116.60 o                         
  -5  11  10        338.20        265.25        41.12 o                         
  -3  11  10       2710.02       2620.55       119.39 o                         
  -1  11  10        559.32        511.83        41.45 o                         
  -9   1  11       3551.22       3431.64        90.90 o                         
  -7   1  11       1198.25       1127.24        33.75 o                         
  -5   1  11      12537.06      12190.46       182.69 o                         
  -3   1  11       5285.79       5277.21       107.29 o                         
  -1   1  11      11746.86      12058.17       336.00 o                         
   1   1  11       1624.65       1669.02        50.27 o                         
   3   1  11       5386.42       5453.44       129.71 o                         
 -10   2  11       8281.16       7802.86       217.91 o                         
  -8   2  11       1842.11       1784.52        65.95 o                         
  -6   2  11      15272.97      15343.47       257.96 o                         
  -4   2  11       2565.31       2508.58        58.53 o                         
  -2   2  11      10391.49      10560.02       218.47 o                         
   0   2  11        246.14        229.40        26.49 o                         
   2   2  11       1808.46       1918.79        57.15 o                         
   4   2  11       2342.77       2293.15        73.75 o                         
  -9   3  11       1696.98       1684.09        80.88 o                         
  -7   3  11       6392.88       6459.96       135.09 o                         
  -5   3  11        454.38        453.10        26.80 o                         
  -3   3  11        161.07        165.05        20.97 o                         
  -1   3  11       3446.67       3510.15        94.05 o                         
   1   3  11       1708.48       1762.90        54.30 o                         
   3   3  11       7245.70       7408.80       174.37 o                         
  -8   4  11       3988.55       3990.80       215.68 o                         
  -6   4  11       1295.28       1302.46        76.93 o                         
  -4   4  11       1181.33       1186.23        39.88 o                         
  -2   4  11        209.21        241.42        22.77 o                         
   0   4  11        449.09        410.33        25.94 o                         
   2   4  11        155.67        179.95        36.96 o                         
  -9   5  11        196.06        145.54        28.14 o                         
  -7   5  11       6221.19       6157.86       158.62 o                         
  -5   5  11        446.73        418.06        25.94 o                         
  -3   5  11       5458.53       5355.82       118.32 o                         
  -1   5  11         25.91         -0.55        17.11 o                         
   1   5  11        436.00        407.25        23.85 o                         
   3   5  11       1512.57       1488.84        62.78 o                         
  -8   6  11        494.49        468.52        36.30 o                         
  -6   6  11       7484.39       7341.84       179.96 o                         
  -4   6  11        718.08        687.06        39.23 o                         
  -2   6  11       3047.66       3132.08        79.37 o                         
   0   6  11        396.26        335.93        53.00 o                         
   2   6  11        786.38        685.21        31.86 o                         
  -7   7  11       1433.21       1244.74        51.59 o                         
  -5   7  11       7023.88       7049.94       170.07 o                         
  -3   7  11       5052.53       5106.46       130.93 o                         
  -1   7  11       9922.84       9904.78       260.58 o                         
   1   7  11       6912.74       6609.38       170.49 o                         
  -6   8  11       2101.98       2040.66       133.07 o                         
  -4   8  11       7925.06       7825.31       191.22 o                         
  -2   8  11       2466.00       2356.55       207.04 o                         
   0   8  11       2515.22       2501.63        89.27 o                         
  -5   9  11       2583.74       2469.29        85.63 o                         
  -3   9  11         51.10         61.72        24.34 o                         
  -1   9  11        632.45        502.56        39.24 o                         
  -4  10  11          0.25         23.25        34.38 o                         
  -2  10  11       2401.11       2258.16        91.08 o                         
  -8   0  12      20653.27      20682.55       588.81 o                         
  -6   0  12       6891.35       6662.48       230.32 o                         
  -4   0  12      10148.45      10642.55       315.18 o                         
  -2   0  12         67.74         41.92        69.50 o                         
   0   0  12       2801.25       2805.92       198.91 o                         
   2   0  12       3465.80       3565.44       133.54 o                         
  -9   1  12        208.97        160.88        33.05 o                         
  -7   1  12       4677.82       4711.82       110.94 o                         
  -5   1  12       1338.00       1260.29        51.48 o                         
  -3   1  12       8458.15       8967.36       282.98 o                         
  -1   1  12       1822.14       1717.11        93.70 o                         
   1   1  12       5245.81       5501.89       131.86 o                         
  -8   2  12        322.92        369.67        43.05 o                         
  -6   2  12        513.11        500.79        29.88 o                         
  -4   2  12       3019.52       2765.45        78.40 o                         
  -2   2  12       2184.12       2220.12       107.77 o                         
   0   2  12       1269.91       1070.81        80.14 o                         
   2   2  12         84.27        137.58        27.14 o                         
  -9   3  12        272.38        299.68        39.81 o                         
  -7   3  12       1069.45       1096.93        48.11 o                         
  -5   3  12          2.00         18.52        18.81 o                         
  -3   3  12       3163.44       3215.76       130.16 o                         
  -1   3  12         48.75         45.73        41.20 o                         
   1   3  12       4728.57       4716.07       130.46 o                         
  -8   4  12       1218.58       1216.82        75.23 o                         
  -6   4  12        573.24        506.16        56.89 o                         
  -4   4  12       1010.35        994.36        44.11 o                         
  -2   4  12       2568.73       2570.38        90.64 o                         
   0   4  12         31.37        101.55        32.00 o                         
   2   4  12       8274.88       8447.65       212.90 o                         
  -7   5  12       2546.90       2438.14        89.88 o                         
  -5   5  12       2917.10       2821.72       146.16 o                         
  -3   5  12       9311.74       9292.20       220.15 o                         
  -1   5  12       5533.93       5572.88       243.94 o                         
   1   5  12       9924.77       9862.15       418.96 o                         
  -6   6  12       6010.84       6102.49       343.86 o                         
  -4   6  12       3045.32       2877.25        89.76 o                         
  -2   6  12       3519.24       3526.04       130.79 o                         
   0   6  12         50.17         15.76        20.57 o                         
  -5   7  12        686.88        693.07        44.10 o                         
  -3   7  12        882.37        773.04        46.10 o                         
  -1   7  12       1436.68       1345.18        69.74 o                         
  -4   8  12       3325.88       3181.55       182.42 o                         
  -2   8  12         22.94          6.33        31.99 o                         
  -7   1  13        546.56        527.28        68.48 o                         
  -5   1  13       1953.44       1987.12        88.80 o                         
  -3   1  13        210.31        272.02        50.70 o                         
  -1   1  13       2649.83       2862.92       267.08 o                         
  -6   2  13       1635.87       1551.04        77.41 o                         
  -4   2  13       3913.30       3766.59       141.20 o                         
  -2   2  13         27.77         75.54        52.39 o                         
   0   2  13       9884.89       9949.96       323.28 o                         
  -7   3  13       8681.88       8415.12       218.02 o                         
  -5   3  13      15222.81      15506.07       467.43 o                         
  -3   3  13       3928.09       4047.55       191.84 o                         
  -1   3  13       8099.47       8248.30       347.88 o                         
  -6   4  13          2.37         19.27        21.83 o                         
  -4   4  13        136.71        125.61        32.40 o                         
  -2   4  13       1300.32       1318.52        95.31 o                         
  -5   5  13       5206.06       5320.02       150.64 o                         
  -3   5  13         15.98         77.27        47.91 o                         
  -1   5  13       3085.63       2999.93       267.33 o                         
  -4   6  13       1879.70       1749.13        71.09 o                         
  -4   0  14       2409.48       2329.19       191.97 o                         
                                                                                
