# Supplementary material for: New M +, M 3+-arsenates – the framework structures of AgM 3+(HAsO4)2 (M 3+ = Al, Ga) and M +GaAs2O7 (M + = Na, Ag)
Source: Acta Crystallogr E Crystallogr Commun. 2017 Apr 28;73(Pt 5):785–90. doi: 10.1107/S2056989017005631 (PMC5418807; doi:10.1107/S2056989017005631)
Supplement: Supplementary file 4 [file e-73-00785-AgGaAs2O7sup4.hkl]

data_AgGaAs2O7                                                                  
_shelx_title ' aggadias in P2(1)/c = AgGaAs2O7'                                 
_shelx_refln_list_code          4                                               
_shelx_F_calc_maximum      330.18                                               
_exptl_crystal_F_000       800.00                                               
_reflns_d_resolution_high  0.6609                                               
                                                                                
loop_                                                                           
 _space_group_symop_operation_xyz                                               
 'x, y, z'                                                                      
 '-x, y+1/2, -z+1/2'                                                            
 '-x, -y, -z'                                                                   
 'x, -y-1/2, z-1/2'                                                             
                                                                                
_cell_length_a     7.0490                                                       
_cell_length_b     8.3680                                                       
_cell_length_c     9.7350                                                       
_cell_angle_alpha  90.000                                                       
_cell_angle_beta  108.470                                                       
_cell_angle_gamma  90.000                                                       
                                                                                
_shelx_F_squared_multiplier     1.000                                           
                                                                                
loop_                                                                           
 _refln_index_h                                                                 
 _refln_index_k                                                                 
 _refln_index_l                                                                 
 _refln_F_squared_calc                                                          
 _refln_F_squared_meas                                                          
 _refln_F_squared_sigma                                                         
 _refln_observed_status                                                         
   1   0   0        518.29        378.29         9.52 o                         
   2   0   0        533.46        482.98         9.52 o                         
   3   0   0      27506.03      25121.88       223.64 o                         
   4   0   0      20605.13      20715.62       190.34 o                         
   5   0   0       4500.29       4836.90        54.72 o                         
   6   0   0       2166.00       2360.16        42.83 o                         
   7   0   0       6016.35       6554.67       126.10 o                         
   8   0   0       5168.60       5676.75       128.48 o                         
   9   0   0      12223.96      15241.10       480.60 o                         
  10   0   0        640.64        692.34       107.06 o                         
   1   1   0        495.44        556.77         6.73 o                         
   2   1   0       5913.40       5639.95        51.42 o                         
   3   1   0       1017.02       1140.53        48.77 o                         
   4   1   0      38068.94      36056.80       529.37 o                         
   5   1   0       3234.83       3153.28        82.08 o                         
   6   1   0       5112.79       5417.35        54.66 o                         
   7   1   0       3000.18       3278.76        89.22 o                         
   8   1   0       3585.36       4187.06        80.28 o                         
   9   1   0         10.41         18.78        34.50 o                         
  10   1   0         56.94         93.09        46.06 o                         
   0   2   0       1729.73       1881.84        32.12 o                         
   1   2   0       3449.95       3596.58        29.40 o                         
   2   2   0      34106.83      32988.71       249.65 o                         
   3   2   0       1836.36       1836.14        19.29 o                         
   4   2   0        472.78        451.35        23.79 o                         
   5   2   0        344.08        274.34        11.90 o                         
   6   2   0         38.54         57.10         8.41 o                         
   7   2   0       7107.36       7986.20       120.81 o                         
   8   2   0        165.12        194.36        33.31 o                         
   9   2   0        167.40        134.10        38.24 o                         
   1   3   0      15011.67      14830.64       105.95 o                         
   2   3   0       2454.48       2547.11        21.68 o                         
   3   3   0      19293.99      20132.77       291.45 o                         
   4   3   0       9356.27       9394.25       191.52 o                         
   5   3   0        373.46        317.31        16.65 o                         
   6   3   0       8064.60       8277.58       164.16 o                         
   7   3   0       2310.90       2439.80        60.49 o                         
   8   3   0        344.65        355.99        35.69 o                         
   9   3   0         15.66         99.71        36.55 o                         
   0   4   0      10891.71      11758.44       266.47 o                         
   1   4   0        466.42        515.36         7.43 o                         
   2   4   0        622.52        660.28        10.09 o                         
   3   4   0      33640.44      33557.75       276.10 o                         
   4   4   0        121.21        109.49         6.73 o                         
   5   4   0       8713.26       8391.04        87.43 o                         
   6   4   0       5697.44       5883.39       127.29 o                         
   7   4   0       3246.86       3410.49       142.75 o                         
   8   4   0         35.22         62.81        25.07 o                         
   9   4   0        666.69        687.12        52.34 o                         
   1   5   0      32066.13      33339.21       346.17 o                         
   2   5   0      10697.52      10339.64       202.23 o                         
   3   5   0        667.01        625.46        10.84 o                         
   4   5   0        164.45        188.77         9.68 o                         
   5   5   0        847.62        837.71        34.50 o                         
   6   5   0       5658.88       5808.10       167.73 o                         
   7   5   0       3537.89       3667.81       153.46 o                         
   8   5   0       2117.33       2320.79       292.64 o                         
   9   5   0       2345.53       2713.34        94.79 o                         
   0   6   0      11279.90      11294.00       139.02 o                         
   1   6   0      16799.41      17624.80       352.12 o                         
   2   6   0       6613.37       6471.88        91.60 o                         
   3   6   0       1451.35       1343.23        42.83 o                         
   4   6   0       4992.14       4407.63        91.60 o                         
   5   6   0       8197.21       8075.29       286.69 o                         
   6   6   0        822.68        820.85        33.65 o                         
   7   6   0          2.19         23.79        27.72 o                         
   8   6   0       2283.92       2437.21       477.03 o                         
   1   7   0       2089.21       2184.73        30.28 o                         
   2   7   0       6018.86       5933.20        63.45 o                         
   3   7   0       2831.17       2705.79        90.41 o                         
   4   7   0        119.65        103.29         9.14 o                         
   5   7   0       2573.05       2341.52        99.93 o                         
   6   7   0       2445.55       2250.72        55.21 o                         
   7   7   0       3293.19       3205.82        85.75 o                         
   8   7   0          8.61         32.20        72.57 o                         
   0   8   0        240.30        214.75        25.93 o                         
   1   8   0        278.87        261.12        17.60 o                         
   2   8   0       8829.05       9012.73       154.65 o                         
   3   8   0       2134.29       2060.51        88.03 o                         
   4   8   0        213.06        189.90        15.92 o                         
   5   8   0       3611.32       3140.55       136.80 o                         
   6   8   0        539.26        421.24        31.96 o                         
   7   8   0         75.53          2.38        33.65 o                         
   1   9   0       2586.93       2656.13        78.51 o                         
   2   9   0        505.65        518.33        26.17 o                         
   3   9   0       5115.10       5295.03        81.61 o                         
   4   9   0       3357.70       3108.38        73.05 o                         
   5   9   0       4402.44       3947.47       165.35 o                         
   6   9   0       1207.87       1150.68        63.97 o                         
   7   9   0        118.85        112.02        66.62 o                         
   0  10   0        598.16        618.92        35.21 o                         
   1  10   0       6787.85       7134.04       146.32 o                         
   2  10   0         99.23         80.47        18.86 o                         
   3  10   0          9.94          8.89        15.92 o                         
   4  10   0        271.56        233.79        32.77 o                         
   5  10   0       2184.22       2053.54        89.22 o                         
   6  10   0         15.57          6.09        36.14 o                         
   1  11   0        363.73        366.88        25.71 o                         
   2  11   0         44.36         77.91        26.17 o                         
   3  11   0         60.49         42.83        34.05 o                         
   4  11   0        557.78        526.59        47.51 o                         
   5  11   0        758.66        696.81        70.12 o                         
   0  12   0       2518.44       2676.38        94.21 o                         
   1  12   0       7810.46       8847.16       154.78 o                         
   2  12   0       3151.45       3423.89       151.08 o                         
   3  12   0        899.73        885.58        56.02 o                         
 -10   1   1       3471.82       4218.94       143.25 o                         
  -9   1   1        263.96        259.89        33.52 o                         
  -8   1   1        300.10        263.39        35.69 o                         
  -7   1   1       3961.69       4175.70        84.46 o                         
  -6   1   1        636.68        638.67        39.26 o                         
  -5   1   1       1892.26       1795.59        29.74 o                         
  -4   1   1      12262.59      11941.28       293.83 o                         
  -3   1   1      29400.98      26781.69       329.52 o                         
  -2   1   1      23558.51      23132.09       177.34 o                         
  -1   1   1         65.86         81.38         2.13 o                         
   0   1   1        144.00        165.43         3.57 o                         
   1   1   1       5802.08       5791.94       234.35 o                         
   2   1   1       2958.93       3013.46       108.25 o                         
   3   1   1       2302.87       2317.05        95.17 o                         
   4   1   1        194.86        197.47         7.43 o                         
   5   1   1      45196.04      48373.37       679.26 o                         
   6   1   1       1042.91       1079.48        20.98 o                         
   7   1   1       2357.62       2549.12       127.29 o                         
   8   1   1       3065.63       3351.22        90.41 o                         
   9   1   1       1840.73       2267.74        90.89 o                         
 -10   2   1        343.06        528.18        64.25 o                         
  -9   2   1       2192.52       2436.57        86.71 o                         
  -8   2   1       5928.52       6712.83       111.79 o                         
  -7   2   1       4154.94       4332.83        79.58 o                         
  -6   2   1       8985.22       9433.81       222.45 o                         
  -5   2   1       1253.67       1091.44        55.91 o                         
  -4   2   1         53.75         52.45         6.73 o                         
  -3   2   1      21580.95      20030.80       841.04 o                         
  -2   2   1      15924.88      14957.68       322.38 o                         
  -1   2   1        169.81        190.34         3.96 o                         
   0   2   1       1123.24       1182.05        13.09 o                         
   1   2   1     109021.12      97924.91      1189.60 o                         
   2   2   1       9296.35       9934.31       160.60 o                         
   3   2   1         30.13         43.61         5.71 o                         
   4   2   1      13836.96      15086.68       138.77 o                         
   5   2   1        267.96        261.54        13.09 o                         
   6   2   1         16.91          4.76        10.09 o                         
   7   2   1       4349.17       4785.79        89.16 o                         
   8   2   1        776.51        893.93        36.90 o                         
   9   2   1       2938.36       3617.37       124.62 o                         
 -10   3   1         14.23         11.81        95.17 o                         
  -9   3   1         31.18         -6.61        47.58 o                         
  -8   3   1       1020.28       1024.65        42.68 o                         
  -7   3   1        489.33        495.67        26.17 o                         
  -6   3   1       7142.27       6560.23       424.69 o                         
  -5   3   1      20280.85      20252.99       444.91 o                         
  -4   3   1        207.79        196.14        10.71 o                         
  -3   3   1       4849.86       4709.17       121.34 o                         
  -2   3   1         91.08        151.09         5.05 o                         
  -1   3   1       7968.14       7995.59        64.58 o                         
   0   3   1       6067.90       6020.59        49.61 o                         
   1   3   1       3845.60       3948.24        96.36 o                         
   2   3   1       3284.46       3307.46        53.53 o                         
   3   3   1      20866.63      20003.75       267.66 o                         
   4   3   1       5365.82       5193.42        49.10 o                         
   5   3   1       3530.13       3339.16        58.29 o                         
   6   3   1         41.95         27.69         9.14 o                         
   7   3   1       5441.78       6445.28       131.56 o                         
   8   3   1       3184.89       3601.58       104.68 o                         
   9   3   1         33.23         18.50        29.73 o                         
  -9   4   1        877.04        865.56       110.63 o                         
  -8   4   1       1859.24       1899.29       105.87 o                         
  -7   4   1         10.61         12.35        17.60 o                         
  -6   4   1       8701.13       8044.54       123.64 o                         
  -5   4   1        997.83        875.20        27.36 o                         
  -4   4   1        849.38        823.37        16.82 o                         
  -3   4   1       1985.91       1931.37        29.74 o                         
  -2   4   1        746.96        698.31        10.09 o                         
  -1   4   1      49495.16      51132.76       380.65 o                         
   0   4   1        495.09        560.42         8.41 o                         
   1   4   1       1302.14       1221.10        14.23 o                         
   2   4   1        626.43        634.23        10.84 o                         
   3   4   1      21504.72      23409.32       349.74 o                         
   4   4   1        892.36        822.96        58.29 o                         
   5   4   1         17.26         16.65        16.65 o                         
   6   4   1        700.40        706.81        27.42 o                         
   7   4   1         41.10         11.90        49.96 o                         
   8   4   1       2870.07       3123.22       137.99 o                         
   9   4   1         14.75         42.55        42.87 o                         
  -9   5   1       4847.62       5704.82       210.56 o                         
  -8   5   1         94.23         42.83        52.34 o                         
  -7   5   1         20.67         21.31        19.98 o                         
  -6   5   1       2356.09       2182.07        83.27 o                         
  -5   5   1       1383.87       1249.90        25.07 o                         
  -4   5   1       2435.33       2330.51        44.01 o                         
  -3   5   1        633.27        605.49        10.84 o                         
  -2   5   1       4279.05       4393.11        39.96 o                         
  -1   5   1       1051.28       1062.00        14.23 o                         
   0   5   1      16353.70      17171.98       130.31 o                         
   1   5   1       2530.00       2569.99        46.39 o                         
   2   5   1      13609.31      12898.31       158.22 o                         
   3   5   1        323.96        319.62         9.68 o                         
   4   5   1       1893.43       1629.84        74.94 o                         
   5   5   1        579.77        493.75        15.14 o                         
   6   5   1       3732.91       4015.84        92.79 o                         
   7   5   1       1984.91       2148.64       101.12 o                         
   8   5   1       4966.58       5744.03       335.47 o                         
   9   5   1          7.76         72.32        44.37 o                         
  -9   6   1       1712.73       1762.09       277.18 o                         
  -8   6   1       3793.42       4070.74       387.81 o                         
  -7   6   1         14.81         26.17        23.55 o                         
  -6   6   1        517.78        457.66        28.55 o                         
  -5   6   1       4774.89       4100.65        65.55 o                         
  -4   6   1      13669.68      12944.70       139.18 o                         
  -3   6   1       1726.81       1682.38        42.83 o                         
  -2   6   1      12196.17      12274.09       109.03 o                         
  -1   6   1       3175.44       3331.93       107.06 o                         
   0   6   1       2523.22       2660.81        28.45 o                         
   1   6   1       4676.42       4954.08        42.87 o                         
   2   6   1         48.03         44.28        10.71 o                         
   3   6   1       3972.80       3577.12       118.96 o                         
   4   6   1      19788.91      17506.35       249.82 o                         
   5   6   1       2758.94       2588.89       105.87 o                         
   6   6   1      10517.71      11068.99       167.33 o                         
   7   6   1       5550.07       5945.84       237.92 o                         
   8   6   1          5.37         73.95        84.46 o                         
  -8   7   1       4455.93       4706.07       216.51 o                         
  -7   7   1       2097.55       2078.60        62.25 o                         
  -6   7   1        388.67        336.31        26.04 o                         
  -5   7   1       1122.08        948.36        33.52 o                         
  -4   7   1       1212.80       1153.91        23.37 o                         
  -3   7   1        644.91        605.95        16.57 o                         
  -2   7   1       7236.17       7584.82        90.41 o                         
  -1   7   1        232.57        225.57        13.15 o                         
   0   7   1      29478.64      30081.22       271.53 o                         
   1   7   1          8.96          4.76         6.73 o                         
   2   7   1       7327.74       7271.86       220.08 o                         
   3   7   1       6213.86       5668.29        65.12 o                         
   4   7   1       4560.97       4045.99        61.39 o                         
   5   7   1       1506.39       1302.82        39.17 o                         
   6   7   1       1919.76       1885.25        55.44 o                         
   7   7   1        995.77       1086.05        60.67 o                         
   8   7   1        231.14        328.83        50.15 o                         
  -8   8   1        533.18        518.14        66.62 o                         
  -7   8   1       5485.11       5259.86       138.54 o                         
  -6   8   1       4571.10       4501.62       112.12 o                         
  -5   8   1        471.22        423.53        49.96 o                         
  -4   8   1      10523.76       9983.02       315.24 o                         
  -3   8   1       3806.27       3684.82        53.83 o                         
  -2   8   1        441.35        420.33        28.55 o                         
  -1   8   1         18.88         13.26        11.42 o                         
   0   8   1      12862.33      13795.82       175.78 o                         
   1   8   1        101.16         99.57        13.15 o                         
   2   8   1      16781.90      17191.17       178.88 o                         
   3   8   1        902.56        808.24        23.55 o                         
   4   8   1         64.18         53.43        12.53 o                         
   5   8   1       1932.01       1627.12        50.39 o                         
   6   8   1       4560.23       4256.02        95.19 o                         
   7   8   1        519.57        403.80        40.45 o                         
  -7   9   1        248.36        278.03        48.77 o                         
  -6   9   1       1126.95       1004.94        65.35 o                         
  -5   9   1       4129.15       3539.99        91.80 o                         
  -4   9   1         53.60         36.13        20.51 o                         
  -3   9   1          0.15         -6.69        24.98 o                         
  -2   9   1       3109.87       3306.41        76.13 o                         
  -1   9   1       2137.68       2262.96        46.30 o                         
   0   9   1        406.72        398.38        19.29 o                         
   1   9   1       1239.99       1256.59        55.91 o                         
   2   9   1        742.37        731.40        35.69 o                         
   3   9   1       3186.88       3116.32        60.02 o                         
   4   9   1       6041.31       6007.68       124.65 o                         
   5   9   1        208.28        173.81        30.14 o                         
   6   9   1        195.41        175.61        41.64 o                         
  -6  10   1        480.81        389.90        47.92 o                         
  -5  10   1        931.55        734.16        54.30 o                         
  -4  10   1       1241.86       1194.58        45.68 o                         
  -3  10   1        137.15        133.83        19.98 o                         
  -2  10   1       1933.37       2067.67        60.67 o                         
  -1  10   1       8478.66       9273.84       133.10 o                         
   0  10   1       4018.54       4499.66        85.65 o                         
   1  10   1       4839.42       5167.52        81.58 o                         
   2  10   1       3636.85       3676.96       141.56 o                         
   3  10   1       3948.78       3960.57        82.08 o                         
   4  10   1         66.26         17.66        31.44 o                         
   5  10   1        287.02        224.41        38.72 o                         
  -5  11   1       1585.30       1529.50        88.74 o                         
  -4  11   1       4113.98       4135.58       105.63 o                         
  -3  11   1       8489.08       8929.03       560.30 o                         
  -2  11   1        695.55        649.47        30.82 o                         
  -1  11   1        151.42        155.28        23.55 o                         
   0  11   1        128.52        134.99        19.98 o                         
   1  11   1         82.04         63.25        19.98 o                         
   2  11   1        397.83        348.56        34.50 o                         
   3  11   1       2472.45       2244.46        74.74 o                         
   4  11   1       2160.79       2045.79        95.17 o                         
  -3  12   1       1211.03       1262.00        59.39 o                         
  -2  12   1        346.46        320.67        82.08 o                         
  -1  12   1       3201.28       3758.34        82.43 o                         
   0  12   1         18.63          5.66        30.82 o                         
   1  12   1       2978.09       3300.66        83.95 o                         
   2  12   1          5.62         19.59        28.01 o                         
 -10   0   2       1097.05       1199.11       111.82 o                         
  -9   0   2         21.87         61.86        38.07 o                         
  -8   0   2       4546.27       5203.29       121.34 o                         
  -7   0   2      21032.25      23454.07       278.37 o                         
  -6   0   2       5481.29       5736.23       104.68 o                         
  -5   0   2      23428.45      24819.72       295.02 o                         
  -4   0   2        915.30        863.65        14.28 o                         
  -3   0   2       4665.59       4772.66        49.96 o                         
  -1   0   2      12536.69      12179.08       130.86 o                         
   0   0   2       2759.55       3145.29        47.58 o                         
   1   0   2        158.10        204.61         7.14 o                         
   3   0   2       4213.65       3499.79        52.34 o                         
   4   0   2        860.27        816.06        21.41 o                         
   5   0   2        126.89        126.10        11.90 o                         
   6   0   2        592.94        656.66        23.79 o                         
   7   0   2       1252.20       1313.31        45.20 o                         
   8   0   2        661.98        701.86        52.34 o                         
   9   0   2        116.76         90.41        64.24 o                         
 -10   1   2         10.83         99.29        42.21 o                         
  -9   1   2       1156.65       1277.58        51.29 o                         
  -8   1   2        720.31        778.58        30.14 o                         
  -7   1   2       1208.02       1165.57        49.96 o                         
  -6   1   2       8488.00       9284.28       111.87 o                         
  -5   1   2       3675.97       3810.90        92.79 o                         
  -4   1   2      20243.98      18759.26       139.51 o                         
  -3   1   2      12913.82      12980.71       141.56 o                         
  -2   1   2      26548.25      25626.74       353.31 o                         
  -1   1   2        409.36        444.25         5.71 o                         
   0   1   2       3965.07       4106.92        37.16 o                         
   1   1   2       1983.67       2046.59        24.00 o                         
   2   1   2      10850.76      10627.14       327.14 o                         
   3   1   2       1016.03       1002.79        34.50 o                         
   4   1   2       4741.49       4755.87        65.43 o                         
   5   1   2       5194.77       5368.11        59.48 o                         
   6   1   2      19920.11      21921.37       262.90 o                         
   7   1   2       1178.88       1225.68        35.69 o                         
   8   1   2        112.28        145.98        64.24 o                         
   9   1   2       1009.07       1061.08        85.65 o                         
 -10   2   2        367.27        290.85        68.59 o                         
  -9   2   2       6882.48       8295.79       211.75 o                         
  -8   2   2        917.05        994.94        37.60 o                         
  -7   2   2       1230.98       1129.02        64.24 o                         
  -6   2   2        413.63        323.64        17.84 o                         
  -5   2   2      21795.52      23157.56       249.31 o                         
  -4   2   2       3731.58       3746.21        42.83 o                         
  -3   2   2        546.87        576.19         9.14 o                         
  -2   2   2        737.21        904.07        23.79 o                         
  -1   2   2          2.21         13.36         3.57 o                         
   0   2   2      70398.98      66043.93      1930.71 o                         
   1   2   2       1079.68       1053.68        13.15 o                         
   2   2   2        115.87        182.41        13.09 o                         
   3   2   2       3558.27       3511.01        70.19 o                         
   4   2   2      13048.99      13387.58       121.95 o                         
   5   2   2        518.34        465.94        14.86 o                         
   6   2   2         34.52         39.75        14.23 o                         
   7   2   2        185.09        186.56        22.66 o                         
   8   2   2       1287.34       1403.51        49.44 o                         
   9   2   2       2302.94       2577.04       115.68 o                         
 -10   3   2       1187.67       1275.48       135.61 o                         
  -9   3   2       6478.74       8211.91       229.59 o                         
  -8   3   2       4431.81       4906.06       279.55 o                         
  -7   3   2        165.56        144.50        19.98 o                         
  -6   3   2         60.22         51.00        10.84 o                         
  -5   3   2         39.07         46.31         9.14 o                         
  -4   3   2       5596.70       5764.47       183.20 o                         
  -3   3   2        845.69        848.84         9.14 o                         
  -2   3   2      13102.01      14282.06       108.04 o                         
  -1   3   2      19194.73      17166.96       131.97 o                         
   0   3   2         23.12         12.85         3.96 o                         
   1   3   2      20766.30      21289.90       169.07 o                         
   2   3   2       1925.86       1841.87        24.35 o                         
   3   3   2      13687.21      14043.25       161.78 o                         
   4   3   2       5377.24       5486.67        55.89 o                         
   5   3   2          6.56          1.19        10.09 o                         
   6   3   2       4625.94       5105.17       107.06 o                         
   7   3   2        371.31        387.58        33.15 o                         
   8   3   2       6453.17       7681.28       223.64 o                         
   9   3   2       1833.68       2061.72       110.12 o                         
  -9   4   2         15.96         -0.67        66.62 o                         
  -8   4   2       6991.96       7810.10       384.24 o                         
  -7   4   2        874.75        915.31        33.01 o                         
  -6   4   2        179.15        127.71        15.84 o                         
  -5   4   2      14011.13      14061.41       169.89 o                         
  -4   4   2      19689.71      19670.06       201.04 o                         
  -3   4   2       8945.64       9554.44        96.36 o                         
  -2   4   2       2798.66       2900.56        63.05 o                         
  -1   4   2      32702.87      33291.95       241.20 o                         
   0   4   2        957.11        937.03        15.46 o                         
   1   4   2       8582.38       8057.93       203.42 o                         
   2   4   2         12.12         23.46         5.71 o                         
   3   4   2       1011.34       1031.69        17.84 o                         
   4   4   2          3.86         10.57         7.43 o                         
   5   4   2      14957.38      15955.25       312.86 o                         
   6   4   2       1172.95       1097.79        48.77 o                         
   7   4   2       4858.76       5674.81       148.70 o                         
   8   4   2       3245.11       3495.18       105.87 o                         
   9   4   2        149.93        240.86        53.73 o                         
  -9   5   2        246.55        268.62        92.79 o                         
  -8   5   2        767.59        761.37        42.69 o                         
  -7   5   2       3012.65       2979.96       120.15 o                         
  -6   5   2        180.53        147.97        17.84 o                         
  -5   5   2       4451.28       4193.23       205.80 o                         
  -4   5   2       9304.13       8694.82       171.30 o                         
  -3   5   2      19373.71      20786.42       185.20 o                         
  -2   5   2        133.91        151.09         6.73 o                         
  -1   5   2        914.04        978.13        14.23 o                         
   0   5   2        821.28        843.67        23.79 o                         
   1   5   2      29937.59      28569.31       240.30 o                         
   2   5   2        309.28        281.72         9.14 o                         
   3   5   2       4925.33       4553.36        91.60 o                         
   4   5   2      14123.16      13591.18       164.16 o                         
   5   5   2        137.46        109.31        13.46 o                         
   6   5   2       3695.08       3673.39        68.73 o                         
   7   5   2        129.14        160.32        28.45 o                         
   8   5   2       1450.94       1549.55        80.89 o                         
  -9   6   2        472.05        488.02       105.87 o                         
  -8   6   2        328.33        248.51        46.39 o                         
  -7   6   2       4331.80       4275.88       333.09 o                         
  -6   6   2       3579.11       3320.91        76.13 o                         
  -5   6   2         98.07        113.15        15.92 o                         
  -4   6   2       3845.67       3623.84        88.03 o                         
  -3   6   2      13546.62      13800.88       128.03 o                         
  -2   6   2       9127.73       9304.12        87.29 o                         
  -1   6   2       1408.80       1463.52        21.41 o                         
   0   6   2       6888.96       7222.91        65.55 o                         
   1   6   2       2031.06       2042.84        55.91 o                         
   2   6   2        532.97        487.87        13.15 o                         
   3   6   2       7134.45       6433.49        73.75 o                         
   4   6   2        344.73        325.35        15.92 o                         
   5   6   2        237.52        220.07        16.57 o                         
   6   6   2        917.75        913.59        39.51 o                         
   7   6   2       1708.50       1726.01        79.70 o                         
   8   6   2        117.40         88.18        77.32 o                         
  -8   7   2        660.13        586.91        51.87 o                         
  -7   7   2        251.94        200.08        31.09 o                         
  -6   7   2        167.42        108.20        18.36 o                         
  -5   7   2       2153.49       1896.85        50.13 o                         
  -4   7   2       5585.76       5276.80        76.13 o                         
  -3   7   2       1192.20       1157.21        22.29 o                         
  -2   7   2       1780.62       1821.65        27.72 o                         
  -1   7   2       3985.91       4029.31        47.11 o                         
   0   7   2       5081.64       5449.40       134.42 o                         
   1   7   2        290.13        301.16        14.28 o                         
   2   7   2       1486.22       1457.40        24.35 o                         
   3   7   2       1689.98       1559.88       116.58 o                         
   4   7   2        956.70        861.78        41.64 o                         
   5   7   2       8070.54       8063.17       484.17 o                         
   6   7   2        211.61        273.28        42.83 o                         
   7   7   2       1952.40       1983.86       168.92 o                         
  -8   8   2        528.85        531.95        57.23 o                         
  -7   8   2        745.74        678.28        47.41 o                         
  -6   8   2       2347.65       2101.12        67.75 o                         
  -5   8   2        184.16        179.58        29.74 o                         
  -4   8   2        229.86        237.20        14.23 o                         
  -3   8   2      10129.61      10557.69       131.09 o                         
  -2   8   2         21.96         13.09        10.09 o                         
  -1   8   2        578.05        609.64        20.58 o                         
   0   8   2      10968.75      11880.45       186.77 o                         
   1   8   2         43.95         55.67        10.71 o                         
   2   8   2         10.12         19.37        11.42 o                         
   3   8   2        551.88        493.18        34.50 o                         
   4   8   2       2525.91       2529.82        56.34 o                         
   5   8   2       2387.93       2209.97        67.75 o                         
   6   8   2        997.08        987.86        88.03 o                         
   7   8   2        690.28        778.20        67.81 o                         
  -7   9   2       3215.74       3251.16       235.54 o                         
  -6   9   2        371.39        256.49        95.17 o                         
  -5   9   2         32.32         33.75        21.57 o                         
  -4   9   2        217.89        208.83        24.98 o                         
  -3   9   2        612.56        541.18        22.66 o                         
  -2   9   2       7650.31       8295.11       113.10 o                         
  -1   9   2       6371.23       6879.41        91.68 o                         
   0   9   2        122.80        136.52        14.23 o                         
   1   9   2       6516.95       6637.63       265.28 o                         
   2   9   2         75.74         54.90        15.92 o                         
   3   9   2         80.99         54.72        16.82 o                         
   4   9   2       3163.43       2758.03        71.48 o                         
   5   9   2       3346.73       3052.63        89.90 o                         
   6   9   2        740.95        693.63        82.08 o                         
  -6  10   2       3682.97       3342.80       112.38 o                         
  -5  10   2       1535.25       1364.53        68.91 o                         
  -4  10   2       1995.76       1969.20        56.57 o                         
  -3  10   2       4090.19       4191.84        77.16 o                         
  -2  10   2         74.44         80.52        23.79 o                         
  -1  10   2       1227.63       1314.15        38.26 o                         
   0  10   2        135.55         97.63        20.22 o                         
   1  10   2       1887.03       2015.99        54.72 o                         
   2  10   2       1775.60       1708.59        46.39 o                         
   3  10   2       5220.55       4972.65       100.00 o                         
   4  10   2        208.14        148.08       105.87 o                         
   5  10   2        259.03        176.60        32.77 o                         
  -5  11   2         55.82         60.67        38.69 o                         
  -4  11   2          2.15          5.66        27.20 o                         
  -3  11   2        818.26        828.67        54.72 o                         
  -2  11   2       1150.47       1155.72        64.24 o                         
  -1  11   2        771.05        872.34        63.05 o                         
   0  11   2        105.81        107.56        30.93 o                         
   1  11   2         18.07         24.36        20.98 o                         
   2  11   2         92.01         88.24        24.98 o                         
   3  11   2       1592.34       1512.31       221.26 o                         
   4  11   2        392.81        386.78        44.89 o                         
  -3  12   2       2613.95       2742.07        93.63 o                         
  -2  12   2         10.75         35.45        40.45 o                         
  -1  12   2       2408.56       2650.42        70.42 o                         
   0  12   2       2203.43       2531.65        78.51 o                         
   1  12   2       3429.58       3730.49        98.74 o                         
   2  12   2       2397.18       2435.31        79.70 o                         
 -10   1   3       2267.31       2528.85       120.15 o                         
  -9   1   3       1147.09       1347.05        61.39 o                         
  -8   1   3       4276.47       4503.81       185.58 o                         
  -7   1   3        473.11        440.64        23.79 o                         
  -6   1   3       5953.10       6262.80        76.42 o                         
  -5   1   3       5529.26       5540.36        84.46 o                         
  -4   1   3       2152.63       2178.09        44.02 o                         
  -3   1   3       8386.66       8332.12        92.79 o                         
  -2   1   3       8615.96       8076.59        68.12 o                         
  -1   1   3      17546.77      17154.40       138.79 o                         
   0   1   3      57997.58      58124.76       921.94 o                         
   1   1   3       1437.51       1561.76        21.68 o                         
   2   1   3       1382.33       1465.62        18.51 o                         
   3   1   3      21441.14      21028.89       189.21 o                         
   4   1   3       4788.25       4821.20        52.07 o                         
   5   1   3       1095.23       1132.22        32.12 o                         
   6   1   3        362.28        348.93        20.58 o                         
   7   1   3      13711.50      15803.94       454.43 o                         
   8   1   3       1431.36       1591.05       118.96 o                         
   9   1   3       2751.90       3132.19       156.16 o                         
 -10   2   3       3713.57       4470.16       171.60 o                         
  -9   2   3        823.34        844.06        59.94 o                         
  -8   2   3        831.66        770.51        74.94 o                         
  -7   2   3       5438.11       5568.28       209.37 o                         
  -6   2   3       3234.71       3182.90        53.53 o                         
  -5   2   3          2.28          8.99         7.43 o                         
  -4   2   3      28598.45      28321.79       218.71 o                         
  -3   2   3       2378.25       2466.65        34.50 o                         
  -2   2   3        379.68        409.23         6.73 o                         
  -1   2   3      42529.80      42838.61       375.33 o                         
   0   2   3      13053.76      12625.45       119.22 o                         
   1   2   3      13155.79      13998.60       140.84 o                         
   2   2   3       1612.13       1587.52        20.98 o                         
   3   2   3      32045.40      33291.02       541.27 o                         
   4   2   3       3055.84       3103.33        58.29 o                         
   5   2   3        705.29        628.11        19.03 o                         
   6   2   3       1321.66       1276.31        65.43 o                         
   7   2   3        167.91        124.24        22.66 o                         
   8   2   3        190.05        225.86        34.46 o                         
   9   2   3        372.09        465.58        70.09 o                         
 -10   3   3        976.99       1049.45       134.42 o                         
  -9   3   3        809.42        822.29        70.19 o                         
  -8   3   3         77.03         59.57        20.58 o                         
  -7   3   3        595.22        529.24        64.24 o                         
  -6   3   3       2640.22       2449.19        88.03 o                         
  -5   3   3       3995.66       4006.05       202.23 o                         
  -4   3   3       7364.18       7677.50        72.57 o                         
  -3   3   3      40259.13      41550.66       330.71 o                         
  -2   3   3       8027.62       8864.55        91.60 o                         
  -1   3   3         11.13         13.09         5.05 o                         
   0   3   3        193.17        220.31         5.71 o                         
   1   3   3       1915.14       2022.25        24.57 o                         
   2   3   3       1271.79       1293.19        20.98 o                         
   3   3   3       2261.69       2292.35        30.28 o                         
   4   3   3       2733.11       2653.51        33.52 o                         
   5   3   3      14539.98      13751.13       164.02 o                         
   6   3   3       3859.92       3922.13        76.20 o                         
   7   3   3        639.82        659.16        57.10 o                         
   8   3   3         50.96         -8.12        34.21 o                         
 -10   4   3         50.95         37.80        58.81 o                         
  -9   4   3        649.22        689.34        50.80 o                         
  -8   4   3      10427.14      11639.80       586.47 o                         
  -7   4   3        953.12        871.17        67.81 o                         
  -6   4   3       6022.18       6279.59       154.65 o                         
  -5   4   3         95.71         93.61         9.68 o                         
  -4   4   3      17939.56      18262.33       174.87 o                         
  -3   4   3       8617.35       9169.90        71.41 o                         
  -2   4   3       5674.40       6097.62        50.80 o                         
  -1   4   3        326.44        403.06         9.14 o                         
   0   4   3          2.60         14.28         5.05 o                         
   1   4   3      45326.43      45516.04       364.92 o                         
   2   4   3       1438.12       1423.95        21.87 o                         
   3   4   3       1800.77       1749.03        26.04 o                         
   4   4   3        286.29        257.08        24.98 o                         
   5   4   3       4634.40       4656.90        67.23 o                         
   6   4   3        165.74        139.40        20.98 o                         
   7   4   3         63.15         54.72        23.76 o                         
   8   4   3         78.32        142.75        38.87 o                         
  -9   5   3        261.77        168.22        43.95 o                         
  -8   5   3        769.94        799.56        46.11 o                         
  -7   5   3       1720.04       1648.97        53.85 o                         
  -6   5   3       1665.78       1448.48        77.32 o                         
  -5   5   3       1199.58       1252.06        80.89 o                         
  -4   5   3       1099.79        998.58        22.60 o                         
  -3   5   3       2533.25       2549.35        73.75 o                         
  -2   5   3       3426.51       3738.91        36.90 o                         
  -1   5   3       2081.83       2174.97        72.57 o                         
   0   5   3      17638.41      17156.98       208.18 o                         
   1   5   3       8512.29       8411.60       183.20 o                         
   2   5   3       1553.07       1558.59        26.76 o                         
   3   5   3       3751.08       3658.43        52.15 o                         
   4   5   3      14437.87      14044.09       275.99 o                         
   5   5   3       1593.59       1640.61        89.22 o                         
   6   5   3       1590.64       1516.80       130.86 o                         
   7   5   3         13.80          8.00        30.14 o                         
   8   5   3        374.91        404.07        51.42 o                         
  -9   6   3         60.13        108.02        46.39 o                         
  -8   6   3        124.95        124.31        36.72 o                         
  -7   6   3       7053.64       6953.74       222.45 o                         
  -6   6   3      12089.89      11919.77       187.49 o                         
  -5   6   3         38.71         48.08        15.39 o                         
  -4   6   3       5827.21       6115.90        79.02 o                         
  -3   6   3       7799.07       7891.77       127.29 o                         
  -2   6   3      17083.86      18270.96       172.49 o                         
  -1   6   3         28.46         35.39         7.43 o                         
   0   6   3      10770.23      10826.52       100.56 o                         
   1   6   3       9197.62       9016.40        87.74 o                         
   2   6   3      14566.70      12517.34       323.57 o                         
   3   6   3       2216.91       2165.00        53.53 o                         
   4   6   3       1147.79       1055.66        67.81 o                         
   5   6   3          8.97          0.98        14.23 o                         
   6   6   3       9162.25       9720.58       197.47 o                         
   7   6   3        987.12        975.53       124.91 o                         
  -8   7   3       1126.43       1150.47        93.98 o                         
  -7   7   3        836.90        824.82       110.63 o                         
  -6   7   3        969.52        833.31        41.64 o                         
  -5   7   3         76.08         74.79        21.41 o                         
  -4   7   3        242.00        202.94        17.84 o                         
  -3   7   3        284.68        263.00        13.15 o                         
  -2   7   3      14735.85      15534.82       144.56 o                         
  -1   7   3       1807.33       1900.99        28.60 o                         
   0   7   3       4675.67       5073.07       195.09 o                         
   1   7   3       1022.06        993.46        22.66 o                         
   2   7   3      29366.34      28012.04       698.29 o                         
   3   7   3       1520.97       1380.82        53.53 o                         
   4   7   3        432.41        393.85        22.66 o                         
   5   7   3       4830.01       4871.87       155.84 o                         
   6   7   3        843.63        915.88        95.17 o                         
   7   7   3       1325.68       1292.73       190.34 o                         
  -8   8   3        881.17        831.56        58.12 o                         
  -7   8   3       1496.11       1324.91       140.37 o                         
  -6   8   3       2150.59       1832.45       107.06 o                         
  -5   8   3      10224.46       9231.59       381.86 o                         
  -4   8   3       2869.86       2726.94        99.93 o                         
  -3   8   3       1970.88       1992.02        35.69 o                         
  -2   8   3       7909.39       8289.16        97.58 o                         
  -1   8   3       2785.65       3036.54        52.02 o                         
   0   8   3       2292.67       2474.71        89.22 o                         
   1   8   3       1856.95       1866.13        45.20 o                         
   2   8   3       2000.84       1966.01        57.10 o                         
   3   8   3          0.08         -4.76        19.29 o                         
   4   8   3      10887.96      10249.10       394.95 o                         
   5   8   3        843.86        701.66        38.58 o                         
   6   8   3       1079.27       1165.80        60.56 o                         
  -7   9   3        510.62        366.07        55.44 o                         
  -6   9   3        314.87        254.40        37.82 o                         
  -5   9   3        952.04        806.72        39.97 o                         
  -4   9   3       1540.22       1491.30        43.99 o                         
  -3   9   3       5725.54       6311.06       123.72 o                         
  -2   9   3         15.86         29.39        14.23 o                         
  -1   9   3        129.90        119.55        16.65 o                         
   0   9   3       4347.06       4618.48        72.82 o                         
   1   9   3       1243.37       1201.57        30.14 o                         
   2   9   3        962.90        933.03        31.44 o                         
   3   9   3        492.37        432.79        26.04 o                         
   4   9   3         13.94         42.36        26.04 o                         
   5   9   3       2162.27       1988.97        77.89 o                         
   6   9   3       1126.55       1013.06        77.32 o                         
  -6  10   3         68.24         63.71        45.33 o                         
  -5  10   3       5126.87       4904.15       311.67 o                         
  -4  10   3        429.18        369.05        30.60 o                         
  -3  10   3       4832.30       5316.96        88.74 o                         
  -2  10   3       4194.40       4602.23       211.75 o                         
  -1  10   3       1699.30       1860.01        43.35 o                         
   0  10   3       1143.84       1119.54        36.55 o                         
   1  10   3       7935.33       8587.95       164.16 o                         
   2  10   3       1747.52       1791.92        57.10 o                         
   3  10   3       3603.60       3399.93       161.79 o                         
   4  10   3       1885.39       1479.63        61.39 o                         
   5  10   3        387.43        326.76        42.87 o                         
  -5  11   3       6182.74       6258.97       421.12 o                         
  -4  11   3        263.26        192.79        37.16 o                         
  -3  11   3        310.66        294.48        58.29 o                         
  -2  11   3       1068.52       1097.19        40.99 o                         
  -1  11   3      10828.96      12672.63       485.35 o                         
   0  11   3        545.47        566.10        31.83 o                         
   1  11   3       2516.15       2648.89        67.23 o                         
   2  11   3       1954.45       1897.06        59.71 o                         
   3  11   3        428.69        335.01        42.28 o                         
  -3  12   3        861.18        887.58       117.77 o                         
  -2  12   3        176.84        191.91        32.53 o                         
  -1  12   3       1466.35       1642.41        57.10 o                         
   0  12   3         36.38         -5.80        26.29 o                         
   1  12   3       2127.09       2227.15       102.31 o                         
 -10   0   4       3234.45       3533.10       171.30 o                         
  -9   0   4      11634.53      14484.52       399.70 o                         
  -8   0   4       1467.48       1444.17        52.34 o                         
  -7   0   4       1445.73       1142.01        35.69 o                         
  -6   0   4       3148.78       3211.91        59.48 o                         
  -5   0   4      22414.66      22856.89       252.19 o                         
  -4   0   4        536.01        547.21        11.90 o                         
  -3   0   4      14219.66      12902.35       145.13 o                         
  -2   0   4      10670.36      10756.32       121.34 o                         
  -1   0   4        523.85        554.35        11.90 o                         
   0   0   4      41360.05      40222.61       516.28 o                         
   1   0   4        209.66        271.23        11.90 o                         
   2   0   4      20418.88      19426.10       245.06 o                         
   3   0   4       1311.74       1232.42        28.55 o                         
   4   0   4      29345.19      29247.40       397.32 o                         
   5   0   4      11936.32      12771.50       242.68 o                         
   6   0   4         36.83         38.07        28.55 o                         
   7   0   4        813.69        789.89        57.10 o                         
   8   0   4       4300.16       4827.38       240.30 o                         
 -10   1   4         78.74         48.02        80.89 o                         
  -9   1   4        346.91        385.57        60.67 o                         
  -8   1   4        861.39        859.93        38.58 o                         
  -7   1   4       1269.92       1180.19        26.29 o                         
  -6   1   4       4837.94       4703.27       139.18 o                         
  -5   1   4       4543.42       4476.30       123.72 o                         
  -4   1   4      19240.70      18616.06       272.42 o                         
  -3   1   4       2964.29       2981.16        42.83 o                         
  -2   1   4      22552.27      22579.47       186.18 o                         
  -1   1   4        585.33        472.51        10.71 o                         
   0   1   4        732.58        719.53        12.53 o                         
   1   1   4       4481.49       4652.65        58.29 o                         
   2   1   4        554.80        568.56        30.93 o                         
   3   1   4       3956.30       3739.40        47.92 o                         
   4   1   4      16038.13      15934.31       167.39 o                         
   5   1   4          0.34         11.22        13.09 o                         
   6   1   4       3229.57       3473.27       130.86 o                         
   7   1   4       2112.01       2073.84        86.84 o                         
   8   1   4       6855.77       8014.69       225.23 o                         
 -10   2   4          8.23        -34.89        44.59 o                         
  -9   2   4         44.72         51.08        38.19 o                         
  -8   2   4        694.68        630.47        32.00 o                         
  -7   2   4      13476.61      13843.46       292.64 o                         
  -6   2   4       1166.28       1040.81        48.77 o                         
  -5   2   4       4714.17       4562.36       113.01 o                         
  -4   2   4       2699.95       2533.69        25.71 o                         
  -3   2   4      19180.73      18798.20       497.25 o                         
  -2   2   4       8250.73       8576.00       109.44 o                         
  -1   2   4        200.63        218.55         8.33 o                         
   0   2   4       2330.59       2349.04        33.31 o                         
   1   2   4        467.35        466.99        10.84 o                         
   2   2   4      31145.97      31003.07       299.50 o                         
   3   2   4       1562.80       1502.01        60.67 o                         
   4   2   4        945.29        849.19        33.31 o                         
   5   2   4       5196.57       5041.36       237.92 o                         
   6   2   4       1830.59       1833.08        48.70 o                         
   7   2   4        379.77        315.95        45.20 o                         
   8   2   4         90.51         85.95        51.15 o                         
 -10   3   4        555.64        627.52        88.03 o                         
  -9   3   4         53.10         58.79        26.04 o                         
  -8   3   4       5799.22       6220.38       134.42 o                         
  -7   3   4       1898.99       1690.97        46.65 o                         
  -6   3   4        153.69        157.09        19.03 o                         
  -5   3   4       2508.82       2433.82        39.26 o                         
  -4   3   4        240.73        228.43         6.73 o                         
  -3   3   4      14149.78      14275.85       457.99 o                         
  -2   3   4         79.73         70.63         5.71 o                         
  -1   3   4         77.40        122.54         5.05 o                         
   0   3   4        390.05        442.60        10.84 o                         
   1   3   4      79484.67      72788.29      1134.88 o                         
   2   3   4       1112.29       1136.07        18.51 o                         
   3   3   4         68.69         72.38        19.03 o                         
   4   3   4       7576.97       7287.04        86.53 o                         
   5   3   4       3570.60       3510.95        52.81 o                         
   6   3   4       5737.15       6287.31       108.38 o                         
   7   3   4        216.80        178.33        37.60 o                         
   8   3   4       2274.38       2422.66       214.13 o                         
 -10   4   4          0.87        -20.71        56.53 o                         
  -9   4   4        615.49        687.21        53.73 o                         
  -8   4   4         91.86        123.89        30.26 o                         
  -7   4   4        938.56        840.77        33.33 o                         
  -6   4   4      15209.08      15348.64       219.54 o                         
  -5   4   4       7874.09       7706.49       361.64 o                         
  -4   4   4       1093.92       1017.76        15.92 o                         
  -3   4   4      16980.04      17630.74       132.41 o                         
  -2   4   4       2877.24       2877.98        64.24 o                         
  -1   4   4       4138.42       4105.38        38.58 o                         
   0   4   4        924.36        943.36        15.14 o                         
   1   4   4       2929.57       2915.53        58.29 o                         
   2   4   4       4330.46       4229.41        54.50 o                         
   3   4   4      15905.62      15963.54       180.82 o                         
   4   4   4        226.33        230.26        21.41 o                         
   5   4   4       5475.92       5516.16       130.86 o                         
   6   4   4        230.01        186.26        34.50 o                         
   7   4   4       3849.16       4539.15       135.49 o                         
   8   4   4       2037.43       2010.49        96.49 o                         
  -9   5   4       5226.56       5874.52       452.05 o                         
  -8   5   4          6.87        -29.33        29.33 o                         
  -7   5   4         52.07         57.25        21.66 o                         
  -6   5   4       1087.78       1067.24        60.67 o                         
  -5   5   4        340.73        310.38        26.17 o                         
  -4   5   4         49.34         45.59         8.33 o                         
  -3   5   4       2719.96       2843.56        96.36 o                         
  -2   5   4      11548.89      12105.22       102.46 o                         
  -1   5   4      36114.93      36501.86       271.33 o                         
   0   5   4        227.80        249.32         9.14 o                         
   1   5   4        858.03        871.89        41.64 o                         
   2   5   4         56.51         68.71        10.84 o                         
   3   5   4      16829.36      16475.81       185.03 o                         
   4   5   4         85.75         65.81        14.05 o                         
   5   5   4       1332.43       1321.65        38.26 o                         
   6   5   4       8021.72       9115.59       409.22 o                         
   7   5   4       1170.15        961.17       146.32 o                         
  -9   6   4       1017.21        993.56       167.73 o                         
  -8   6   4       2264.24       2501.92       164.16 o                         
  -7   6   4        418.30        305.01        46.39 o                         
  -6   6   4        512.74        393.71        35.44 o                         
  -5   6   4       9803.58       9299.40       140.49 o                         
  -4   6   4       4951.93       4665.14        63.66 o                         
  -3   6   4         26.56         32.83         8.33 o                         
  -2   6   4        587.09        631.35        16.65 o                         
  -1   6   4       3668.09       3755.13        45.33 o                         
   0   6   4         97.49        103.44        15.46 o                         
   1   6   4         37.84         23.32         8.33 o                         
   2   6   4        171.67        172.89        15.14 o                         
   3   6   4        600.00        528.30        44.02 o                         
   4   6   4        110.89         95.17        15.14 o                         
   5   6   4        358.21        329.84        23.37 o                         
   6   6   4        550.83        563.81       104.68 o                         
   7   6   4       1825.56       1897.63       222.45 o                         
  -8   7   4       1042.54       1020.13        60.87 o                         
  -7   7   4        307.79        237.08        32.53 o                         
  -6   7   4         73.24         56.56        26.04 o                         
  -5   7   4         65.22         48.72        15.39 o                         
  -4   7   4        145.21        134.04        12.53 o                         
  -3   7   4       3245.39       3383.74        63.05 o                         
  -2   7   4       7613.30       8280.45       167.73 o                         
  -1   7   4       1721.23       1769.27        27.72 o                         
   0   7   4       3669.62       3743.38        47.92 o                         
   1   7   4         13.58         16.44         9.14 o                         
   2   7   4       2133.70       1842.29        39.51 o                         
   3   7   4        250.92        207.55        27.36 o                         
   4   7   4       1771.05       1673.04        69.00 o                         
   5   7   4       1571.26       1743.76        69.00 o                         
   6   7   4       1046.57        955.75        84.46 o                         
   7   7   4       2739.38       2612.28       119.47 o                         
  -8   8   4       1058.18        972.88        92.79 o                         
  -7   8   4       1839.91       1612.52        77.41 o                         
  -6   8   4       1170.35       1156.83        58.81 o                         
  -5   8   4       5012.77       4794.76        89.68 o                         
  -4   8   4        661.83        651.04        22.66 o                         
  -3   8   4        100.33         78.27        12.53 o                         
  -2   8   4       1649.31       1764.56        73.75 o                         
  -1   8   4       3514.54       3745.27        58.81 o                         
   0   8   4        662.22        669.86        28.55 o                         
   1   8   4          3.38         20.46        12.53 o                         
   2   8   4       7352.75       6802.07       134.42 o                         
   3   8   4       1774.42       1515.80        42.68 o                         
   4   8   4          4.69          6.46        17.13 o                         
   5   8   4       1196.89       1077.33        56.19 o                         
   6   8   4          2.66         -9.30        36.55 o                         
  -7   9   4       3478.32       3094.97       172.49 o                         
  -6   9   4         39.24         33.31        32.52 o                         
  -5   9   4        373.83        339.38        36.97 o                         
  -4   9   4       5228.39       5637.46        98.87 o                         
  -3   9   4         45.01         29.55        23.79 o                         
  -2   9   4        244.76        236.34        19.29 o                         
  -1   9   4       1498.23       1601.67        37.82 o                         
   0   9   4      11146.38      12543.92       153.79 o                         
   1   9   4       1876.39       1864.18        40.27 o                         
   2   9   4       6639.18       6569.30       114.79 o                         
   3   9   4       7483.26       7143.41       222.45 o                         
   4   9   4         37.49         81.10        34.50 o                         
   5   9   4       1755.57       1643.76        71.13 o                         
  -6  10   4        973.88        843.79        69.00 o                         
  -5  10   4        249.37        138.61        59.48 o                         
  -4  10   4       5232.22       5669.94       125.37 o                         
  -3  10   4       1957.41       2036.61        60.67 o                         
  -2  10   4        582.16        616.97        26.04 o                         
  -1  10   4       1706.58       1809.10        46.75 o                         
   0  10   4        402.21        434.03        67.81 o                         
   1  10   4        551.66        606.43        30.14 o                         
   2  10   4        152.38        115.06        45.20 o                         
   3  10   4        525.33        412.12        33.15 o                         
   4  10   4       1146.07       1010.96        59.56 o                         
  -5  11   4          5.52         59.09        85.65 o                         
  -4  11   4        392.38        405.77        41.16 o                         
  -3  11   4        462.47        512.83        35.99 o                         
  -2  11   4         62.95         71.23        29.74 o                         
  -1  11   4        132.25        100.10        44.02 o                         
   0  11   4       1056.71       1105.13        49.96 o                         
   1  11   4        322.35        276.33        28.45 o                         
   2  11   4        980.82        900.93        88.03 o                         
   3  11   4          2.51         53.50        35.91 o                         
  -2  12   4       2761.54       3046.84       110.61 o                         
  -1  12   4        649.78        673.46        48.77 o                         
   0  12   4       1503.58       1593.17        59.48 o                         
 -10   1   5        964.57        886.87        67.37 o                         
  -9   1   5        596.35        595.75        53.83 o                         
  -8   1   5         30.18          9.08        17.61 o                         
  -7   1   5       3525.13       3549.92        51.13 o                         
  -6   1   5       2147.52       1941.97        40.45 o                         
  -5   1   5       7510.99       7074.10        65.55 o                         
  -4   1   5       6814.59       6781.43        65.43 o                         
  -3   1   5       3300.16       3368.01        31.09 o                         
  -2   1   5      13760.67      14299.85       199.85 o                         
  -1   1   5       2037.17       2146.72        26.04 o                         
   0   1   5      19260.61      19695.15       183.01 o                         
   1   1   5         85.18         84.48         8.41 o                         
   2   1   5      24912.10      24060.16       761.34 o                         
   3   1   5        120.49        132.38        14.28 o                         
   4   1   5       1523.82       1542.99        33.52 o                         
   5   1   5       8295.71       8698.97       143.63 o                         
   6   1   5        120.91        119.98        28.01 o                         
   7   1   5        997.58       1024.48        47.92 o                         
   8   1   5         76.20        114.22        52.34 o                         
 -10   2   5        146.14        170.18        43.99 o                         
  -9   2   5       2991.57       3280.18       295.02 o                         
  -8   2   5       9888.05      11132.11       460.37 o                         
  -7   2   5        302.52        256.41        18.86 o                         
  -6   2   5       3292.13       3081.36        51.15 o                         
  -5   2   5      11800.38      11268.26       126.10 o                         
  -4   2   5       3672.67       3591.36        54.72 o                         
  -3   2   5          6.83          0.48         3.96 o                         
  -2   2   5      22368.80      23415.12       299.78 o                         
  -1   2   5       2346.19       2488.02        74.94 o                         
   0   2   5        493.22        491.39        11.42 o                         
   1   2   5      25584.22      24643.65       380.67 o                         
   2   2   5         63.94         76.46         7.43 o                         
   3   2   5       1982.07       2009.74        38.07 o                         
   4   2   5        207.77        177.36        14.23 o                         
   5   2   5       1693.07       1723.56        63.05 o                         
   6   2   5       6378.25       6393.13       355.69 o                         
   7   2   5        104.23         27.60        33.31 o                         
   8   2   5        104.72         90.41        39.59 o                         
 -10   3   5        820.90       1126.95       191.52 o                         
  -9   3   5       1787.99       1959.49        65.73 o                         
  -8   3   5       3089.04       3115.02       239.11 o                         
  -7   3   5       2498.09       2062.97        56.02 o                         
  -6   3   5        459.60        414.40        20.22 o                         
  -5   3   5       1534.32       1416.36        21.68 o                         
  -4   3   5       2707.18       2658.15        40.45 o                         
  -3   3   5       5668.67       5780.06        48.01 o                         
  -2   3   5       7644.77       7958.38        76.20 o                         
  -1   3   5      24606.65      26100.71       260.36 o                         
   0   3   5       7681.67       8122.97        86.71 o                         
   1   3   5        895.19        923.50        17.13 o                         
   2   3   5        102.32         92.79         6.56 o                         
   3   3   5        559.71        584.15        20.19 o                         
   4   3   5        520.37        467.47        40.45 o                         
   5   3   5       3494.82       3418.19        71.38 o                         
   6   3   5          7.97          8.86        24.35 o                         
   7   3   5       6315.18       6804.31       270.04 o                         
   8   3   5       2995.80       3138.42       129.74 o                         
 -10   4   5       1031.63       1112.04        89.98 o                         
  -9   4   5         72.85         77.16        34.23 o                         
  -8   4   5        431.63        378.78        38.07 o                         
  -7   4   5       2152.25       1947.21       103.49 o                         
  -6   4   5      11853.14      11730.35       215.32 o                         
  -5   4   5          4.30         -5.44        11.42 o                         
  -4   4   5      10841.01      10828.30       139.18 o                         
  -3   4   5       4171.44       4286.07       113.01 o                         
  -2   4   5      11760.51      12663.10       109.42 o                         
  -1   4   5       4282.10       4505.64        53.53 o                         
   0   4   5        478.63        507.93        34.50 o                         
   1   4   5        543.99        523.19        20.22 o                         
   2   4   5        650.05        685.96        17.60 o                         
   3   4   5      13058.97      13687.30       172.63 o                         
   4   4   5       2220.52       2327.95        47.02 o                         
   5   4   5        178.35        156.03        25.74 o                         
   6   4   5       4342.08       4155.32       127.29 o                         
   7   4   5         89.51         90.36        41.19 o                         
  -9   5   5       1880.07       2126.53        87.12 o                         
  -8   5   5       3000.43       3012.98       253.38 o                         
  -7   5   5       3884.62       3920.59       437.77 o                         
  -6   5   5         19.39         10.71        22.60 o                         
  -5   5   5         11.05         13.19        15.46 o                         
  -4   5   5        793.22        762.22        14.86 o                         
  -3   5   5       6472.63       6743.97       189.15 o                         
  -2   5   5       4321.65       4457.75        47.40 o                         
  -1   5   5       6726.51       7089.02        76.13 o                         
   0   5   5         52.74         88.48        19.03 o                         
   1   5   5       3937.20       4043.60       189.15 o                         
   2   5   5      17822.29      17712.15       215.32 o                         
   3   5   5       2601.91       2630.59        90.41 o                         
   4   5   5         45.04         24.98        16.57 o                         
   5   5   5        769.35        701.87        31.96 o                         
   6   5   5       1306.86       1425.44        67.23 o                         
   7   5   5       1022.13        992.11       197.47 o                         
  -9   6   5          3.38        -55.91        55.91 o                         
  -8   6   5        321.52        254.51        31.70 o                         
  -7   6   5          8.48        -10.17        20.05 o                         
  -6   6   5          3.86         15.46        27.36 o                         
  -5   6   5      14420.42      14829.31       556.73 o                         
  -4   6   5      20590.15      20959.77       228.99 o                         
  -3   6   5         27.87         20.05         5.71 o                         
  -2   6   5       4289.36       4777.68       110.63 o                         
  -1   6   5       1039.44       1044.60        18.51 o                         
   0   6   5       1097.29       1151.53        22.66 o                         
   1   6   5        436.66        415.37        32.12 o                         
   2   6   5        598.91        541.84        28.55 o                         
   3   6   5       1056.35       1034.98        32.77 o                         
   4   6   5      10962.90      11291.33       178.17 o                         
   5   6   5       2759.99       2848.80        80.89 o                         
   6   6   5       1071.40       1121.40       135.61 o                         
   7   6   5         45.59         14.95        86.84 o                         
  -8   7   5       1546.72       1558.11        77.32 o                         
  -7   7   5        516.01        458.20        34.50 o                         
  -6   7   5       2882.59       2607.33       206.99 o                         
  -5   7   5       1604.50       1642.82        38.24 o                         
  -4   7   5        214.93        201.63        19.03 o                         
  -3   7   5       1251.42       1259.50        46.39 o                         
  -2   7   5          4.50         18.82         9.14 o                         
  -1   7   5         21.08         30.41        10.71 o                         
   0   7   5      25714.56      27428.74       369.96 o                         
   1   7   5       2689.15       2565.35        88.03 o                         
   2   7   5       3308.73       3095.86       159.41 o                         
   3   7   5       1944.52       1826.41        48.44 o                         
   4   7   5       9439.65       9731.62       198.66 o                         
   5   7   5         66.85         42.94        34.21 o                         
   6   7   5         87.44         17.28        34.85 o                         
  -8   8   5       2104.82       2279.66        98.98 o                         
  -7   8   5       4863.18       4712.06       131.97 o                         
  -6   8   5       1547.35       1509.41        59.94 o                         
  -5   8   5       3631.58       3586.20       109.44 o                         
  -4   8   5       4087.90       4077.20        95.17 o                         
  -3   8   5       9866.08      10970.92       143.95 o                         
  -2   8   5       3807.02       4059.27       165.35 o                         
  -1   8   5         93.16         99.52        12.53 o                         
   0   8   5       3146.60       3214.26        56.34 o                         
   1   8   5        101.30         93.05        16.57 o                         
   2   8   5       2633.58       2404.18        58.88 o                         
   3   8   5       1300.62       1237.19        40.99 o                         
   4   8   5         95.20         85.37        27.36 o                         
   5   8   5        684.89        610.50        57.10 o                         
  -7   9   5        984.95        934.83        69.44 o                         
  -6   9   5          4.09         49.96        34.26 o                         
  -5   9   5        391.72        357.18        32.12 o                         
  -4   9   5        345.81        329.56        26.17 o                         
  -3   9   5        356.34        370.65        22.66 o                         
  -2   9   5       6561.90       7383.18       167.73 o                         
  -1   9   5       3721.97       4167.31       173.68 o                         
   0   9   5        168.15        153.25        18.28 o                         
   1   9   5         70.50         63.93        18.01 o                         
   2   9   5       2185.70       2071.50        54.30 o                         
   3   9   5        207.91        158.65        22.29 o                         
   4   9   5        241.90        143.04        44.02 o                         
   5   9   5        489.03        477.73        56.02 o                         
  -6  10   5       2225.72       1981.35       187.96 o                         
  -5  10   5        481.07        379.88        43.13 o                         
  -4  10   5         33.56         23.16        24.57 o                         
  -3  10   5       1678.04       1773.59        51.13 o                         
  -2  10   5        174.00        150.57        22.66 o                         
  -1  10   5       5467.28       6570.17       180.82 o                         
   0  10   5        454.20        412.46        26.76 o                         
   1  10   5       3613.94       3857.02        81.58 o                         
   2  10   5        402.69        417.53        55.91 o                         
   3  10   5       1271.97       1173.95        59.28 o                         
   4  10   5        280.60        249.01        52.37 o                         
  -4  11   5        122.55        125.05        41.96 o                         
  -3  11   5       9977.65      11777.14       241.31 o                         
  -2  11   5        195.12        179.84        27.72 o                         
  -1  11   5        623.00        640.43        38.69 o                         
   0  11   5         30.55         28.55        23.55 o                         
   1  11   5       6853.42       7360.74       153.07 o                         
   2  11   5         22.01        -12.30        29.12 o                         
 -10   0   6        801.14        804.17       104.68 o                         
  -9   0   6       1279.05       1437.03       116.58 o                         
  -8   0   6      10073.67      11013.28       383.05 o                         
  -7   0   6      19444.50      19292.86       342.60 o                         
  -6   0   6       4196.91       3994.66        73.75 o                         
  -5   0   6       6893.63       6654.60        90.41 o                         
  -4   0   6         10.24         16.65         7.14 o                         
  -3   0   6       5378.84       5274.67        66.62 o                         
  -2   0   6         92.10         97.55         7.14 o                         
  -1   0   6      19383.21      19859.11       240.30 o                         
   0   0   6      23105.16      24743.59       330.71 o                         
   1   0   6       2606.08       2564.77        49.96 o                         
   2   0   6      43642.88      42968.19       654.28 o                         
   3   0   6       6187.39       6340.54       176.06 o                         
   4   0   6       3760.72       3635.40       104.68 o                         
   5   0   6       3386.01       3247.60       109.44 o                         
   6   0   6        756.10        718.52        61.86 o                         
   7   0   6       3285.95       3071.54       159.41 o                         
 -10   1   6        219.63        266.49        55.52 o                         
  -9   1   6         10.25         17.34        37.82 o                         
  -8   1   6       1843.05       1773.19       105.87 o                         
  -7   1   6        643.54        578.23        18.86 o                         
  -6   1   6       1271.55       1100.66        20.58 o                         
  -5   1   6       2410.19       2246.19        42.83 o                         
  -4   1   6      18201.22      17810.36       146.85 o                         
  -3   1   6      11557.70      11625.10        96.20 o                         
  -2   1   6      12665.56      13722.78       136.80 o                         
  -1   1   6        973.07       1074.43        16.82 o                         
   0   1   6       8997.11       9531.99       153.46 o                         
   1   1   6       5572.16       5555.30        85.65 o                         
   2   1   6        239.31        276.09        15.39 o                         
   3   1   6        624.33        571.02        21.87 o                         
   4   1   6        980.88        898.58        24.35 o                         
   5   1   6        502.54        448.54        28.55 o                         
   6   1   6       8357.47       8574.98       283.12 o                         
   7   1   6        205.25        186.32        57.10 o                         
 -10   2   6       3252.66       3726.12       179.63 o                         
  -9   2   6        530.42        537.41        52.49 o                         
  -8   2   6         43.86         36.13        26.29 o                         
  -7   2   6        127.78        111.20        17.13 o                         
  -6   2   6         95.96         82.24         8.41 o                         
  -5   2   6      11467.04      11426.70       109.20 o                         
  -4   2   6        782.72        730.57        21.41 o                         
  -3   2   6        224.43        231.08        16.65 o                         
  -2   2   6      16371.94      17455.70       150.56 o                         
  -1   2   6       7325.01       7823.99        79.02 o                         
   0   2   6       1382.23       1412.77        65.43 o                         
   1   2   6         91.28         93.28         9.14 o                         
   2   2   6       2220.91       2254.28        38.69 o                         
   3   2   6       4424.00       4519.51       128.48 o                         
   4   2   6       6548.87       6527.29       145.13 o                         
   5   2   6       1298.12       1281.36        48.77 o                         
   6   2   6          0.58         65.37        31.83 o                         
   7   2   6       4079.33       4123.94       150.92 o                         
 -10   3   6       2524.97       2759.96       122.33 o                         
  -9   3   6       1321.45       1374.08       211.75 o                         
  -8   3   6        119.49         97.52        21.97 o                         
  -7   3   6       1112.86        887.21        30.79 o                         
  -6   3   6      12372.29      12704.63       289.07 o                         
  -5   3   6         74.80         69.38        16.65 o                         
  -4   3   6       3080.04       3091.18        55.91 o                         
  -3   3   6       4320.97       4302.51        59.48 o                         
  -2   3   6       3882.02       3967.42        44.56 o                         
  -1   3   6      46912.36      48994.85      1997.33 o                         
   0   3   6       4398.54       4408.27        57.59 o                         
   1   3   6       4567.74       4333.79       187.96 o                         
   2   3   6        154.29        161.26        39.26 o                         
   3   3   6      32150.80      33587.81       372.95 o                         
   4   3   6       2618.23       2625.50        63.93 o                         
   5   3   6         12.03         35.46        26.76 o                         
   6   3   6       2577.51       2529.67       180.82 o                         
   7   3   6        712.60        762.37       121.34 o                         
 -10   4   6         47.73         82.27        59.79 o                         
  -9   4   6         90.36         77.35        45.20 o                         
  -8   4   6       1173.65       1049.48        48.63 o                         
  -7   4   6        294.03        210.18        19.36 o                         
  -6   4   6        286.25        254.37        17.60 o                         
  -5   4   6       2408.85       2242.35        45.20 o                         
  -4   4   6       9722.42       9936.26        96.01 o                         
  -3   4   6      20304.28      20434.76       446.10 o                         
  -2   4   6        605.72        553.11        23.79 o                         
  -1   4   6       6965.26       7141.79        95.19 o                         
   0   4   6         10.23         19.51         7.92 o                         
   1   4   6       2290.13       2290.64        40.45 o                         
   2   4   6        264.30        241.12        20.22 o                         
   3   4   6        524.54        518.57        25.07 o                         
   4   4   6       2138.60       2252.49        55.89 o                         
   5   4   6       4510.69       4635.02       111.82 o                         
   6   4   6       2246.91       2019.31       132.05 o                         
   7   4   6       2375.19       2562.38       222.45 o                         
  -9   5   6          3.80        -41.37        41.37 o                         
  -8   5   6       8169.54       8592.17       428.25 o                         
  -7   5   6       5910.81       5109.84       220.08 o                         
  -6   5   6        683.25        610.01        29.74 o                         
  -5   5   6       1514.55       1426.57        20.58 o                         
  -4   5   6        145.85        142.02         9.52 o                         
  -3   5   6        746.88        754.42        23.79 o                         
  -2   5   6       2397.98       2391.43        34.21 o                         
  -1   5   6        208.99        199.79        11.88 o                         
   0   5   6       4866.22       4772.91       177.25 o                         
   1   5   6      35048.45      32443.62       443.72 o                         
   2   5   6        772.14        762.84        21.87 o                         
   3   5   6        496.53        442.59        52.34 o                         
   4   5   6        298.38        254.06        25.24 o                         
   5   5   6       2962.12       2944.24        69.44 o                         
   6   5   6         47.58        -25.04        36.90 o                         
  -9   6   6        773.31        704.16        74.94 o                         
  -8   6   6       1174.19       1077.58        78.51 o                         
  -7   6   6       2574.76       2336.28       126.10 o                         
  -6   6   6       3573.52       3715.57       153.46 o                         
  -5   6   6          8.18         16.18         7.92 o                         
  -4   6   6        280.63        262.25        11.90 o                         
  -3   6   6       3669.16       3799.54        50.80 o                         
  -2   6   6        294.11        347.09        17.84 o                         
  -1   6   6        102.50        110.15        10.84 o                         
   0   6   6          0.31          7.32        10.09 o                         
   1   6   6        259.67        238.75        13.64 o                         
   2   6   6         27.47         28.29        19.03 o                         
   3   6   6         42.78         89.31        32.12 o                         
   4   6   6        343.30        292.21        26.92 o                         
   5   6   6       2796.11       2814.30        70.60 o                         
   6   6   6        333.26        484.45        61.74 o                         
  -8   7   6       1415.48       1293.93       111.82 o                         
  -7   7   6       3334.97       2919.17       237.92 o                         
  -6   7   6        371.73        324.41        55.91 o                         
  -5   7   6         19.53          8.84        17.60 o                         
  -4   7   6       1905.30       1965.80        45.20 o                         
  -3   7   6        847.61        775.86        23.79 o                         
  -2   7   6        695.27        661.02        36.88 o                         
  -1   7   6        325.79        317.88        21.41 o                         
   0   7   6      12579.34      13325.04       175.16 o                         
   1   7   6        484.06        439.50        20.18 o                         
   2   7   6       3162.11       3187.24        65.03 o                         
   3   7   6         11.94         46.30        21.68 o                         
   4   7   6        355.72        281.61        32.12 o                         
   5   7   6        125.70        133.07        35.91 o                         
  -8   8   6        251.01        247.32        61.86 o                         
  -7   8   6        226.08        162.89        70.19 o                         
  -6   8   6        631.50        675.04        49.44 o                         
  -5   8   6        405.76        364.04        27.29 o                         
  -4   8   6       1818.72       1825.53        47.58 o                         
  -3   8   6       3926.17       4159.00        64.36 o                         
  -2   8   6         12.25         32.75        16.65 o                         
  -1   8   6       1269.35       1289.77        34.46 o                         
   0   8   6        818.07        857.56        47.58 o                         
   1   8   6        372.77        370.98        30.93 o                         
   2   8   6       1393.86       1464.20        43.99 o                         
   3   8   6        105.80        115.12        47.58 o                         
   4   8   6       1349.90       1354.67        55.21 o                         
   5   8   6       2058.03       2100.70        88.02 o                         
  -7   9   6        132.08        118.21        47.40 o                         
  -6   9   6          0.11          5.95        70.19 o                         
  -5   9   6       5989.09       6248.49       172.49 o                         
  -4   9   6         11.70         22.60        19.36 o                         
  -3   9   6        880.76        907.92        29.73 o                         
  -2   9   6      11489.26      13503.47       180.38 o                         
  -1   9   6         35.62         34.50        16.82 o                         
   0   9   6       3583.97       3803.57        77.14 o                         
   1   9   6       4381.64       4583.97        88.03 o                         
   2   9   6       6129.31       6084.47       114.30 o                         
   3   9   6        632.65        561.17        38.87 o                         
   4   9   6       4894.49       5140.05       237.92 o                         
  -6  10   6       2298.58       2178.02       133.23 o                         
  -5  10   6       1728.39       1619.53        67.99 o                         
  -4  10   6        284.30        328.15        65.43 o                         
  -3  10   6         20.17         35.46        26.04 o                         
  -2  10   6        712.24        769.55        41.64 o                         
  -1  10   6       2592.47       2862.26        72.34 o                         
   0  10   6        631.33        619.18        38.69 o                         
   1  10   6         22.09         -9.52        21.87 o                         
   2  10   6        817.05        735.19        47.11 o                         
   3  10   6       1151.79       1096.80        77.32 o                         
  -4  11   6         51.22         97.43        50.39 o                         
  -3  11   6         50.67         84.06        35.21 o                         
  -2  11   6       1404.18       1501.07        62.18 o                         
  -1  11   6        496.93        483.88        61.86 o                         
   0  11   6        131.98        144.18        30.14 o                         
   1  11   6        206.85        206.82        35.91 o                         
 -10   1   7         46.09         87.61        66.62 o                         
  -9   1   7       3228.22       3769.94       143.00 o                         
  -8   1   7        734.91        711.91        35.91 o                         
  -7   1   7       6830.46       6704.69       104.68 o                         
  -6   1   7         44.50         24.27        15.46 o                         
  -5   1   7       5262.16       5232.00        70.19 o                         
  -4   1   7        215.51        220.60        10.71 o                         
  -3   1   7      11936.38      12455.00       206.99 o                         
  -2   1   7      12758.75      13761.75       173.68 o                         
  -1   1   7       2441.02       2533.64        91.60 o                         
   0   1   7      21915.01      22560.17       296.67 o                         
   1   1   7         77.64         74.16        22.60 o                         
   2   1   7       3806.58       3866.68        99.93 o                         
   3   1   7         27.59         39.26        13.46 o                         
   4   1   7       7969.01       7966.92       139.63 o                         
   5   1   7        440.92        355.61        28.55 o                         
   6   1   7        170.67        175.27        36.90 o                         
   7   1   7       4383.12       4302.11       136.18 o                         
 -10   2   7       1700.34       1876.80       121.34 o                         
  -9   2   7       1251.80       1609.78       242.68 o                         
  -8   2   7        195.32        181.63        26.76 o                         
  -7   2   7       6826.32       6074.08       166.54 o                         
  -6   2   7       4548.62       4546.36        89.22 o                         
  -5   2   7       3134.08       2979.04        37.82 o                         
  -4   2   7       8509.71       8458.17        81.14 o                         
  -3   2   7        940.18        899.86        15.92 o                         
  -2   2   7         66.45         74.96         8.41 o                         
  -1   2   7       1033.49       1106.79        28.55 o                         
   0   2   7       3834.81       3895.45        54.11 o                         
   1   2   7      10360.72      10622.88       152.19 o                         
   2   2   7       1800.60       1706.54        49.96 o                         
   3   2   7       6005.08       5965.30       103.21 o                         
   4   2   7       8071.37       8391.38       147.41 o                         
   5   2   7       3035.45       2973.20        84.46 o                         
   6   2   7        227.75        229.08        41.64 o                         
   7   2   7        386.36        350.04        65.55 o                         
 -10   3   7          4.21         51.69        55.21 o                         
  -9   3   7         53.05         84.22        37.33 o                         
  -8   3   7        191.32        194.04        29.40 o                         
  -7   3   7        356.16        305.45        22.84 o                         
  -6   3   7       4505.43       4177.74        69.00 o                         
  -5   3   7       6154.98       6011.88        70.12 o                         
  -4   3   7        792.58        771.26        14.86 o                         
  -3   3   7       6047.71       6158.54        73.17 o                         
  -2   3   7        417.61        408.07        14.86 o                         
  -1   3   7       4593.05       4657.12        66.44 o                         
   0   3   7        165.45        160.43        20.22 o                         
   1   3   7       4297.37       4273.28       120.15 o                         
   2   3   7       5598.13       5780.58        86.10 o                         
   3   3   7       3943.93       4007.09       192.71 o                         
   4   3   7        330.67        292.92        30.14 o                         
   5   3   7       1118.26       1081.82        47.02 o                         
   6   3   7          1.36        -30.74        67.81 o                         
  -9   4   7       4653.82       4910.63       373.53 o                         
  -8   4   7       1691.58       1558.22        52.02 o                         
  -7   4   7        201.86        150.23        21.97 o                         
  -6   4   7         72.46         52.82        15.84 o                         
  -5   4   7         18.95         28.75        15.46 o                         
  -4   4   7       7306.83       7529.14        85.82 o                         
  -3   4   7       1040.17        991.20        20.58 o                         
  -2   4   7       1330.19       1219.52        26.04 o                         
  -1   4   7       7011.54       6948.36       218.89 o                         
   0   4   7        823.13        829.51        54.72 o                         
   1   4   7        361.13        378.40        32.12 o                         
   2   4   7        202.58        184.06         9.10 o                         
   3   4   7       3745.29       3729.39        74.51 o                         
   4   4   7       4736.32       4840.49       102.31 o                         
   5   4   7        706.25        624.66        46.06 o                         
   6   4   7       3206.47       2981.47        97.53 o                         
  -9   5   7        955.86        949.41       179.63 o                         
  -8   5   7        205.40        244.15        33.85 o                         
  -7   5   7       1085.76        991.10        59.48 o                         
  -6   5   7       2818.99       2679.26       192.71 o                         
  -5   5   7       3607.51       3655.56        56.20 o                         
  -4   5   7       1467.53       1435.68        24.14 o                         
  -3   5   7       1012.79       1020.14        20.51 o                         
  -2   5   7        357.83        337.87        20.22 o                         
  -1   5   7       3571.00       3664.97        61.16 o                         
   0   5   7       9569.97       9900.01       128.56 o                         
   1   5   7       4190.96       4351.95        71.38 o                         
   2   5   7       3316.28       3229.77        56.78 o                         
   3   5   7       1458.93       1527.82        99.93 o                         
   4   5   7       4405.23       4474.75        93.81 o                         
   5   5   7        698.65        680.68        47.02 o                         
   6   5   7          2.46        -18.94        43.99 o                         
  -9   6   7          5.94        113.58        59.79 o                         
  -8   6   7        331.96        271.00        39.51 o                         
  -7   6   7        296.73        255.55        29.89 o                         
  -6   6   7       2874.97       2729.30       211.75 o                         
  -5   6   7         20.68          5.31        13.09 o                         
  -4   6   7        271.32        250.29        21.41 o                         
  -3   6   7       9146.84      10350.30       155.84 o                         
  -2   6   7      19523.25      20271.95       257.38 o                         
  -1   6   7        241.99        248.26        15.84 o                         
   0   6   7        828.67        808.74        35.69 o                         
   1   6   7        133.14        134.56        14.66 o                         
   2   6   7        116.30         98.99        18.01 o                         
   3   6   7        133.62        184.77        24.00 o                         
   4   6   7        208.75        226.02        31.44 o                         
   5   6   7       2260.68       2117.55        85.65 o                         
  -8   7   7       2245.97       2107.79       133.23 o                         
  -7   7   7       5647.41       5305.32       130.60 o                         
  -6   7   7        560.46        524.43        39.29 o                         
  -5   7   7        244.44        229.81        49.96 o                         
  -4   7   7       2776.65       2934.60        61.86 o                         
  -3   7   7       1326.69       1353.29        99.93 o                         
  -2   7   7       6872.45       7559.53       100.56 o                         
  -1   7   7       4037.16       4096.27       123.72 o                         
   0   7   7        813.21        779.67        25.93 o                         
   1   7   7        206.44        199.13        21.68 o                         
   2   7   7      16699.74      17883.59       263.81 o                         
   3   7   7        164.17        116.58        26.04 o                         
   4   7   7        927.09        814.99        54.72 o                         
   5   7   7        765.01        854.44        96.36 o                         
  -7   8   7        436.65        410.28        49.14 o                         
  -6   8   7       2469.76       2551.92       132.05 o                         
  -5   8   7       5040.75       5498.98       115.83 o                         
  -4   8   7       6238.17       6641.47       106.74 o                         
  -3   8   7        454.07        499.80        25.71 o                         
  -2   8   7        653.24        645.55        32.12 o                         
  -1   8   7       4116.84       4355.96        87.29 o                         
   0   8   7       2878.16       2924.76        55.43 o                         
   1   8   7        112.68         91.32        18.36 o                         
   2   8   7        138.50        129.01        27.42 o                         
   3   8   7        357.96        350.42        31.09 o                         
   4   8   7        876.53        910.04        79.70 o                         
  -6   9   7        422.02        392.78        51.29 o                         
  -5   9   7       2460.78       2638.87        83.16 o                         
  -4   9   7        117.16        131.74        30.93 o                         
  -3   9   7       1486.04       1615.04        46.24 o                         
  -2   9   7        420.89        498.97        45.20 o                         
  -1   9   7        271.06        326.01        45.20 o                         
   0   9   7       2467.84       2603.21        62.27 o                         
   1   9   7       1133.60       1166.46        49.10 o                         
   2   9   7        119.00         85.20        58.29 o                         
   3   9   7       1060.48        905.30        52.34 o                         
  -5  10   7       1533.58       1621.22        74.85 o                         
  -4  10   7         17.34         26.23        34.50 o                         
  -3  10   7        485.34        494.16        58.29 o                         
  -2  10   7        224.43        238.68        29.74 o                         
  -1  10   7        414.38        443.98        33.65 o                         
   0  10   7       1092.81       1209.00        65.43 o                         
   1  10   7       2666.80       2734.88        87.48 o                         
   2  10   7         24.06        -12.78        38.07 o                         
  -3  11   7        706.47        673.56       102.31 o                         
  -2  11   7          0.60         72.94        35.19 o                         
  -1  11   7       8437.56       9670.76       216.60 o                         
 -10   0   8       6789.03       8481.82       423.50 o                         
  -9   0   8       1789.40       2191.24       154.65 o                         
  -8   0   8        298.15        285.50        47.58 o                         
  -7   0   8       3724.10       3830.50       102.31 o                         
  -6   0   8       3901.90       3547.37        73.75 o                         
  -5   0   8       8476.51       8998.10       135.61 o                         
  -4   0   8       7018.72       7023.37        97.55 o                         
  -3   0   8       5461.69       5398.38        78.51 o                         
  -2   0   8      11951.98      13061.76       192.71 o                         
  -1   0   8       3518.87       3383.21        76.13 o                         
   0   0   8       1342.39       1199.11        40.45 o                         
   1   0   8        516.04        530.56        35.69 o                         
   2   0   8      18336.90      19330.93       390.19 o                         
   3   0   8       1993.71       1846.25        85.65 o                         
   4   0   8       4529.80       4208.79       128.48 o                         
   5   0   8       5432.24       4758.38       147.51 o                         
   6   0   8        380.67        185.58        61.86 o                         
 -10   1   8        172.45        251.17       222.45 o                         
  -9   1   8         75.43        133.37        43.95 o                         
  -8   1   8        857.95        859.65        40.45 o                         
  -7   1   8          6.98         19.51        16.57 o                         
  -6   1   8       8805.66       8793.49       104.31 o                         
  -5   1   8       3494.12       3141.60        86.84 o                         
  -4   1   8         77.64         62.47         7.43 o                         
  -3   1   8        138.47        148.49         9.14 o                         
  -2   1   8      19340.50      20273.36       212.21 o                         
  -1   1   8      11580.02      11918.23       187.96 o                         
   0   1   8       2273.72       2321.95        39.17 o                         
   1   1   8       1082.48       1116.95        32.00 o                         
   2   1   8        338.72        317.79        39.26 o                         
   3   1   8       1657.59       1622.57        54.19 o                         
   4   1   8       2397.53       2154.43       117.77 o                         
   5   1   8        116.33         86.10        47.58 o                         
   6   1   8       2226.25       1916.63        79.58 o                         
 -10   2   8        253.87        363.19        67.75 o                         
  -9   2   8       1102.52       1103.82        75.43 o                         
  -8   2   8       2697.94       2842.14        92.79 o                         
  -7   2   8       1667.60       1510.23        43.99 o                         
  -6   2   8        129.51        136.51        28.55 o                         
  -5   2   8        722.66        672.11        36.88 o                         
  -4   2   8       1988.93       1878.67        29.40 o                         
  -3   2   8       7695.73       8216.48        88.74 o                         
  -2   2   8        759.94        771.58        19.29 o                         
  -1   2   8        428.39        468.70        33.31 o                         
   0   2   8      12047.53      12850.82       160.06 o                         
   1   2   8        102.69         98.85        10.40 o                         
   2   2   8        841.08        786.08        26.04 o                         
   3   2   8        375.61        373.23        26.63 o                         
   4   2   8       2713.02       2590.92        81.27 o                         
   5   2   8       3466.15       3341.66        94.95 o                         
   6   2   8        969.76        759.70        59.28 o                         
  -9   3   8        503.83        403.38        76.13 o                         
  -8   3   8      10036.63      10807.38       620.97 o                         
  -7   3   8        495.29        431.53        52.34 o                         
  -6   3   8        636.71        515.38        21.10 o                         
  -5   3   8       1782.35       1665.99        27.71 o                         
  -4   3   8      18361.76      19077.79       191.96 o                         
  -3   3   8       2999.66       3120.75        45.42 o                         
  -2   3   8       3117.92       3265.31        95.17 o                         
  -1   3   8       2290.09       2331.47       118.96 o                         
   0   3   8        235.51        227.60        10.83 o                         
   1   3   8      21188.23      21924.44       904.09 o                         
   2   3   8        196.31        187.63        35.69 o                         
   3   3   8         63.77         62.76        24.35 o                         
   4   3   8         58.93         57.54        35.91 o                         
   5   3   8       6424.53       6283.34       168.32 o                         
   6   3   8          9.67        -11.79        51.15 o                         
  -9   4   8       1304.22       1477.01        71.13 o                         
  -8   4   8         54.82         84.46        34.50 o                         
  -7   4   8        251.33        205.22        59.48 o                         
  -6   4   8       1247.86       1239.81        36.50 o                         
  -5   4   8       1450.68       1328.93        45.20 o                         
  -4   4   8       1715.22       1766.44        40.45 o                         
  -3   4   8       2021.81       2026.65        36.97 o                         
  -2   4   8       5195.02       5018.03       234.35 o                         
  -1   4   8      12908.22      13317.79       250.52 o                         
   0   4   8        115.11         98.36        12.77 o                         
   1   4   8         19.84         34.89        16.21 o                         
   2   4   8        564.16        560.43        29.12 o                         
   3   4   8         12.04          2.38        19.80 o                         
   4   4   8        579.68        585.53        41.66 o                         
   5   4   8       2339.68       2232.08        87.29 o                         
   6   4   8        850.03        814.33       103.49 o                         
  -9   5   8        505.92        308.21        50.61 o                         
  -8   5   8         71.06         96.95        39.96 o                         
  -7   5   8        658.07        538.44        35.21 o                         
  -6   5   8       8432.63       9149.78       185.44 o                         
  -5   5   8       2011.93       2062.76        49.10 o                         
  -4   5   8       4688.93       4689.91        82.86 o                         
  -3   5   8        358.66        318.03        21.57 o                         
  -2   5   8        432.08        434.46        46.39 o                         
  -1   5   8       7042.90       6965.08       107.51 o                         
   0   5   8        431.54        403.50        21.97 o                         
   1   5   8         15.46          6.12        16.21 o                         
   2   5   8        912.22        883.18        72.57 o                         
   3   5   8      14366.95      15641.52       242.87 o                         
   4   5   8        942.54        914.07        51.29 o                         
   5   5   8          4.82        -24.20        43.43 o                         
  -8   6   8        448.64        368.71        41.37 o                         
  -7   6   8         65.01         66.56        51.15 o                         
  -6   6   8          9.53          0.74        24.35 o                         
  -5   6   8       1295.15       1272.63        89.22 o                         
  -4   6   8        586.11        550.30        21.57 o                         
  -3   6   8       1611.72       1581.80        37.82 o                         
  -2   6   8         18.48        -17.13        17.13 o                         
  -1   6   8        765.20        683.06        46.39 o                         
   0   6   8          7.20         20.43        12.53 o                         
   1   6   8       1177.05       1126.59        53.53 o                         
   2   6   8        315.35        298.98        27.36 o                         
   3   6   8        928.97        825.27        39.96 o                         
   4   6   8       1234.81       1235.76        60.28 o                         
   5   6   8         10.47         39.09        39.17 o                         
  -8   7   8          5.68        -33.51        93.98 o                         
  -7   7   8       2743.25       2472.83       157.03 o                         
  -6   7   8        316.26        293.44        35.69 o                         
  -5   7   8       6910.31       7536.92       136.92 o                         
  -4   7   8         83.26         72.29        17.61 o                         
  -3   7   8       2350.15       2395.15        59.56 o                         
  -2   7   8       1947.35       2115.89        48.59 o                         
  -1   7   8        978.06        999.84        33.73 o                         
   0   7   8       2247.84       2299.95       123.72 o                         
   1   7   8        705.08        631.12        32.77 o                         
   2   7   8       4637.24       4699.76       127.29 o                         
   3   7   8        850.45        801.71        48.77 o                         
   4   7   8       3431.68       3535.31       109.20 o                         
  -7   8   8        548.24        528.35        51.29 o                         
  -6   8   8        303.02        391.85        49.96 o                         
  -5   8   8          2.91         -5.87        34.50 o                         
  -4   8   8        319.81        288.11        33.52 o                         
  -3   8   8          3.58         36.64        20.98 o                         
  -2   8   8       2191.74       2413.15       178.44 o                         
  -1   8   8       2841.15       3072.19        74.74 o                         
   0   8   8       2404.71       2378.68        61.16 o                         
   1   8   8        456.53        459.70        35.44 o                         
   2   8   8        236.44        200.94        29.73 o                         
   3   8   8        626.43        531.64        40.99 o                         
  -6   9   8        265.78        387.06        63.05 o                         
  -5   9   8        724.40        614.53       152.27 o                         
  -4   9   8       1302.25       1461.55        60.02 o                         
  -3   9   8       5195.48       5906.77       174.87 o                         
  -2   9   8        140.70        151.22        35.69 o                         
  -1   9   8       1722.03       1803.64        60.49 o                         
   0   9   8       6420.61       6859.61       156.06 o                         
   1   9   8        668.15        623.10        39.44 o                         
   2   9   8       1396.42       1336.86        61.97 o                         
  -4  10   8        916.71        903.10        91.60 o                         
  -3  10   8       3425.81       3756.54       118.96 o                         
  -2  10   8        752.57        756.30        42.87 o                         
  -1  10   8         20.09        -10.24        34.50 o                         
   0  10   8        249.19        253.94        55.91 o                         
   1  10   8       1225.60       1074.09       102.31 o                         
 -10   1   9       1095.30       1262.17       102.25 o                         
  -9   1   9        278.35        267.23        41.96 o                         
  -8   1   9         15.80         11.54        22.66 o                         
  -7   1   9       7926.86       8169.92       127.82 o                         
  -6   1   9       1574.07       1488.02        35.91 o                         
  -5   1   9      11831.30      11623.31       158.22 o                         
  -4   1   9       2545.54       2480.05        41.66 o                         
  -3   1   9       2664.31       2681.55        70.19 o                         
  -2   1   9          3.61          9.88        11.90 o                         
  -1   1   9       9485.50      10146.68       273.61 o                         
   0   1   9       2423.42       2324.04        89.22 o                         
   1   1   9       1220.60       1246.79        37.16 o                         
   2   1   9       9017.17       9786.48       192.49 o                         
   3   1   9        374.46        381.68        32.00 o                         
   4   1   9       2052.67       1993.70        66.44 o                         
   5   1   9         25.01        -27.72        27.72 o                         
  -9   2   9       2638.60       2511.56       302.16 o                         
  -8   2   9        724.14        690.48        39.51 o                         
  -7   2   9        381.47        328.32        28.45 o                         
  -6   2   9       1297.63       1360.42        33.15 o                         
  -5   2   9        954.24        869.70        65.43 o                         
  -4   2   9         11.83         12.63        10.84 o                         
  -3   2   9       4849.41       5057.29       154.65 o                         
  -2   2   9       1417.05       1522.33        31.09 o                         
  -1   2   9       4054.11       4261.77        83.16 o                         
   0   2   9       2820.46       2799.39        92.79 o                         
   1   2   9        397.62        331.75        22.84 o                         
   2   2   9         55.58         57.51        18.86 o                         
   3   2   9      12442.54      12809.70       434.20 o                         
   4   2   9       1323.86       1136.61        79.70 o                         
   5   2   9        132.10        166.16        36.55 o                         
  -9   3   9        330.30        230.72        50.15 o                         
  -8   3   9        417.81        379.00        45.20 o                         
  -7   3   9        885.66        745.64        46.39 o                         
  -6   3   9         40.35         69.92        24.98 o                         
  -5   3   9          5.61         26.80        34.50 o                         
  -4   3   9       5585.18       5735.27       111.82 o                         
  -3   3   9       6252.55       6553.50       253.38 o                         
  -2   3   9        379.20        313.95        40.45 o                         
  -1   3   9       4196.56       4200.82       168.92 o                         
   0   3   9         23.41         36.43         5.95 o                         
   1   3   9         87.55         71.23        15.46 o                         
   2   3   9        489.74        490.11        31.83 o                         
   3   3   9       1059.75        927.08        47.75 o                         
   4   3   9       1159.32       1244.31        64.36 o                         
   5   3   9       2206.29       2085.24       179.63 o                         
  -9   4   9        699.01        721.11       114.20 o                         
  -8   4   9       1387.46       1315.69        60.97 o                         
  -7   4   9       1481.37       1210.92        45.69 o                         
  -6   4   9        849.70        736.72        36.50 o                         
  -5   4   9        922.87        843.55        37.01 o                         
  -4   4   9         37.88         48.83        16.21 o                         
  -3   4   9       2849.64       2886.45        68.73 o                         
  -2   4   9       1107.16       1100.94        93.98 o                         
  -1   4   9        874.36        870.05       101.12 o                         
   0   4   9         11.35         21.53        16.21 o                         
   1   4   9      12921.80      13571.13       201.55 o                         
   2   4   9        468.55        483.67        37.60 o                         
   3   4   9          7.54         -5.95        70.19 o                         
   4   4   9       1777.34       1627.36        75.20 o                         
   5   4   9       1591.80       1353.82        81.58 o                         
  -9   5   9         44.17         61.13        56.57 o                         
  -8   5   9       1608.33       1358.10        76.20 o                         
  -7   5   9       3658.21       3467.01       191.52 o                         
  -6   5   9        433.63        354.87        33.45 o                         
  -5   5   9        358.45        349.74        39.26 o                         
  -4   5   9       6663.09       7242.28       176.06 o                         
  -3   5   9       2124.87       2014.99        83.27 o                         
  -2   5   9       3472.27       3778.98        98.82 o                         
  -1   5   9        712.58        802.82        38.87 o                         
   0   5   9        200.40        202.52        19.36 o                         
   1   5   9        846.16        882.22        60.67 o                         
   2   5   9       2361.30       2595.59        73.97 o                         
   3   5   9       2452.42       2458.03        74.74 o                         
   4   5   9       1208.31       1072.30        59.56 o                         
  -8   6   9       1265.07       1193.71        64.36 o                         
  -7   6   9       1047.79        896.69        58.29 o                         
  -6   6   9        920.17        844.81        66.62 o                         
  -5   6   9       1714.16       1757.94        71.38 o                         
  -4   6   9       4635.47       4682.70       145.13 o                         
  -3   6   9        266.34        238.15        20.58 o                         
  -2   6   9        571.84        562.31        31.96 o                         
  -1   6   9       8734.81       9329.96       155.28 o                         
   0   6   9      13757.83      15297.35       238.99 o                         
   1   6   9        760.87        845.35        39.96 o                         
   2   6   9         29.34         49.35        29.40 o                         
   3   6   9         57.07         13.18        39.96 o                         
   4   6   9        974.36        845.77        66.01 o                         
  -7   7   9         51.12          9.52        35.33 o                         
  -6   7   9       3371.25       3419.61       120.15 o                         
  -5   7   9       6267.86       6627.96       146.65 o                         
  -4   7   9        100.40         61.40        26.04 o                         
  -3   7   9       1670.12       1732.50        95.17 o                         
  -2   7   9        476.38        500.95        49.96 o                         
  -1   7   9        594.30        576.07        34.46 o                         
   0   7   9       6533.17       7117.00       231.97 o                         
   1   7   9       1162.63       1130.01        48.01 o                         
   2   7   9        894.37        851.97       151.08 o                         
   3   7   9         11.38        -24.20        38.24 o                         
  -6   8   9        799.86        656.18       146.32 o                         
  -5   8   9        306.59        285.07        42.06 o                         
  -4   8   9        528.99        521.39        42.28 o                         
  -3   8   9       1078.49       1132.06        41.19 o                         
  -2   8   9       9292.09      10537.09       183.75 o                         
  -1   8   9          1.26         12.98        27.72 o                         
   0   8   9       1162.57       1089.38       137.99 o                         
   1   8   9        177.94        212.69        60.67 o                         
   2   8   9       2879.67       2783.01       216.51 o                         
  -5   9   9          0.07         -7.04        39.51 o                         
  -4   9   9       2187.06       2531.26        87.35 o                         
  -3   9   9       2149.85       2477.53        81.74 o                         
  -2   9   9        186.50        255.54        40.45 o                         
  -1   9   9        587.41        548.60        39.96 o                         
   0   9   9        862.80        781.41        46.30 o                         
   1   9   9          8.25         67.31        34.46 o                         
  -2  10   9        418.44        390.27        79.70 o                         
  -9   0  10       3376.22       3471.24       171.30 o                         
  -8   0  10       3915.39       4292.06       168.92 o                         
  -7   0  10        150.00        173.68        38.07 o                         
  -6   0  10        524.39        411.60        40.45 o                         
  -5   0  10       5301.79       5441.21       130.86 o                         
  -4   0  10         85.03         95.17        26.17 o                         
  -3   0  10        314.55        299.78        28.55 o                         
  -2   0  10       3257.12       3295.18        92.79 o                         
  -1   0  10        492.90        435.39        26.17 o                         
   0   0  10      23623.05      26099.73       559.11 o                         
   1   0  10        689.87        563.87        45.20 o                         
   2   0  10        149.86         92.79        35.69 o                         
   3   0  10         10.43         19.03        45.20 o                         
   4   0  10      15484.74      15966.75       452.05 o                         
   5   0  10       1218.93        913.61       104.68 o                         
  -9   1  10       1494.17       1609.54        77.39 o                         
  -8   1  10        778.68        757.31        64.24 o                         
  -7   1  10        314.56        265.41        67.81 o                         
  -6   1  10          1.19         29.38        35.69 o                         
  -5   1  10         36.89         45.20        14.23 o                         
  -4   1  10      10320.98      10669.29       233.16 o                         
  -3   1  10       3100.83       3017.41        58.02 o                         
  -2   1  10       1843.93       1923.92        40.27 o                         
  -1   1  10        939.27        824.05        31.70 o                         
   0   1  10       7330.08       7533.21       129.40 o                         
   1   1  10        830.55        802.95        41.64 o                         
   2   1  10        155.57        152.45        27.72 o                         
   3   1  10        241.09        144.60        34.26 o                         
   4   1  10        618.54        563.15        51.15 o                         
   5   1  10        455.44        428.62        98.74 o                         
  -9   2  10          4.68          1.64        39.44 o                         
  -8   2  10        182.94        183.70        57.10 o                         
  -7   2  10       3321.19       3210.89        79.90 o                         
  -6   2  10       1630.11       1536.27        41.96 o                         
  -5   2  10       1398.70       1381.49        38.69 o                         
  -4   2  10        146.82        136.90        18.51 o                         
  -3   2  10         54.54         48.46        15.92 o                         
  -2   2  10       5193.00       5592.23       113.01 o                         
  -1   2  10       3348.64       3584.10       123.72 o                         
   0   2  10        186.39        139.24        23.37 o                         
   1   2  10         47.48         25.83        22.84 o                         
   2   2  10       8132.28       8572.56       191.59 o                         
   3   2  10          5.90         -5.53        30.82 o                         
   4   2  10        229.57        325.34        52.34 o                         
  -9   3  10        130.04        214.00        47.92 o                         
  -8   3  10        205.88        106.95        35.21 o                         
  -7   3  10       2393.42       2275.43       148.70 o                         
  -6   3  10      13299.00      14128.79       222.45 o                         
  -5   3  10          5.78         18.69        17.13 o                         
  -4   3  10       2819.15       2830.01        76.13 o                         
  -3   3  10        398.22        418.36        29.12 o                         
  -2   3  10       3724.78       3800.38       233.16 o                         
  -1   3  10       1941.08       1994.82       110.63 o                         
   0   3  10        874.79        902.80        42.87 o                         
   1   3  10        814.07        761.02        41.66 o                         
   2   3  10        139.03        137.02        39.26 o                         
   3   3  10       7858.55       8560.70       201.84 o                         
   4   3  10        385.47        224.65        86.84 o                         
  -9   4  10        459.79        549.65       109.44 o                         
  -8   4  10        422.75        483.37        51.83 o                         
  -7   4  10        424.98        484.60        39.98 o                         
  -6   4  10        931.36        872.70        44.37 o                         
  -5   4  10       1626.18       1541.73        85.65 o                         
  -4   4  10       2550.92       2643.96        70.19 o                         
  -3   4  10       5990.69       5997.51       180.82 o                         
  -2   4  10        123.76        174.28        40.45 o                         
  -1   4  10        899.35        807.02        40.47 o                         
   0   4  10        700.29        639.29        30.82 o                         
   1   4  10       6760.79       7192.37       173.22 o                         
   2   4  10         17.58        -25.21        37.41 o                         
   3   4  10        240.38        204.03        67.81 o                         
   4   4  10        887.36        743.68        60.49 o                         
  -8   5  10       2800.62       2763.87       104.26 o                         
  -7   5  10        868.85        772.97        53.76 o                         
  -6   5  10        852.70        682.16        48.70 o                         
  -5   5  10         14.03          4.42        23.79 o                         
  -4   5  10       6863.29       7474.42       137.99 o                         
  -3   5  10       1123.79       1107.84        97.55 o                         
  -2   5  10       3001.81       2855.84        73.05 o                         
  -1   5  10         27.78         75.14        41.64 o                         
   0   5  10        253.86        250.87        23.76 o                         
   1   5  10       5783.79       6350.24       145.59 o                         
   2   5  10          5.07         19.30        29.73 o                         
   3   5  10        107.67        120.15        37.01 o                         
  -7   6  10         18.23         80.89        37.16 o                         
  -6   6  10          6.65        -20.31        32.52 o                         
  -5   6  10        600.15        632.66        41.19 o                         
  -4   6  10        941.63        965.81        55.91 o                         
  -3   6  10        180.78        137.53        22.29 o                         
  -2   6  10        129.75        167.41        26.76 o                         
  -1   6  10       3260.74       3478.09        83.16 o                         
   0   6  10       1533.00       1645.46        57.59 o                         
   1   6  10       1021.17       1154.37        56.90 o                         
   2   6  10       1220.26       1184.42        58.29 o                         
   3   6  10       1099.88       1086.80        76.13 o                         
  -7   7  10        824.90        778.00        68.98 o                         
  -6   7  10         87.80         89.22        48.79 o                         
  -5   7  10       3345.76       3521.63       107.32 o                         
  -4   7  10        222.15        223.46        29.40 o                         
  -3   7  10       5221.76       5930.54       124.19 o                         
  -2   7  10        806.87        974.95        43.35 o                         
  -1   7  10        153.92        141.27        25.53 o                         
   0   7  10        932.29        911.71       113.01 o                         
   1   7  10          6.34         17.33        34.26 o                         
   2   7  10        431.26        324.69        50.86 o                         
  -6   8  10       1107.84        926.78        74.23 o                         
  -5   8  10         51.74        -35.33        35.33 o                         
  -4   8  10        828.05        825.69        52.15 o                         
  -3   8  10        462.43        586.77        41.19 o                         
  -2   8  10        162.56        181.43        36.14 o                         
  -1   8  10        376.82        409.51        39.97 o                         
   0   8  10        489.19        529.42        66.62 o                         
   1   8  10        707.82        649.28        49.44 o                         
  -4   9  10         20.77         46.94        66.62 o                         
  -3   9  10        756.03        773.41        60.97 o                         
  -2   9  10       1082.35       1187.03        63.07 o                         
  -1   9  10        428.54        409.90        43.35 o                         
  -9   1  11        793.53        828.97        86.84 o                         
  -8   1  11       1050.98       1094.00        65.43 o                         
  -7   1  11       1556.56       1401.30        57.10 o                         
  -6   1  11        867.17        747.60        76.13 o                         
  -5   1  11       4561.37       4648.93        86.63 o                         
  -4   1  11        601.37        610.88        27.72 o                         
  -3   1  11       9616.00      10004.58       435.39 o                         
  -2   1  11         25.12         18.15        20.51 o                         
  -1   1  11        990.62        952.93        44.59 o                         
   0   1  11         11.61          3.34        24.66 o                         
   1   1  11       1361.79       1295.01        67.31 o                         
   2   1  11        452.42        454.87        49.58 o                         
   3   1  11        410.12        352.91        54.58 o                         
   4   1  11       2215.21       2162.86       106.49 o                         
  -9   2  11         19.43         23.79        35.33 o                         
  -8   2  11       2422.91       2346.85        79.90 o                         
  -7   2  11        122.22         82.08        31.96 o                         
  -6   2  11         17.56         14.50        20.22 o                         
  -5   2  11       1129.57       1047.47        36.14 o                         
  -4   2  11       2535.47       2570.51        58.24 o                         
  -3   2  11         13.22         24.17        15.92 o                         
  -2   2  11       2030.80       2184.86       157.03 o                         
  -1   2  11       3004.24       3059.25        72.18 o                         
   0   2  11         16.08         14.51        24.98 o                         
   1   2  11      10494.39      11303.81       349.74 o                         
   2   2  11        919.55        980.81       116.58 o                         
   3   2  11         18.43         43.11        42.68 o                         
   4   2  11        334.12        311.43        62.92 o                         
  -8   3  11        149.12        143.71        32.77 o                         
  -7   3  11        251.90        237.12        32.77 o                         
  -6   3  11       1315.14       1267.01        55.91 o                         
  -5   3  11       2462.95       2218.93        99.93 o                         
  -4   3  11        134.85        118.92        36.88 o                         
  -3   3  11          2.60          9.52        23.79 o                         
  -2   3  11       3140.56       3300.54       229.59 o                         
  -1   3  11       3687.04       4084.12       110.24 o                         
   0   3  11        131.85         94.77        30.93 o                         
   1   3  11       1973.60       2011.85        72.01 o                         
   2   3  11        457.59        445.23        56.53 o                         
   3   3  11        289.18        211.07        45.33 o                         
  -8   4  11        346.28        361.48        47.02 o                         
  -7   4  11          9.85         14.73        41.64 o                         
  -6   4  11       3541.09       3522.33        95.46 o                         
  -5   4  11        180.12        196.85        40.45 o                         
  -4   4  11         32.57         26.58        23.79 o                         
  -3   4  11        948.86        908.07        42.06 o                         
  -2   4  11        324.86        355.83        40.45 o                         
  -1   4  11       9126.24      10169.29       242.68 o                         
   0   4  11        135.51        139.56        35.99 o                         
   1   4  11       1896.97       2025.32        75.20 o                         
   2   4  11         19.21         78.04        35.63 o                         
   3   4  11       5275.66       5644.05       167.00 o                         
  -7   5  11          0.25         14.89        45.33 o                         
  -6   5  11       3147.84       3436.42       126.91 o                         
  -5   5  11       4218.12       4509.09        99.46 o                         
  -4   5  11       1509.62       1638.89        53.12 o                         
  -3   5  11        112.09         95.33        57.10 o                         
  -2   5  11        628.43        623.66        40.27 o                         
  -1   5  11        977.39        956.50        53.13 o                         
   0   5  11       2188.57       2456.82        83.46 o                         
   1   5  11        379.09        390.02        54.72 o                         
   2   5  11        453.88        499.57        52.97 o                         
  -7   6  11       1411.18       1595.22       104.68 o                         
  -6   6  11        174.58        126.28        43.35 o                         
  -5   6  11       1092.12       1185.21       151.08 o                         
  -4   6  11       1609.95       1602.69        61.25 o                         
  -3   6  11       1753.57       1896.90        96.36 o                         
  -2   6  11       5183.07       6155.04       224.83 o                         
  -1   6  11         38.40         44.66        32.52 o                         
   0   6  11         22.14         42.35        31.67 o                         
   1   6  11       2186.53       2335.54        90.80 o                         
   2   6  11       1901.77       1898.43        82.43 o                         
  -6   7  11         22.68         55.10        47.75 o                         
  -5   7  11          2.95         -3.24        40.45 o                         
  -4   7  11       1280.89       1368.57       128.48 o                         
  -3   7  11       2205.62       2358.57        78.11 o                         
  -2   7  11        108.96        120.40        39.26 o                         
  -1   7  11        616.52        650.51        44.56 o                         
   0   7  11        367.58        373.80        39.51 o                         
   1   7  11         10.95          9.34        44.37 o                         
  -4   8  11       2686.90       2903.95       239.11 o                         
  -3   8  11       1204.14       1242.92       122.53 o                         
  -2   8  11         17.10         -6.15        33.73 o                         
  -1   8  11        189.81        143.37        38.26 o                         
  -8   0  12         12.18         28.55        54.72 o                         
  -7   0  12       9501.07      10654.02       359.26 o                         
  -6   0  12       2599.00       2407.74        90.41 o                         
  -5   0  12         10.83        -33.31        33.31 o                         
  -4   0  12       1789.34       1743.95        71.38 o                         
  -3   0  12       5744.33       5990.80       171.30 o                         
  -2   0  12       2106.51       2241.20       145.13 o                         
  -1   0  12        816.09        982.61       102.31 o                         
   0   0  12       3408.69       3280.90       185.58 o                         
   1   0  12        113.70         97.55        76.13 o                         
   2   0  12      17401.78      19925.73       785.13 o                         
   3   0  12        203.68         66.62        59.48 o                         
  -8   1  12         22.37          3.15        33.52 o                         
  -7   1  12        509.17        533.92        41.19 o                         
  -6   1  12        905.43        741.91        36.14 o                         
  -5   1  12        313.41        274.91        27.42 o                         
  -4   1  12        800.22        711.51        37.01 o                         
  -3   1  12       1621.65       1524.49       115.39 o                         
  -2   1  12       3622.86       3996.22       123.37 o                         
  -1   1  12        637.41        626.09        53.63 o                         
   0   1  12       1481.05       1300.43        83.27 o                         
   1   1  12       1010.88        883.03        83.26 o                         
   2   1  12        301.72         44.67        86.33 o                         
   3   1  12        107.36        -53.42        86.84 o                         
  -8   2  12       2054.99       2113.86        91.68 o                         
  -7   2  12        418.25        368.19        37.82 o                         
  -6   2  12         87.16         55.60        23.79 o                         
  -5   2  12       5051.65       5189.46        96.64 o                         
  -4   2  12          0.02          0.57        20.58 o                         
  -3   2  12        120.22        143.45        42.83 o                         
  -2   2  12        220.06        211.37        41.19 o                         
  -1   2  12        519.34        456.65        53.53 o                         
   0   2  12       7169.00       7402.88       548.40 o                         
   1   2  12        949.70        989.74        84.95 o                         
   2   2  12        376.36        405.24        59.94 o                         
  -8   3  12       2635.38       2823.46       159.41 o                         
  -7   3  12        302.87        300.14        37.01 o                         
  -6   3  12         33.17         45.13        28.01 o                         
  -5   3  12        728.74        639.59        40.99 o                         
  -4   3  12       7675.87       7727.07       138.79 o                         
  -3   3  12        499.49        435.22        66.62 o                         
  -2   3  12        703.39        699.04        46.87 o                         
  -1   3  12        569.50        553.03        76.13 o                         
   0   3  12       1212.34        986.47        76.03 o                         
   1   3  12        765.21        793.80        83.92 o                         
   2   3  12          2.18         44.68        50.61 o                         
  -7   4  12        112.54         43.30        65.43 o                         
  -6   4  12        272.00        276.06        38.24 o                         
  -5   4  12        150.01        130.76        29.40 o                         
  -4   4  12       2111.96       2167.00       101.12 o                         
  -3   4  12        182.48         92.52        44.37 o                         
  -2   4  12        428.62        483.38        43.99 o                         
  -1   4  12       5912.39       6513.99       615.02 o                         
   0   4  12       1075.59       1078.96       115.39 o                         
   1   4  12         10.26         22.36        43.99 o                         
   2   4  12         54.28         -5.74        86.84 o                         
  -7   5  12        585.71        462.50        58.02 o                         
  -6   5  12       3360.92       4025.18       147.49 o                         
  -5   5  12       2160.38       2471.11       120.15 o                         
  -4   5  12        499.95        392.91        40.99 o                         
  -3   5  12        201.02        144.12        31.96 o                         
  -2   5  12       1280.45       1336.09        60.87 o                         
  -1   5  12        621.76        507.27        60.49 o                         
   0   5  12       1282.61       1319.34        83.26 o                         
   1   5  12       1352.13       1409.25       258.14 o                         
  -6   6  12        181.90        158.59        69.00 o                         
  -5   6  12         39.81        121.84        46.18 o                         
  -4   6  12        220.82        320.63        45.86 o                         
  -3   6  12       2968.20       3260.95       127.29 o                         
  -2   6  12       2228.82       2125.67        84.95 o                         
  -1   6  12        319.67        297.61        47.40 o                         
   0   6  12       1545.78       1545.95        73.05 o                         
  -4   7  12        470.78        463.65        74.21 o                         
  -3   7  12        122.10         74.02        37.82 o                         
  -2   7  12        309.57        323.76        49.96 o                         
  -1   7  12       1246.23       1115.21        77.17 o                         
  -7   1  13        314.10        354.56        40.38 o                         
  -6   1  13        197.59        165.27        31.09 o                         
  -5   1  13       1311.13       1330.86        54.50 o                         
  -4   1  13         13.46         -4.15        29.40 o                         
  -3   1  13       1678.02       1828.90        80.34 o                         
  -2   1  13       2458.61       2806.00       157.03 o                         
  -1   1  13       3984.76       4394.65       280.74 o                         
   0   1  13        123.90         59.05        54.30 o                         
   1   1  13        135.85        233.88        91.68 o                         
  -7   2  13        183.22        111.16        38.87 o                         
  -6   2  13       3713.50       3922.79       127.82 o                         
  -5   2  13        433.91        450.98        58.29 o                         
  -4   2  13        940.63        860.20        80.89 o                         
  -3   2  13       2541.15       2811.97       164.16 o                         
  -2   2  13        465.63        345.74        62.93 o                         
  -1   2  13       1597.55       1681.94       215.32 o                         
   0   2  13       1105.18       1146.06       105.14 o                         
   1   2  13        431.01        249.29       132.05 o                         
  -7   3  13         94.24         66.52        41.16 o                         
  -6   3  13         34.12         11.90        31.83 o                         
  -5   3  13          4.15        -11.90        30.28 o                         
  -4   3  13       1597.37       1558.75        72.57 o                         
  -3   3  13       2899.54       3037.43       117.73 o                         
  -2   3  13         33.96         38.81        48.70 o                         
  -1   3  13         89.24         52.11        68.91 o                         
   0   3  13       1401.68       1136.96       105.06 o                         
   1   3  13       2029.28       1892.81       164.64 o                         
  -6   4  13       1060.25       1075.39        77.33 o                         
  -5   4  13          1.67        -17.87        47.58 o                         
  -4   4  13       6037.11       6623.08       146.25 o                         
  -3   4  13        345.76        348.59        42.28 o                         
  -2   4  13        294.99        320.69        47.40 o                         
  -1   4  13       1068.08       1131.66        89.43 o                         
   0   4  13        255.65        197.47        55.52 o                         
  -5   5  13        273.00        309.55        52.97 o                         
  -4   5  13        745.71        709.13        60.49 o                         
  -3   5  13        997.89        954.55        55.44 o                         
  -2   5  13        163.95        167.88        69.00 o                         
  -1   5  13         31.91          5.03        51.29 o                         
  -6   0  14        132.82         38.07        54.72 o                         
  -5   0  14      10689.78      12131.50       366.40 o                         
  -4   0  14         59.20          7.14        54.72 o                         
  -3   0  14        972.65        992.12        83.27 o                         
  -2   0  14       1167.23       1137.25       111.82 o                         
  -1   0  14       1214.20       1265.73       116.58 o                         
  -6   1  14         51.33         88.25        36.55 o                         
  -5   1  14         15.67         50.25        34.21 o                         
  -4   1  14       1689.09       1736.95        69.68 o                         
  -3   1  14         85.70         78.79        63.05 o                         
  -2   1  14        684.32        679.96        75.96 o                         
  -1   1  14       1034.43        958.70        84.03 o                         
  -5   2  14        471.02        449.33        46.75 o                         
  -4   2  14          2.19        -27.82        32.77 o                         
  -3   2  14       5695.09       5918.38       198.66 o                         
  -2   2  14        319.56        335.81       145.13 o                         
  -1   2  14          8.03         -9.34        68.73 o                         
  -5   3  14        115.44        115.09        45.20 o                         
  -4   3  14        188.77        157.04        49.96 o                         
  -3   3  14        165.95        139.42        59.48 o                         
  -2   3  14       2121.19       2038.63       131.09 o                         
                                                                                
