# Supplementary material for: New M +, M 3+-arsenates – the framework structures of AgM 3+(HAsO4)2 (M 3+ = Al, Ga) and M +GaAs2O7 (M + = Na, Ag)
Source: Acta Crystallogr E Crystallogr Commun. 2017 Apr 28;73(Pt 5):785–90. doi: 10.1107/S2056989017005631 (PMC5418807; doi:10.1107/S2056989017005631)
Supplement: Supplementary file 5 [file e-73-00785-NaGaAs2O7sup5.hkl]

data_NaGaAs2O7                                                                  
_shelx_title ' nagadias in P2(1)/c = NaGaAs2O7'                                 
_shelx_refln_list_code          4                                               
_shelx_F_calc_maximum      260.87                                               
_exptl_crystal_F_000       656.00                                               
_reflns_d_resolution_high  0.7100                                               
                                                                                
loop_                                                                           
 _space_group_symop_operation_xyz                                               
 'x, y, z'                                                                      
 '-x, y+1/2, -z+1/2'                                                            
 '-x, -y, -z'                                                                   
 'x, -y-1/2, z-1/2'                                                             
                                                                                
_cell_length_a     6.9870                                                       
_cell_length_b     8.2660                                                       
_cell_length_c     9.6770                                                       
_cell_angle_alpha  90.000                                                       
_cell_angle_beta  107.500                                                       
_cell_angle_gamma  90.000                                                       
                                                                                
_shelx_F_squared_multiplier     1.000                                           
                                                                                
loop_                                                                           
 _refln_index_h                                                                 
 _refln_index_k                                                                 
 _refln_index_l                                                                 
 _refln_F_squared_calc                                                          
 _refln_F_squared_meas                                                          
 _refln_F_squared_sigma                                                         
 _refln_observed_status                                                         
   1   0   0        720.78        630.76        14.84 o                         
   2   0   0      11702.83      10421.10       123.68 o                         
   3   0   0       4611.35       4650.29        59.37 o                         
   4   0   0      22850.77      22309.03       237.46 o                         
   5   0   0      16165.63      16914.20       190.46 o                         
   6   0   0          3.70         -4.95        24.74 o                         
   7   0   0       3403.40       3910.70       111.31 o                         
   8   0   0        203.79        306.72        49.47 o                         
   9   0   0       7834.94      11467.42       328.98 o                         
   1   1   0      12644.37      12584.33       202.83 o                         
   2   1   0        232.78        239.01         8.75 o                         
   3   1   0         27.09         14.62        16.08 o                         
   4   1   0      14076.26      13059.50       542.95 o                         
   5   1   0       1578.23       1544.83        23.18 o                         
   6   1   0       1261.08       1307.09        27.82 o                         
   7   1   0        337.88        391.39        31.48 o                         
   8   1   0       2767.09       3389.08        83.96 o                         
   9   1   0        256.03        326.14        77.92 o                         
   0   2   0       3189.35       3678.68        68.02 o                         
   1   2   0       4640.68       5148.99        42.61 o                         
   2   2   0      32019.47      31461.64       272.09 o                         
   3   2   0       2097.12       2091.27        24.30 o                         
   4   2   0        619.43        586.90        14.79 o                         
   5   2   0        550.70        477.11        19.00 o                         
   6   2   0        222.98        208.45        17.18 o                         
   7   2   0       7059.04       7981.54       183.04 o                         
   8   2   0        360.63        408.87        40.11 o                         
   9   2   0        125.64        154.90        40.23 o                         
   1   3   0       4395.83       4498.18        36.73 o                         
   2   3   0       7379.89       7883.74        65.97 o                         
   3   3   0      15292.86      15847.61       218.91 o                         
   4   3   0       1728.12       1589.46        39.58 o                         
   5   3   0       1576.62       1391.34        50.71 o                         
   6   3   0       9974.09      10350.16       134.54 o                         
   7   3   0        122.89        136.26        28.50 o                         
   8   3   0        154.79         80.11        33.81 o                         
   9   3   0        358.66        464.87       186.75 o                         
   0   4   0        166.99        161.30        11.27 o                         
   1   4   0       4610.46       4981.86        41.08 o                         
   2   4   0       1629.89       1656.88        20.77 o                         
   3   4   0      13213.14      13566.50       264.67 o                         
   4   4   0        163.92        169.08        14.79 o                         
   5   4   0       1248.62       1141.97        39.58 o                         
   6   4   0       2018.66       1966.76        42.79 o                         
   7   4   0       1584.72       1629.93       110.07 o                         
   8   4   0       1051.98       1156.82        65.15 o                         
   1   5   0      15121.30      16551.81       118.90 o                         
   2   5   0       2233.53       2323.52        25.54 o                         
   3   5   0         23.51         13.70        11.27 o                         
   4   5   0       4850.55       4865.47        54.67 o                         
   5   5   0       2846.71       2831.47       137.28 o                         
   6   5   0        861.91        760.15        30.19 o                         
   7   5   0        295.30        241.53        43.29 o                         
   8   5   0       1834.66       2003.19       293.12 o                         
   0   6   0      20240.13      22794.81       242.94 o                         
   1   6   0      16375.39      18209.21       237.46 o                         
   2   6   0       1853.31       1846.12        24.25 o                         
   3   6   0       3752.80       3840.64        66.79 o                         
   4   6   0       5843.53       5800.26        79.22 o                         
   5   6   0       6158.88       5928.08       231.28 o                         
   6   6   0       1425.26       1397.89        66.79 o                         
   7   6   0         20.03          8.32        47.51 o                         
   8   6   0       1595.37       1592.79        99.65 o                         
   1   7   0         44.13         40.81        12.24 o                         
   2   7   0       3690.98       3751.86        50.71 o                         
   3   7   0       4773.41       4849.60       101.42 o                         
   4   7   0        556.02        522.71        17.18 o                         
   5   7   0       2814.67       2809.16        55.86 o                         
   6   7   0       2468.49       2135.22       217.67 o                         
   7   7   0       1708.25       1671.49       256.01 o                         
   0   8   0        165.04        192.80        55.66 o                         
   1   8   0         27.06         33.90        14.79 o                         
   2   8   0       3506.66       3537.02       106.36 o                         
   3   8   0         76.36         77.84        25.97 o                         
   4   8   0         36.49          8.83        23.75 o                         
   5   8   0         75.40         57.39        28.81 o                         
   6   8   0        115.03        139.66        53.18 o                         
   1   9   0         71.43         64.11        20.13 o                         
   2   9   0         36.24         50.20        22.42 o                         
   3   9   0       1535.00       1480.81        43.96 o                         
   4   9   0        849.35        834.89        43.01 o                         
   5   9   0       3380.76       3502.04        90.90 o                         
   0  10   0          1.48         45.02        37.05 o                         
   1  10   0       3581.24       3975.07       140.99 o                         
   2  10   0        179.30        172.25        71.73 o                         
   3  10   0        877.56        787.33        41.00 o                         
   4  10   0        136.23         96.79        36.28 o                         
   1  11   0         76.92         89.78        37.42 o                         
   2  11   0        125.38         47.12        54.91 o                         
   3  11   0        539.31        551.95        92.76 o                         
  -9   1   1         10.27        -27.31        42.61 o                         
  -8   1   1       1111.50       1221.58        51.40 o                         
  -7   1   1       2222.00       2402.66        50.36 o                         
  -6   1   1        221.80        217.34        33.39 o                         
  -5   1   1       7166.08       7123.11       119.97 o                         
  -4   1   1      11453.78      10770.43       102.49 o                         
  -3   1   1       9288.01       8132.62       131.10 o                         
  -2   1   1      12065.92      11759.44       170.68 o                         
  -1   1   1       2007.00       2192.91        22.42 o                         
   0   1   1       4774.45       5423.76       138.52 o                         
   1   1   1       2821.50       3011.18        40.81 o                         
   2   1   1         36.60         69.35         8.75 o                         
   3   1   1      11005.39      10127.88       393.30 o                         
   4   1   1        160.03        192.73        23.50 o                         
   5   1   1      23515.86      23840.93       776.70 o                         
   6   1   1         79.31         69.36        20.77 o                         
   7   1   1       3329.10       3896.30        81.32 o                         
   8   1   1        458.73        460.31        39.32 o                         
   9   1   1       1733.48       2209.00       186.75 o                         
  -9   2   1        193.08        308.38        49.64 o                         
  -8   2   1       4394.93       5355.38       231.28 o                         
  -7   2   1         46.26         53.63        21.81 o                         
  -6   2   1       3363.37       3391.46        48.60 o                         
  -5   2   1         58.93         44.37        13.67 o                         
  -4   2   1       4423.58       4301.91        69.26 o                         
  -3   2   1      14032.45      14217.06       139.43 o                         
  -2   2   1       1680.48       1652.51        35.87 o                         
  -1   2   1       9092.98       9450.33        87.81 o                         
   0   2   1       2829.13       3172.11        34.63 o                         
   1   2   1      41019.85      42464.23       727.23 o                         
   2   2   1        790.63        931.10        13.03 o                         
   3   2   1       2789.62       2883.13        32.04 o                         
   4   2   1       2063.81       1918.36        79.15 o                         
   5   2   1       1269.19       1200.48        72.97 o                         
   6   2   1       2013.24       2002.12        38.00 o                         
   7   2   1        604.76        585.88        35.87 o                         
   8   2   1        587.90        649.94        40.41 o                         
   9   2   1        102.65        121.59        49.83 o                         
  -9   3   1         11.36        -44.58        44.58 o                         
  -8   3   1          3.36        -26.22        34.46 o                         
  -7   3   1         10.42         48.59        26.73 o                         
  -6   3   1       2364.66       2250.32        40.85 o                         
  -5   3   1       6567.21       6154.67        73.21 o                         
  -4   3   1        890.16        857.66        16.55 o                         
  -3   3   1        264.31        255.25         9.50 o                         
  -2   3   1       2516.78       2305.61        30.92 o                         
  -1   3   1       1794.40       1806.05        68.02 o                         
   0   3   1        100.04        152.12         5.94 o                         
   1   3   1        926.76       1035.29        21.03 o                         
   2   3   1         65.23         49.81        13.60 o                         
   3   3   1       6040.43       6050.30        72.97 o                         
   4   3   1       5964.02       5776.14        98.94 o                         
   5   3   1          8.54         27.21        19.79 o                         
   6   3   1        524.99        484.72        25.97 o                         
   7   3   1       2067.96       2304.56       108.84 o                         
   8   3   1        639.88        726.97        69.26 o                         
  -9   4   1         74.91        100.79        65.57 o                         
  -8   4   1       1579.52       1873.23        70.69 o                         
  -7   4   1        114.44        104.96        30.66 o                         
  -6   4   1       8447.27       8730.53       342.59 o                         
  -5   4   1       1325.18       1227.87        24.96 o                         
  -4   4   1        205.37        187.59        16.08 o                         
  -3   4   1       3605.04       3793.26        39.77 o                         
  -2   4   1       1185.53       1193.61        18.30 o                         
  -1   4   1      36636.62      38271.43       547.89 o                         
   0   4   1        541.86        662.07        16.08 o                         
   1   4   1       4129.50       4268.19       115.02 o                         
   2   4   1        644.49        687.97        16.08 o                         
   3   4   1      14555.72      15028.18       125.20 o                         
   4   4   1       2019.93       2054.49        34.07 o                         
   5   4   1         32.44         62.67        15.45 o                         
   6   4   1        539.45        505.70        26.54 o                         
   7   4   1        101.50         85.27        29.58 o                         
   8   4   1       2301.66       2577.92       242.41 o                         
  -8   5   1        666.21        517.80        66.19 o                         
  -7   5   1         52.10         69.83        26.32 o                         
  -6   5   1        452.01        393.69        22.54 o                         
  -5   5   1       1575.17       1414.50        31.48 o                         
  -4   5   1       3099.71       3019.11        90.28 o                         
  -3   5   1       4400.35       4465.33        74.21 o                         
  -2   5   1        897.61        872.07        17.49 o                         
  -1   5   1        895.67        899.43        27.21 o                         
   0   5   1       5617.18       6392.56        64.31 o                         
   1   5   1       1625.81       1705.02        53.18 o                         
   2   5   1       7124.81       7321.89        64.74 o                         
   3   5   1       1575.63       1528.32        39.58 o                         
   4   5   1       2480.22       2376.49        96.47 o                         
   5   5   1          4.26         21.33        13.67 o                         
   6   5   1       6282.67       6409.42        98.88 o                         
   7   5   1       1190.88       1070.99        58.42 o                         
   8   5   1       2205.87       2620.19       151.27 o                         
  -8   6   1       2932.25       3414.19       341.35 o                         
  -7   6   1       1009.32        880.36        91.52 o                         
  -6   6   1         42.26         54.42        23.18 o                         
  -5   6   1       2131.81       1942.96       149.65 o                         
  -4   6   1       2095.27       1970.82        33.27 o                         
  -3   6   1       2515.20       2501.95        54.42 o                         
  -2   6   1       3100.80       3287.48        64.31 o                         
  -1   6   1          8.13          1.80         9.50 o                         
   0   6   1       4622.80       5238.50        50.36 o                         
   1   6   1      15095.41      16436.44       127.54 o                         
   2   6   1       1854.43       1901.14        26.73 o                         
   3   6   1        756.45        708.92        17.23 o                         
   4   6   1       6128.17       6202.81        78.42 o                         
   5   6   1       1025.18        959.79        28.37 o                         
   6   6   1       2848.47       2739.42        64.01 o                         
   7   6   1       1357.74       1250.80       312.91 o                         
  -7   7   1       1935.74       1563.94       189.23 o                         
  -6   7   1        268.59        205.75        30.57 o                         
  -5   7   1        116.90         85.89        27.21 o                         
  -4   7   1       1325.49       1293.90        33.23 o                         
  -3   7   1        235.47        220.21        53.18 o                         
  -2   7   1       2289.72       2372.99       124.91 o                         
  -1   7   1        430.47        520.67        16.55 o                         
   0   7   1       8515.74       9565.93       100.47 o                         
   1   7   1        229.80        223.72        14.79 o                         
   2   7   1       1226.62       1139.71        23.18 o                         
   3   7   1        695.25        557.15        45.76 o                         
   4   7   1       3600.14       3564.18        62.89 o                         
   5   7   1       3729.76       3694.84       132.34 o                         
   6   7   1        575.26        533.31        79.15 o                         
   7   7   1         18.88        -85.97        91.52 o                         
  -7   8   1       3447.96       2964.48       118.34 o                         
  -6   8   1       1457.95       1248.26        66.19 o                         
  -5   8   1        639.52        574.73        33.23 o                         
  -4   8   1       5063.36       5069.81        91.51 o                         
  -3   8   1       5147.26       5286.78       170.68 o                         
  -2   8   1       2148.85       2322.83        60.60 o                         
  -1   8   1        551.99        562.59        24.74 o                         
   0   8   1      12436.74      13761.17       279.51 o                         
   1   8   1       1001.07        977.17        77.92 o                         
   2   8   1      13061.57      13916.85       251.07 o                         
   3   8   1       1880.34       1843.07        41.87 o                         
   4   8   1        538.69        488.11        28.82 o                         
   5   8   1       1550.10       1533.43        98.94 o                         
   6   8   1       2352.26       2053.01       121.20 o                         
  -6   9   1        529.95        417.09        55.89 o                         
  -5   9   1       2124.32       2161.64        67.95 o                         
  -4   9   1         46.18         45.37        26.32 o                         
  -3   9   1          5.18         -2.23        25.54 o                         
  -2   9   1       2868.20       2966.86        62.68 o                         
  -1   9   1        860.12        819.02        33.09 o                         
   0   9   1       1369.04       1462.38        39.21 o                         
   1   9   1       1041.71       1005.48        33.82 o                         
   2   9   1       1225.91       1207.77        39.09 o                         
   3   9   1       1184.55       1096.60        49.47 o                         
   4   9   1       4352.52       4420.98       112.24 o                         
   5   9   1        201.98        165.16        45.07 o                         
  -4  10   1          1.48         23.01        34.05 o                         
  -3  10   1         71.75         56.74        26.96 o                         
  -2  10   1       5538.96       5949.04       110.56 o                         
  -1  10   1       3017.97       3369.95       103.89 o                         
   0  10   1       4170.88       4550.57        85.93 o                         
   1  10   1       1866.73       1817.35        58.13 o                         
   2  10   1       1817.93       1866.76        57.64 o                         
   3  10   1       1529.57       1447.31       131.10 o                         
   4  10   1       1910.43       1881.72        78.88 o                         
  -3  11   1       2371.63       2197.61        90.90 o                         
  -2  11   1        152.53         70.74        32.93 o                         
  -1  11   1         89.69        122.39        43.29 o                         
   0  11   1       1080.76       1293.15        80.39 o                         
   1  11   1         20.37         42.23        35.57 o                         
   2  11   1       2706.13       2808.29       104.90 o                         
  -9   0   2        749.11       1011.69        81.63 o                         
  -8   0   2        310.34        353.72        49.47 o                         
  -7   0   2      20818.64      23293.51       393.30 o                         
  -6   0   2         99.34        106.36        19.79 o                         
  -5   0   2       7770.30       8311.16       126.15 o                         
  -4   0   2         52.20         39.58        12.37 o                         
  -3   0   2      23425.08      23530.97       262.20 o                         
  -2   0   2      68051.24      63575.41       732.17 o                         
  -1   0   2       1521.05       1721.60        29.68 o                         
   0   0   2       5327.64       5100.48        64.31 o                         
   1   0   2       1367.81       1390.14        19.79 o                         
   2   0   2      48919.76      44568.59       442.77 o                         
   3   0   2        145.01        140.99        17.31 o                         
   4   0   2       2129.11       2058.00        47.00 o                         
   5   0   2       2275.05       2082.74        47.00 o                         
   6   0   2       3215.90       3237.89        86.57 o                         
   7   0   2       3843.09       4200.10       111.31 o                         
   8   0   2        167.49        185.52        49.47 o                         
  -9   1   2        148.22        117.69        71.73 o                         
  -8   1   2       1062.07       1164.74        52.38 o                         
  -7   1   2         74.95         25.41        19.00 o                         
  -6   1   2       3600.41       3833.05        70.50 o                         
  -5   1   2       1135.72       1021.87        43.29 o                         
  -4   1   2       6140.87       5949.24        54.91 o                         
  -3   1   2      17577.56      17207.90       624.57 o                         
  -2   1   2       6399.51       6261.01       152.12 o                         
  -1   1   2       3175.24       3334.73        58.13 o                         
   0   1   2       1793.28       1928.78        28.45 o                         
   1   1   2      17760.70      16689.39       358.67 o                         
   2   1   2       3601.67       3423.17        34.46 o                         
   3   1   2         92.66         70.33        14.84 o                         
   4   1   2         80.81        109.37        33.39 o                         
   5   1   2       4055.93       4090.29       165.73 o                         
   6   1   2       8527.29       9057.75       126.80 o                         
   7   1   2         33.26         53.65        27.34 o                         
   8   1   2          7.90         61.46        43.29 o                         
  -9   2   2       6247.29       8357.20       160.03 o                         
  -8   2   2        343.13        383.33        39.77 o                         
  -7   2   2        890.43        860.48        34.07 o                         
  -6   2   2        910.88        798.74        28.45 o                         
  -5   2   2      20378.33      20244.48       446.48 o                         
  -4   2   2       4804.17       4742.16        64.31 o                         
  -3   2   2         45.65         57.42         9.50 o                         
  -2   2   2       1412.12       1690.47        60.60 o                         
  -1   2   2         12.27         42.05         5.94 o                         
   0   2   2      63671.30      66107.31       807.62 o                         
   1   2   2        919.46        965.32        24.74 o                         
   2   2   2         26.26         45.79         5.25 o                         
   3   2   2       4444.91       4322.66        45.73 o                         
   4   2   2      12084.80      11197.50       112.33 o                         
   5   2   2        958.56        864.81        25.32 o                         
   6   2   2         75.20         90.98        25.97 o                         
   7   2   2        235.51        199.09        30.90 o                         
   8   2   2        468.88        498.86        51.09 o                         
  -9   3   2       2141.82       2690.73        88.00 o                         
  -8   3   2       2995.24       3361.07       118.73 o                         
  -7   3   2         94.52        116.20        29.68 o                         
  -6   3   2         91.55         59.37        19.24 o                         
  -5   3   2       1895.73       1835.91        95.23 o                         
  -4   3   2      10684.14      10739.50       101.40 o                         
  -3   3   2        680.99        702.21        17.31 o                         
  -2   3   2       2705.89       3048.94        53.18 o                         
  -1   3   2       8298.43       7672.61        65.57 o                         
   0   3   2          5.03         12.37         5.25 o                         
   1   3   2       9454.99      10817.79        99.82 o                         
   2   3   2        225.43        182.88         8.66 o                         
   3   3   2       8673.03       8458.73       238.70 o                         
   4   3   2      11124.35      10553.84       321.56 o                         
   5   3   2        119.28        111.81        16.08 o                         
   6   3   2       1090.67        982.00        34.46 o                         
   7   3   2         74.88         90.14        43.29 o                         
   8   3   2       5304.08       6512.50       259.72 o                         
  -9   4   2        667.12        771.40        54.91 o                         
  -8   4   2       2861.87       3121.98       299.30 o                         
  -7   4   2        779.49        794.25        45.76 o                         
  -6   4   2       1117.71        940.74        25.32 o                         
  -5   4   2       4764.91       4424.04        55.89 o                         
  -4   4   2      16719.53      16585.52       157.49 o                         
  -3   4   2        200.39        208.25        12.24 o                         
  -2   4   2         18.03          4.50         9.50 o                         
  -1   4   2      17241.24      19085.78       272.09 o                         
   0   4   2       4046.88       4557.00        40.11 o                         
   1   4   2       8142.21       8518.79        70.69 o                         
   2   4   2       7107.98       7575.20        80.39 o                         
   3   4   2       1249.45       1183.97        21.03 o                         
   4   4   2        335.43        324.44        27.21 o                         
   5   4   2       4370.63       4464.44       149.65 o                         
   6   4   2         96.64        114.89        21.81 o                         
   7   4   2       1544.03       1659.85        95.23 o                         
   8   4   2        479.51        479.69        58.57 o                         
  -8   5   2        641.65        652.95       185.52 o                         
  -7   5   2         30.21          8.13        48.23 o                         
  -6   5   2       1801.80       1695.34        40.41 o                         
  -5   5   2       1439.44       1348.20        27.34 o                         
  -4   5   2        826.86        841.00        20.13 o                         
  -3   5   2      17892.16      18485.90       165.11 o                         
  -2   5   2       3985.01       4286.94        54.42 o                         
  -1   5   2        180.88        214.54        11.13 o                         
   0   5   2         51.42         48.94         7.73 o                         
   1   5   2      10221.34      10687.27        86.98 o                         
   2   5   2       3285.91       3327.38        45.76 o                         
   3   5   2       1437.38       1494.53        96.47 o                         
   4   5   2       2584.81       2430.29        38.48 o                         
   5   5   2         10.49         18.27        17.31 o                         
   6   5   2       8273.03       7291.26       284.46 o                         
   7   5   2        394.41        465.83       131.10 o                         
  -8   6   2       1153.09        980.19        85.34 o                         
  -7   6   2       2967.26       2981.73        73.21 o                         
  -6   6   2       3411.59       3237.96        65.57 o                         
  -5   6   2        176.29        147.53        17.81 o                         
  -4   6   2       2760.19       2617.30        66.79 o                         
  -3   6   2       8493.04       8688.66       189.23 o                         
  -2   6   2      15807.30      17162.81       150.89 o                         
  -1   6   2       2307.15       2448.83        29.73 o                         
   0   6   2        839.20        957.27        17.23 o                         
   1   6   2       4064.54       4170.14        44.37 o                         
   2   6   2       1538.61       1527.37        59.37 o                         
   3   6   2       6532.43       6463.12        79.57 o                         
   4   6   2          1.55        -13.03        13.03 o                         
   5   6   2          7.33         41.20        26.54 o                         
   6   6   2        953.62        748.99        42.07 o                         
   7   6   2       1046.86        935.41       220.15 o                         
  -7   7   2         14.70        -12.79        35.57 o                         
  -6   7   2        185.29        155.65        35.19 o                         
  -5   7   2       1379.34       1290.24        35.57 o                         
  -4   7   2       4912.80       5084.48       110.07 o                         
  -3   7   2        624.37        596.18        33.39 o                         
  -2   7   2       3959.72       4012.74        59.37 o                         
  -1   7   2       7944.62       8645.37       108.84 o                         
   0   7   2       4800.93       5455.44        61.22 o                         
   1   7   2        530.92        504.82        18.30 o                         
   2   7   2       1088.60        970.33        43.29 o                         
   3   7   2        538.26        510.73        65.55 o                         
   4   7   2        401.63        354.11        32.01 o                         
   5   7   2       7842.05       7613.35       144.29 o                         
   6   7   2        207.67        189.78        39.75 o                         
  -7   8   2         72.95         97.32        68.02 o                         
  -6   8   2        214.44        143.67        37.10 o                         
  -5   8   2       1848.57       1906.17        70.50 o                         
  -4   8   2         72.44         75.40        43.29 o                         
  -3   8   2       1402.25       1380.52        42.83 o                         
  -2   8   2        203.24        223.39        24.30 o                         
  -1   8   2        141.74        192.85        17.23 o                         
   0   8   2       3281.38       3479.54        53.33 o                         
   1   8   2        136.65        109.89        16.55 o                         
   2   8   2         90.25        105.78        19.61 o                         
   3   8   2        138.36        120.33        18.30 o                         
   4   8   2       1674.37       1652.86        57.64 o                         
   5   8   2          5.11         76.44        36.23 o                         
   6   8   2        108.27         13.13        64.31 o                         
  -6   9   2        241.17        236.61        75.44 o                         
  -5   9   2        405.35        383.46        48.23 o                         
  -4   9   2        518.41        449.38        32.16 o                         
  -3   9   2       2013.61       1932.12        74.21 o                         
  -2   9   2       3585.22       3898.13       100.18 o                         
  -1   9   2        859.93        760.76        34.46 o                         
   0   9   2        746.43        805.03        49.47 o                         
   1   9   2         49.97         63.90        20.13 o                         
   2   9   2        118.38         82.19        19.24 o                         
   3   9   2       2678.79       2727.58       148.41 o                         
   4   9   2        115.85        177.21        46.13 o                         
   5   9   2       3316.78       3217.79       100.47 o                         
  -5  10   2         12.59         66.79        39.77 o                         
  -4  10   2       2341.36       2315.38        60.17 o                         
  -3  10   2       1112.04       1039.80        42.19 o                         
  -2  10   2        347.64        317.00        45.76 o                         
  -1  10   2       2521.71       2664.57        68.02 o                         
   0  10   2         47.29         88.97        25.54 o                         
   1  10   2       2335.00       2452.62        59.87 o                         
   2  10   2        525.09        555.53        61.19 o                         
   3  10   2       1789.35       1815.45        80.39 o                         
   4  10   2         49.97         67.10        48.08 o                         
  -3  11   2        267.88        339.07        39.58 o                         
  -2  11   2        897.48        861.10        48.73 o                         
  -1  11   2         23.52         10.15        32.01 o                         
   0  11   2        552.78        582.86        45.76 o                         
   1  11   2          0.33        -40.56        81.63 o                         
   2  11   2        175.21        160.78        52.47 o                         
  -9   1   3        307.20        373.12       113.78 o                         
  -8   1   3        755.76        841.23       111.31 o                         
  -7   1   3        427.71        410.08       124.91 o                         
  -6   1   3       2570.16       2756.98        50.36 o                         
  -5   1   3       1055.69        927.58        20.77 o                         
  -4   1   3       5872.17       6098.85        64.08 o                         
  -3   1   3        957.57       1042.30        21.03 o                         
  -2   1   3      14977.15      14092.83       181.81 o                         
  -1   1   3       5539.11       5640.05        64.31 o                         
   0   1   3      29237.22      29005.36       385.88 o                         
   1   1   3       1640.54       1651.19        79.15 o                         
   2   1   3       7669.66       7790.55       192.94 o                         
   3   1   3       9979.33       9910.10        84.37 o                         
   4   1   3       2440.72       2297.21        76.68 o                         
   5   1   3       5167.32       5602.82       150.89 o                         
   6   1   3          0.39         -7.42        18.30 o                         
   7   1   3       7006.24       8058.75       140.40 o                         
   8   1   3        117.76         78.04        42.61 o                         
  -9   2   3         13.23        116.05        51.58 o                         
  -8   2   3       1846.64       1999.65        71.46 o                         
  -7   2   3        566.07        515.63        29.12 o                         
  -6   2   3       4484.29       4498.16       117.49 o                         
  -5   2   3       2493.37       2348.63        32.04 o                         
  -4   2   3       8911.25       8859.09       197.88 o                         
  -3   2   3       2885.77       2843.48        33.81 o                         
  -2   2   3       5050.97       4944.61       154.60 o                         
  -1   2   3      14357.83      14317.13       259.72 o                         
   0   2   3       6970.34       7136.57       164.49 o                         
   1   2   3         50.15         90.64        14.84 o                         
   2   2   3         19.22         10.39         8.23 o                         
   3   2   3      13353.08      13365.94       180.57 o                         
   4   2   3        242.10        230.18        22.26 o                         
   5   2   3        563.44        426.62        22.26 o                         
   6   2   3         26.77         23.76        24.30 o                         
   7   2   3        496.95        490.85        38.34 o                         
   8   2   3          2.55         21.89        46.13 o                         
  -9   3   3       1519.22       1753.60        76.72 o                         
  -8   3   3        245.85        255.04        38.00 o                         
  -7   3   3        366.65        300.35        58.13 o                         
  -6   3   3         38.06         45.87        19.00 o                         
  -5   3   3         43.22         58.63        32.16 o                         
  -4   3   3       5321.22       5383.46        54.14 o                         
  -3   3   3      16522.83      15978.00       148.55 o                         
  -2   3   3       3401.98       3583.36        38.34 o                         
  -1   3   3       2806.04       3052.38        29.73 o                         
   0   3   3       5445.95       5628.43        48.14 o                         
   1   3   3       2136.01       2212.53        43.29 o                         
   2   3   3        397.40        385.88        16.00 o                         
   3   3   3         10.27         24.03        10.81 o                         
   4   3   3       1303.66       1275.42        21.94 o                         
   5   3   3       3846.71       2954.59        52.38 o                         
   6   3   3       1866.08       1577.04        60.60 o                         
   7   3   3         54.61         47.00        36.23 o                         
   8   3   3        524.89        686.14        62.07 o                         
  -9   4   3         67.16         54.37        47.89 o                         
  -8   4   3       8177.46       9225.26       184.28 o                         
  -7   4   3        214.89        164.86        47.00 o                         
  -6   4   3       3875.22       3866.60        97.71 o                         
  -5   4   3         45.87         28.45        18.55 o                         
  -4   4   3      14789.91      14844.23       265.91 o                         
  -3   4   3       8009.97       8180.80       178.10 o                         
  -2   4   3       3273.98       3312.63        56.89 o                         
  -1   4   3       1641.11       1819.08        22.54 o                         
   0   4   3         13.34         13.60        11.13 o                         
   1   4   3      29168.77      31905.92       400.72 o                         
   2   4   3        552.30        565.10        33.39 o                         
   3   4   3       2556.17       2728.20        56.89 o                         
   4   4   3        421.65        422.48        45.76 o                         
   5   4   3       3854.64       3799.60       330.22 o                         
   6   4   3        350.06        245.99        34.05 o                         
   7   4   3         17.87        -12.37        43.29 o                         
  -8   5   3          4.22          4.53        51.04 o                         
  -7   5   3        760.46        756.56        38.36 o                         
  -6   5   3        357.64        317.83        27.21 o                         
  -5   5   3       2556.61       2374.86        48.60 o                         
  -4   5   3       2117.63       1981.63        32.32 o                         
  -3   5   3       2061.48       1944.56        30.92 o                         
  -2   5   3       2330.16       2473.05        51.94 o                         
  -1   5   3       6711.46       7070.94        80.39 o                         
   0   5   3       7537.08       7812.83       139.76 o                         
   1   5   3       9330.11       9500.12       225.09 o                         
   2   5   3          1.25         -4.95        19.24 o                         
   3   5   3       1705.95       1749.41        39.21 o                         
   4   5   3      11225.03      11395.49       156.18 o                         
   5   5   3       2455.44       2291.77        61.81 o                         
   6   5   3       1264.02       1030.77        54.22 o                         
   7   5   3         38.52         85.50        46.33 o                         
  -8   6   3          1.69         31.90        54.42 o                         
  -7   6   3       2560.61       2497.23       133.57 o                         
  -6   6   3       6763.81       6708.71       116.21 o                         
  -5   6   3        670.82        640.80        26.24 o                         
  -4   6   3        488.89        476.00        29.68 o                         
  -3   6   3       6025.32       6056.97       101.42 o                         
  -2   6   3       3064.00       3175.34        40.81 o                         
  -1   6   3       1645.18       1708.17        24.30 o                         
   0   6   3       5933.36       6353.36        62.97 o                         
   1   6   3        961.40        919.15        18.30 o                         
   2   6   3       7950.54       7572.36        91.22 o                         
   3   6   3       5506.10       5357.66        86.46 o                         
   4   6   3        340.93        347.24        28.37 o                         
   5   6   3         80.58         76.24        44.52 o                         
   6   6   3       2382.29       2158.25        77.26 o                         
   7   6   3         27.15         54.11        72.97 o                         
  -7   7   3        699.75        578.88        43.96 o                         
  -6   7   3        312.96        241.50        69.26 o                         
  -5   7   3        146.39         91.09        38.34 o                         
  -4   7   3         21.88         22.26        16.47 o                         
  -3   7   3       2045.92       1955.15        75.44 o                         
  -2   7   3       5873.22       6064.52       143.47 o                         
  -1   7   3        540.92        513.24        19.00 o                         
   0   7   3        435.14        475.59        16.55 o                         
   1   7   3        883.68        868.28        20.99 o                         
   2   7   3      12146.02      12456.25       145.41 o                         
   3   7   3       4439.83       4558.54        92.76 o                         
   4   7   3         15.41         16.52        27.07 o                         
   5   7   3        218.32        185.08        31.34 o                         
   6   7   3       2130.29       1757.78       142.23 o                         
  -7   8   3       2598.02       2450.74        95.02 o                         
  -6   8   3        615.69        576.31        42.05 o                         
  -5   8   3       9914.07       9804.89       157.94 o                         
  -4   8   3        793.49        771.63        34.07 o                         
  -3   8   3       1390.06       1384.64        79.15 o                         
  -2   8   3       4913.61       5184.30        85.49 o                         
  -1   8   3       4603.87       4813.03        73.58 o                         
   0   8   3       4161.55       4553.54       228.80 o                         
   1   8   3       4568.17       4568.66        66.40 o                         
   2   8   3       4233.16       4218.58        67.95 o                         
   3   8   3         88.04         66.29        30.57 o                         
   4   8   3       6962.13       7433.38       205.31 o                         
   5   8   3        652.41        496.36        46.84 o                         
  -6   9   3         82.64        129.41        91.52 o                         
  -5   9   3        689.28        650.55        44.52 o                         
  -4   9   3        737.24        684.85        40.81 o                         
  -3   9   3       3049.90       3137.28        67.32 o                         
  -2   9   3        272.64        324.28        28.37 o                         
  -1   9   3        430.17        462.15        28.82 o                         
   0   9   3       3940.27       4116.13        90.28 o                         
   1   9   3        678.18        621.43        33.39 o                         
   2   9   3       1972.66       1923.88        77.92 o                         
   3   9   3        253.76        301.07        87.81 o                         
   4   9   3          9.09         31.75        37.57 o                         
  -4  10   3       1253.35       1175.27        46.84 o                         
  -3  10   3       5678.79       6164.95       171.91 o                         
  -2  10   3        906.98        821.63        38.43 o                         
  -1  10   3        886.34        983.23        80.39 o                         
   0  10   3       2456.77       2597.12        66.19 o                         
   1  10   3       1678.83       1681.96        67.32 o                         
   2  10   3       3778.92       3967.57       113.65 o                         
   3  10   3       2323.95       2357.77        94.40 o                         
  -2  11   3       2208.20       2225.19       113.78 o                         
  -1  11   3       5978.11       6552.89       152.14 o                         
   0  11   3        578.99        648.76        58.56 o                         
   1  11   3       2161.00       2155.08        89.05 o                         
  -9   0   4       6238.32       7779.34       274.57 o                         
  -8   0   4         19.17         -4.95        44.52 o                         
  -7   0   4       1049.18        977.06        61.84 o                         
  -6   0   4         95.74        133.57        32.16 o                         
  -5   0   4      31361.05      31602.19       378.45 o                         
  -4   0   4       3612.69       3727.65        71.73 o                         
  -3   0   4       1057.70        907.80        24.74 o                         
  -2   0   4       6384.40       6305.10        94.00 o                         
  -1   0   4       1926.43       1790.86        32.16 o                         
   0   0   4      11838.65      10035.23       126.15 o                         
   1   0   4        519.09        566.45        14.84 o                         
   2   0   4       2944.50       3136.47        42.05 o                         
   3   0   4       7673.07       7633.40        94.00 o                         
   4   0   4      18596.39      18784.21       262.20 o                         
   5   0   4       1880.52       1679.55        51.94 o                         
   6   0   4         76.18         66.79        34.63 o                         
   7   0   4       2628.22       2921.27        96.47 o                         
   8   0   4        487.13        482.34        74.21 o                         
  -9   1   4        443.54        481.71        48.08 o                         
  -8   1   4       1503.05       1464.49        53.33 o                         
  -7   1   4         14.16         23.91        23.56 o                         
  -6   1   4       3230.68       3317.25        51.04 o                         
  -5   1   4       1626.39       1563.16        27.82 o                         
  -4   1   4       4907.89       4846.19        59.37 o                         
  -3   1   4       3105.05       3213.27        64.31 o                         
  -2   1   4       6224.87       6090.78        60.17 o                         
  -1   1   4       6366.18       5771.35        54.14 o                         
   0   1   4        162.19        179.75         8.75 o                         
   1   1   4         15.15          2.47        17.31 o                         
   2   1   4         11.04          8.66         8.66 o                         
   3   1   4      10625.94      10747.80        87.24 o                         
   4   1   4       6117.93       6027.13        75.44 o                         
   5   1   4         13.47          0.00        15.74 o                         
   6   1   4        280.54        248.76        56.89 o                         
   7   1   4        644.58        684.26        75.44 o                         
   8   1   4       3496.42       4491.78       167.91 o                         
  -9   2   4         11.50        -28.14        56.89 o                         
  -8   2   4         27.72         63.03        94.00 o                         
  -7   2   4      12713.97      14488.88       260.61 o                         
  -6   2   4        495.03        416.63        29.68 o                         
  -5   2   4       3095.05       3129.74        46.67 o                         
  -4   2   4       3703.37       3583.05        64.31 o                         
  -3   2   4      18552.13      18227.25       406.90 o                         
  -2   2   4       8309.57       8298.59        92.76 o                         
  -1   2   4          9.79          8.66        14.84 o                         
   0   2   4       1485.76       1479.12        16.55 o                         
   1   2   4       1045.12        958.03        13.60 o                         
   2   2   4      28206.60      28179.51       224.28 o                         
   3   2   4       1089.10       1063.44        33.39 o                         
   4   2   4       1161.67       1105.86        20.77 o                         
   5   2   4       5316.49       4829.53        72.19 o                         
   6   2   4       1919.19       1627.98        43.73 o                         
   7   2   4        490.22        505.83        86.57 o                         
  -9   3   4         90.86         89.00        48.14 o                         
  -8   3   4       3923.50       3936.81       173.15 o                         
  -7   3   4          4.84         17.12        31.46 o                         
  -6   3   4        195.87        221.33        30.92 o                         
  -5   3   4        524.95        492.85        44.52 o                         
  -4   3   4       3218.40       2999.28        54.42 o                         
  -3   3   4      18940.08      18664.75       185.30 o                         
  -2   3   4        674.44        675.28        13.03 o                         
  -1   3   4        336.03        311.26        16.08 o                         
   0   3   4       2217.30       2430.71        58.13 o                         
   1   3   4      54372.81      53288.40       417.70 o                         
   2   3   4       2737.66       2805.26        35.06 o                         
   3   3   4       1243.33       1264.11        30.27 o                         
   4   3   4       2713.07       2715.35        60.60 o                         
   5   3   4       3185.63       3041.60        46.33 o                         
   6   3   4       8782.33       8524.70       274.57 o                         
   7   3   4          0.49         19.27        37.57 o                         
  -9   4   4         45.07         27.44        80.39 o                         
  -8   4   4       1651.19       1850.60       144.70 o                         
  -7   4   4        926.12        870.70        44.52 o                         
  -6   4   4       6784.70       7055.62       126.15 o                         
  -5   4   4       3176.49       3016.23        51.09 o                         
  -4   4   4       2708.01       2503.98        35.62 o                         
  -3   4   4       3385.99       3345.84        38.36 o                         
  -2   4   4       7087.02       7004.40        64.31 o                         
  -1   4   4          9.14          8.66         8.75 o                         
   0   4   4       2805.59       2934.67        30.57 o                         
   1   4   4       2617.50       2672.57        60.60 o                         
   2   4   4         16.70         27.48        15.45 o                         
   3   4   4       7620.40       8089.24       239.94 o                         
   4   4   4       2122.23       2207.19        70.50 o                         
   5   4   4        350.11        323.14        34.07 o                         
   6   4   4          5.12         12.14        38.36 o                         
   7   4   4       1076.26       1037.08        79.15 o                         
  -8   5   4         10.39          9.89        38.48 o                         
  -7   5   4        443.45        372.93        37.83 o                         
  -6   5   4       2332.37       2272.19        95.23 o                         
  -5   5   4       1026.22        921.19        32.16 o                         
  -4   5   4       3728.06       3576.83        96.47 o                         
  -3   5   4       1377.08       1277.74        42.05 o                         
  -2   5   4       1664.20       1567.04        29.68 o                         
  -1   5   4      20895.71      21917.44       218.91 o                         
   0   5   4       1439.68       1695.11        59.37 o                         
   1   5   4        387.40        313.59        30.92 o                         
   2   5   4        211.11        228.09        24.30 o                         
   3   5   4       7987.30       8186.65       113.50 o                         
   4   5   4       2631.51       2669.21        57.19 o                         
   5   5   4       1351.88       1301.15       107.60 o                         
   6   5   4       1627.53       1411.50        64.08 o                         
   7   5   4         95.18        153.28        81.63 o                         
  -8   6   4       1126.52       1098.19       116.26 o                         
  -7   6   4         57.10         97.53        35.87 o                         
  -6   6   4       1178.49       1090.35        39.75 o                         
  -5   6   4       5114.21       4633.62       241.17 o                         
  -4   6   4       6326.59       5923.79       179.33 o                         
  -3   6   4          5.11          2.47        12.37 o                         
  -2   6   4          5.49        -10.91        14.18 o                         
  -1   6   4       2072.50       2110.23        30.90 o                         
   0   6   4        936.25        991.18        33.39 o                         
   1   6   4        226.99        232.78        16.08 o                         
   2   6   4        780.17        736.52        37.10 o                         
   3   6   4         67.11         51.94        26.24 o                         
   4   6   4        433.18        405.54        53.18 o                         
   5   6   4        170.54        136.72        27.88 o                         
   6   6   4        518.33        398.76        51.94 o                         
  -7   7   4        561.55        595.67        47.13 o                         
  -6   7   4        110.05         87.04        43.29 o                         
  -5   7   4         11.22         81.48        53.18 o                         
  -4   7   4        483.76        504.10        53.18 o                         
  -3   7   4       3175.67       3297.97        51.58 o                         
  -2   7   4       6301.66       6655.23        86.57 o                         
  -1   7   4        276.51        252.94        14.96 o                         
   0   7   4       5593.37       5825.52        78.65 o                         
   1   7   4        725.02        689.75        17.23 o                         
   2   7   4       2040.34       1888.08        56.34 o                         
   3   7   4       1966.35       1882.96        64.31 o                         
   4   7   4       1032.15        954.32        42.19 o                         
   5   7   4       1168.88       1257.75        61.63 o                         
   6   7   4        473.13        321.71        51.04 o                         
  -7   8   4       1165.82       1130.48       117.49 o                         
  -6   8   4         54.82         34.50        32.32 o                         
  -5   8   4        568.27        478.46        32.32 o                         
  -4   8   4         28.56         32.34        23.56 o                         
  -3   8   4        933.99        841.40        33.09 o                         
  -2   8   4       1877.65       2027.93        74.21 o                         
  -1   8   4        200.67        203.38        22.84 o                         
   0   8   4        104.02         78.01        27.21 o                         
   1   8   4        221.56        188.66        24.74 o                         
   2   8   4       2024.81       2028.95        58.57 o                         
   3   8   4          2.56         33.59        32.01 o                         
   4   8   4         46.00         12.86        41.16 o                         
   5   8   4          6.21         -9.94        58.13 o                         
  -6   9   4          9.70         48.10        39.32 o                         
  -5   9   4         52.89         -3.18        48.23 o                         
  -4   9   4       3235.37       3274.13       105.13 o                         
  -3   9   4         34.53         77.18        26.06 o                         
  -2   9   4       4290.47       4555.74        79.22 o                         
  -1   9   4        228.98        317.10        33.23 o                         
   0   9   4       8815.83       9608.40       156.53 o                         
   1   9   4        302.46        299.21        33.33 o                         
   2   9   4       4392.25       4765.10       136.05 o                         
   3   9   4       2274.72       2258.25        76.01 o                         
   4   9   4        295.57        301.07        63.08 o                         
  -4  10   4       3020.42       3091.33        77.11 o                         
  -3  10   4          4.57        -12.37        29.68 o                         
  -2  10   4        407.97        387.77        38.34 o                         
  -1  10   4        629.69        658.95        37.57 o                         
   0  10   4        101.33         57.73        41.08 o                         
   1  10   4        623.58        644.38       121.20 o                         
   2  10   4        234.30        353.59       129.86 o                         
   3  10   4       1259.30       1308.71       100.18 o                         
  -2  11   4        775.32        805.01        47.13 o                         
  -1  11   4        180.95        194.93        41.08 o                         
   0  11   4        863.33        891.75        58.78 o                         
  -9   1   5       1722.70       1814.37        76.68 o                         
  -8   1   5         30.21          9.89        51.94 o                         
  -7   1   5       3080.53       3463.27       163.25 o                         
  -6   1   5          4.42         10.39        19.40 o                         
  -5   1   5       3917.65       3946.26        76.68 o                         
  -4   1   5       4323.87       4435.61       101.42 o                         
  -3   1   5         34.74         30.09        10.06 o                         
  -2   1   5      12715.93      12350.81       183.04 o                         
  -1   1   5        116.03        113.25         6.36 o                         
   0   1   5      34132.09      33098.34       670.33 o                         
   1   1   5          5.24         -7.00         7.00 o                         
   2   1   5      11139.23      11402.20        93.56 o                         
   3   1   5        338.76        312.95        12.24 o                         
   4   1   5       2895.23       2915.10        45.48 o                         
   5   1   5       2802.87       2614.59        54.22 o                         
   6   1   5         28.42        -19.02        25.32 o                         
   7   1   5       2737.69       2690.19       184.28 o                         
  -9   2   5        879.95        784.00        71.82 o                         
  -8   2   5       4523.70       5039.68       129.11 o                         
  -7   2   5        606.77        628.53        58.13 o                         
  -6   2   5       1791.62       1762.55        44.84 o                         
  -5   2   5       3051.26       2910.82        70.50 o                         
  -4   2   5      10458.10      10624.50       100.32 o                         
  -3   2   5        144.86        172.98        12.37 o                         
  -2   2   5       4740.72       4639.83        55.66 o                         
  -1   2   5         10.09         22.76         9.89 o                         
   0   2   5        106.19        101.42         7.73 o                         
   1   2   5       5111.47       4931.98        68.02 o                         
   2   2   5         46.16         49.78        16.08 o                         
   3   2   5        126.21        101.67         9.89 o                         
   4   2   5        930.60        912.74        30.92 o                         
   5   2   5        595.08        640.37        29.58 o                         
   6   2   5        942.94        747.68        71.73 o                         
   7   2   5         90.18         47.04        46.84 o                         
  -9   3   5        553.61        595.07        55.07 o                         
  -8   3   5       1173.37        937.07        91.52 o                         
  -7   3   5       1939.04       1910.50        76.68 o                         
  -6   3   5         95.10        102.14        28.45 o                         
  -5   3   5        140.90        108.50        16.85 o                         
  -4   3   5        533.21        443.77        17.31 o                         
  -3   3   5          9.28         38.52        11.87 o                         
  -2   3   5      10352.75      10729.99       106.36 o                         
  -1   3   5      10965.08      10975.94       158.31 o                         
   0   3   5       1606.80       1612.64        33.39 o                         
   1   3   5       2333.52       2419.84        47.00 o                         
   2   3   5       3557.81       3634.06        52.81 o                         
   3   3   5        109.88         90.30        19.61 o                         
   4   3   5         33.31         13.34        18.73 o                         
   5   3   5        102.02         31.89        31.48 o                         
   6   3   5        108.02        128.12        42.61 o                         
   7   3   5       1838.78       2089.22       102.65 o                         
  -9   4   5        207.28         34.63       108.84 o                         
  -8   4   5        438.34        391.60        45.07 o                         
  -7   4   5        490.54        393.21        34.63 o                         
  -6   4   5      10210.50      10758.82       291.88 o                         
  -5   4   5        105.16         72.69        28.45 o                         
  -4   4   5       7491.28       7319.24       211.49 o                         
  -3   4   5       3671.95       3406.87        74.21 o                         
  -2   4   5      10970.16      11129.86       205.31 o                         
  -1   4   5       1632.98       1854.38        61.84 o                         
   0   4   5         93.36         96.04         9.50 o                         
   1   4   5          9.40          9.40        13.03 o                         
   2   4   5       1244.66       1164.92        38.34 o                         
   3   4   5       8232.10       8556.58       129.87 o                         
   4   4   5       1266.10       1295.77        51.58 o                         
   5   4   5        285.78        212.23        31.48 o                         
   6   4   5       3926.48       3432.10       106.65 o                         
   7   4   5         86.42        111.82        66.79 o                         
  -8   5   5       1912.98       1800.06        74.66 o                         
  -7   5   5       2422.02       2438.84       221.38 o                         
  -6   5   5       1100.45       1090.89        85.34 o                         
  -5   5   5         69.83         43.04        20.58 o                         
  -4   5   5         20.64         30.98        16.55 o                         
  -3   5   5      10199.20       9422.87       263.43 o                         
  -2   5   5       3594.25       3528.52        77.92 o                         
  -1   5   5       4043.16       4486.96        52.12 o                         
   0   5   5        237.47        205.45        12.37 o                         
   1   5   5       5288.04       5242.60       111.31 o                         
   2   5   5       8026.19       8091.53       106.52 o                         
   3   5   5       3890.43       3965.75       103.89 o                         
   4   5   5        172.00        116.16        33.39 o                         
   5   5   5         70.54        110.14        32.01 o                         
   6   5   5       1456.12       1224.13        64.64 o                         
  -8   6   5       1088.74        974.14        64.31 o                         
  -7   6   5        793.62        711.96        42.83 o                         
  -6   6   5         39.64          5.40        29.68 o                         
  -5   6   5       6833.37       6405.65       213.96 o                         
  -4   6   5       7300.86       6807.69       291.88 o                         
  -3   6   5        156.78        168.30        19.00 o                         
  -2   6   5        110.69        123.02        16.08 o                         
  -1   6   5       3306.15       3323.33        47.22 o                         
   0   6   5         53.91         40.75        10.06 o                         
   1   6   5       4702.64       4430.24        86.62 o                         
   2   6   5       1018.21        967.07        61.84 o                         
   3   6   5          5.52        -26.54        26.54 o                         
   4   6   5       3643.95       3856.59        84.64 o                         
   5   6   5       3049.10       3136.54        78.21 o                         
   6   6   5         16.26        -41.08        41.08 o                         
  -7   7   5        335.45        319.40        40.23 o                         
  -6   7   5        535.64        423.41        38.36 o                         
  -5   7   5       3889.13       3423.67       196.65 o                         
  -4   7   5       1267.26       1180.17        36.61 o                         
  -3   7   5         22.98         22.39        16.00 o                         
  -2   7   5         51.51         78.65        17.23 o                         
  -1   7   5       1805.41       1879.66        34.07 o                         
   0   7   5      10176.79      10649.42       127.06 o                         
   1   7   5       2857.77       2829.11        96.47 o                         
   2   7   5         75.01         75.33        28.50 o                         
   3   7   5        386.94        355.73        50.71 o                         
   4   7   5       4102.16       4381.17        99.80 o                         
   5   7   5       1316.24       1281.23        66.67 o                         
  -6   8   5       1103.17        999.55        71.73 o                         
  -5   8   5       4391.55       4287.16       268.38 o                         
  -4   8   5       1052.21        988.63        40.26 o                         
  -3   8   5       9902.50      10599.48       161.96 o                         
  -2   8   5        928.09        859.48        58.13 o                         
  -1   8   5        221.18        194.41        18.73 o                         
   0   8   5       1821.61       1753.00        43.31 o                         
   1   8   5        709.82        681.50        37.57 o                         
   2   8   5       2202.78       2096.22        59.16 o                         
   3   8   5       2821.25       3063.18       187.99 o                         
   4   8   5        108.28         97.99        35.58 o                         
  -5   9   5        813.09        801.34        68.02 o                         
  -4   9   5        260.57        223.29        42.05 o                         
  -3   9   5         54.76         38.30        50.71 o                         
  -2   9   5       4007.86       4540.05       173.15 o                         
  -1   9   5       1633.36       1737.35        51.58 o                         
   0   9   5        863.85        878.40        45.38 o                         
   1   9   5        134.27        165.02        38.34 o                         
   2   9   5       1945.66       1932.23        58.11 o                         
   3   9   5        105.17        111.90        42.07 o                         
  -4  10   5       1246.70       1198.74        49.64 o                         
  -3  10   5        553.29        542.40        69.26 o                         
  -2  10   5        149.70         71.89       105.13 o                         
  -1  10   5       2915.99       3199.99        95.02 o                         
   0  10   5          5.81          1.98        39.09 o                         
   1  10   5       1488.99       1352.45        91.52 o                         
   2  10   5        393.67        445.55        65.30 o                         
  -9   0   6        152.91         81.63        84.10 o                         
  -8   0   6       2357.20       2473.56       133.57 o                         
  -7   0   6      13985.84      15353.38       333.93 o                         
  -6   0   6        320.01        333.93        29.68 o                         
  -5   0   6       3280.11       3371.46        79.15 o                         
  -4   0   6       3321.44       3188.42        51.94 o                         
  -3   0   6      14455.86      14262.54       205.31 o                         
  -2   0   6         70.47         84.10        14.84 o                         
  -1   0   6       3530.97       3326.94        51.94 o                         
   0   0   6       7726.27       7700.19        98.94 o                         
   1   0   6       2001.81       1954.11        32.16 o                         
   2   0   6      19410.43      19511.43       215.20 o                         
   3   0   6       2165.83       2228.68        47.00 o                         
   4   0   6        452.50        504.61        37.10 o                         
   5   0   6       8992.33       9154.64       212.73 o                         
   6   0   6        769.73        620.86        56.89 o                         
   7   0   6        327.22        546.66       133.57 o                         
  -9   1   6         99.98          0.04        56.66 o                         
  -8   1   6       3724.05       4111.63       118.90 o                         
  -7   1   6        148.86        147.08        54.42 o                         
  -6   1   6        843.81        758.20        43.29 o                         
  -5   1   6        180.49        179.41        13.48 o                         
  -4   1   6       8136.50       8124.18        83.74 o                         
  -3   1   6      11125.29      11068.02       190.46 o                         
  -2   1   6       2301.52       2250.92        29.58 o                         
  -1   1   6          5.80          4.64         6.36 o                         
   0   1   6       3297.09       3312.45       121.20 o                         
   1   1   6      14740.37      14438.50       131.10 o                         
   2   1   6        340.08        355.12        13.03 o                         
   3   1   6        281.46        288.43        13.03 o                         
   4   1   6          3.00         15.53        14.61 o                         
   5   1   6        994.48        980.81        40.23 o                         
   6   1   6       2613.38       2370.63        80.64 o                         
   7   1   6          0.50          8.98        58.49 o                         
  -9   2   6        524.78        554.48        67.41 o                         
  -8   2   6          1.18          5.77        39.32 o                         
  -7   2   6        192.54        169.63        44.52 o                         
  -6   2   6       1065.07       1024.20        31.46 o                         
  -5   2   6      12321.86      12578.50       152.29 o                         
  -4   2   6        721.00        673.09       100.18 o                         
  -3   2   6        118.96        139.73        13.03 o                         
  -2   2   6      18003.70      18285.93       218.91 o                         
  -1   2   6       5907.24       6104.52       102.65 o                         
   0   2   6       1202.60       1146.88        18.30 o                         
   1   2   6        179.67        201.89        23.50 o                         
   2   2   6        976.26       1008.45        30.92 o                         
   3   2   6       5790.08       5846.79        66.46 o                         
   4   2   6       5812.35       5963.30        80.39 o                         
   5   2   6        769.32        825.42        65.55 o                         
   6   2   6          0.71        -30.84        40.73 o                         
  -9   3   6        277.08        302.59        56.89 o                         
  -8   3   6        697.05        621.39        59.89 o                         
  -7   3   6        208.68        138.79        51.94 o                         
  -6   3   6      12383.96      12675.44       171.67 o                         
  -5   3   6       1550.89       1544.32        32.93 o                         
  -4   3   6       1013.66        973.95        27.34 o                         
  -3   3   6       2324.18       2251.33        36.61 o                         
  -2   3   6       8692.47       8445.43        79.55 o                         
  -1   3   6      43777.91      44669.36       397.08 o                         
   0   3   6       1792.81       1660.11        27.07 o                         
   1   3   6       8936.98       8622.97        96.78 o                         
   2   3   6        170.96        147.21        17.81 o                         
   3   3   6      19034.64      20461.14       278.80 o                         
   4   3   6       5535.04       5757.32       110.47 o                         
   5   3   6         53.56        -13.30        49.47 o                         
   6   3   6        580.14        533.65        53.88 o                         
  -9   4   6        902.85        864.66       163.25 o                         
  -8   4   6        267.18        177.91        38.36 o                         
  -7   4   6       1546.84       1583.08        56.82 o                         
  -6   4   6        321.68        305.57        28.50 o                         
  -5   4   6        595.19        613.13        25.10 o                         
  -4   4   6       5411.14       5300.74       124.91 o                         
  -3   4   6       8863.96       8964.85       105.15 o                         
  -2   4   6       1215.82       1191.64        47.00 o                         
  -1   4   6        426.91        472.66        15.74 o                         
   0   4   6       2486.03       2342.93        49.47 o                         
   1   4   6        554.04        556.94        30.92 o                         
   2   4   6       2674.74       2765.31        49.64 o                         
   3   4   6          7.74          3.22        40.81 o                         
   4   4   6        260.68        238.00        35.87 o                         
   5   4   6        940.59        874.16        58.24 o                         
   6   4   6       1985.62       1753.85        81.97 o                         
  -8   5   6       5408.31       5859.58       138.98 o                         
  -7   5   6       1118.92       1007.79        46.13 o                         
  -6   5   6        149.29        100.08        33.81 o                         
  -5   5   6          0.93         45.67        20.98 o                         
  -4   5   6       2029.66       1940.16       115.02 o                         
  -3   5   6       2500.08       2344.58       165.73 o                         
  -2   5   6        128.16        120.13        14.79 o                         
  -1   5   6       1196.82       1176.69        25.32 o                         
   0   5   6       1873.59       1746.28        27.07 o                         
   1   5   6      19425.89      19948.56       321.56 o                         
   2   5   6        318.00        325.46        27.07 o                         
   3   5   6         25.26        -29.16        63.08 o                         
   4   5   6        240.90        215.52        32.43 o                         
   5   5   6       1268.94       1393.91       166.97 o                         
   6   5   6        995.54        731.35        62.20 o                         
  -8   6   6       1554.13       1529.62        79.55 o                         
  -7   6   6       1948.67       2014.95       150.89 o                         
  -6   6   6       2338.93       2360.83        65.43 o                         
  -5   6   6         37.31         22.08        22.42 o                         
  -4   6   6        190.68        163.84        17.23 o                         
  -3   6   6       1318.37       1214.30        38.34 o                         
  -2   6   6       1153.31       1188.53        27.21 o                         
  -1   6   6         19.35         29.68        13.99 o                         
   0   6   6       1036.97        946.50        22.74 o                         
   1   6   6        117.07         74.21        23.75 o                         
   2   6   6        505.84        495.05        35.06 o                         
   3   6   6          1.24        -10.03        29.22 o                         
   4   6   6       1260.43       1086.19        55.03 o                         
   5   6   6        959.39        810.92        54.06 o                         
  -7   7   6       2233.63       2078.18        75.95 o                         
  -6   7   6        566.31        530.16        41.08 o                         
  -5   7   6        120.81         62.49        27.34 o                         
  -4   7   6       3066.66       2926.71       213.96 o                         
  -3   7   6        533.72        535.51        80.39 o                         
  -2   7   6       1944.74       1803.92        41.08 o                         
  -1   7   6        893.72        943.77        27.82 o                         
   0   7   6       9445.55       9664.65       125.79 o                         
   1   7   6         47.32        -18.25        31.48 o                         
   2   7   6       3717.29       3643.45        78.48 o                         
   3   7   6        274.42        270.61        38.81 o                         
   4   7   6        515.66        531.29        46.88 o                         
  -6   8   6         10.09         32.49        32.04 o                         
  -5   8   6        667.85        617.83        40.11 o                         
  -4   8   6         19.73         47.73        68.02 o                         
  -3   8   6         21.88         19.09        30.92 o                         
  -2   8   6        188.15        190.40        53.18 o                         
  -1   8   6          7.07         63.20        34.63 o                         
   0   8   6        174.82        181.61        34.31 o                         
   1   8   6          4.03        -28.82        28.82 o                         
   2   8   6        112.61         81.97        38.34 o                         
   3   8   6        561.78        472.55        42.31 o                         
   4   8   6        239.88        238.95        48.21 o                         
  -5   9   6       2778.71       2807.93        77.82 o                         
  -4   9   6        502.62        419.50        64.31 o                         
  -3   9   6        633.32        541.54        68.02 o                         
  -2   9   6       7215.88       8080.03       147.18 o                         
  -1   9   6       1058.99       1237.44        54.58 o                         
   0   9   6       6738.79       7260.29       274.56 o                         
   1   9   6        223.52        232.75        70.50 o                         
   2   9   6       6404.98       6889.28       153.74 o                         
  -3  10   6        366.19        339.42        38.36 o                         
  -2  10   6        255.76        205.75        94.00 o                         
  -1  10   6        548.24        654.76        54.91 o                         
   0  10   6        117.74        149.56        45.38 o                         
   1  10   6          0.63         49.71        60.60 o                         
  -9   1   7       2102.01       2526.47       101.40 o                         
  -8   1   7        149.91        115.90        47.49 o                         
  -7   1   7       8201.69       8630.25       164.63 o                         
  -6   1   7        627.72        549.45        26.54 o                         
  -5   1   7       5711.04       5686.08        77.33 o                         
  -4   1   7        528.47        528.12        20.58 o                         
  -3   1   7       2903.37       2894.81        39.09 o                         
  -2   1   7      14125.84      13733.66       150.89 o                         
  -1   1   7        149.20        332.67        24.74 o                         
   0   1   7      14624.81      14243.31       267.14 o                         
   1   1   7         90.54         91.00        11.27 o                         
   2   1   7       8545.15       8510.03        83.90 o                         
   3   1   7        173.94        153.34        23.50 o                         
   4   1   7       3401.31       3443.84        87.81 o                         
   5   1   7         96.53         91.23        44.37 o                         
   6   1   7        130.61        116.61        77.18 o                         
  -9   2   7       1225.20       1260.69        70.69 o                         
  -8   2   7         85.06        104.16        68.02 o                         
  -7   2   7        856.38        842.32        70.50 o                         
  -6   2   7       3422.66       3471.96       111.31 o                         
  -5   2   7        340.45        324.34        13.90 o                         
  -4   2   7       2407.07       2302.22        51.58 o                         
  -3   2   7       3422.63       3173.21        42.83 o                         
  -2   2   7        806.95        817.76        18.30 o                         
  -1   2   7         64.13         78.27         8.23 o                         
   0   2   7          4.79         10.72        10.06 o                         
   1   2   7       1715.86       1639.25        25.54 o                         
   2   2   7       1904.89       1820.84        28.82 o                         
   3   2   7        355.32        304.13        34.63 o                         
   4   2   7       2895.00       2942.87        74.28 o                         
   5   2   7       1073.80        955.85        58.57 o                         
   6   2   7       1874.21       1938.93        99.29 o                         
  -9   3   7        681.30        660.89        66.79 o                         
  -8   3   7        807.24        763.99        74.21 o                         
  -7   3   7        158.58        162.59        37.33 o                         
  -6   3   7       1521.72       1576.25        54.42 o                         
  -5   3   7       2893.85       2919.48        56.89 o                         
  -4   3   7          2.32        -11.54        11.54 o                         
  -3   3   7        795.10        769.53        21.40 o                         
  -2   3   7        197.88        204.98        14.79 o                         
  -1   3   7         15.99         31.50        13.03 o                         
   0   3   7       2639.57       2504.08        35.82 o                         
   1   3   7       2740.50       2711.92        77.92 o                         
   2   3   7       1203.69       1230.40        39.21 o                         
   3   3   7       2227.11       2404.12       123.68 o                         
   4   3   7       1248.31       1182.83        50.32 o                         
   5   3   7          1.26        -28.45        43.73 o                         
   6   3   7          8.73        -25.69        86.57 o                         
  -8   4   7       1025.64        937.95        81.63 o                         
  -7   4   7        443.84        434.80        46.20 o                         
  -6   4   7         39.63         22.92        26.06 o                         
  -5   4   7        746.51        776.75        27.68 o                         
  -4   4   7       6826.40       6594.04       103.89 o                         
  -3   4   7       1474.89       1340.98        27.82 o                         
  -2   4   7        427.65        421.71        18.55 o                         
  -1   4   7       4780.32       4872.84        75.44 o                         
   0   4   7        338.60        293.25        12.24 o                         
   1   4   7         20.14         18.36        14.96 o                         
   2   4   7        221.42        230.36        37.10 o                         
   3   4   7       1522.63       1553.40        56.26 o                         
   4   4   7       5033.56       5388.99       139.76 o                         
   5   4   7        304.02        258.74       140.99 o                         
  -8   5   7       1094.86       1327.99       124.91 o                         
  -7   5   7        198.98        200.13        36.61 o                         
  -6   5   7       1092.36       1132.15        69.26 o                         
  -5   5   7       2942.78       2857.32        63.39 o                         
  -4   5   7       3866.43       3712.92        59.16 o                         
  -3   5   7        518.33        501.38        37.10 o                         
  -2   5   7        122.71        138.25        40.81 o                         
  -1   5   7       6766.01       7279.34       101.45 o                         
   0   5   7       4881.25       4681.67        89.05 o                         
   1   5   7       3997.71       3969.84        70.82 o                         
   2   5   7        998.62       1009.92        39.70 o                         
   3   5   7       1272.43       1304.14        63.08 o                         
   4   5   7       1703.37       1777.11        89.05 o                         
   5   5   7       1389.02       1302.19        67.05 o                         
  -7   6   7         42.94         -7.83        44.19 o                         
  -6   6   7       2784.78       2809.68        74.32 o                         
  -5   6   7        916.80        854.56        37.95 o                         
  -4   6   7        242.37        197.95        26.24 o                         
  -3   6   7       6206.72       6252.44       166.97 o                         
  -2   6   7       6693.42       6951.63        94.40 o                         
  -1   6   7          2.06         59.37        15.74 o                         
   0   6   7         64.34         39.58        12.24 o                         
   1   6   7       1258.83       1254.30        59.37 o                         
   2   6   7          6.26         53.73        53.18 o                         
   3   6   7       2183.66       2197.66       215.20 o                         
   4   6   7        139.76        124.61        39.82 o                         
  -7   7   7       3291.69       3373.43       110.92 o                         
  -6   7   7        333.37        282.86        38.36 o                         
  -5   7   7          4.44         -8.38        27.07 o                         
  -4   7   7        511.34        431.57        35.87 o                         
  -3   7   7       3443.48       3426.76       248.59 o                         
  -2   7   7       6881.73       7319.61       111.78 o                         
  -1   7   7        954.57       1078.36        50.71 o                         
   0   7   7          9.43        -21.18        27.82 o                         
   1   7   7       1018.55        917.71        47.13 o                         
   2   7   7       5122.74       5496.45       186.75 o                         
   3   7   7        955.34        897.56        76.68 o                         
   4   7   7         68.34         68.84        43.43 o                         
  -6   8   7        926.39        766.13        51.04 o                         
  -5   8   7       3278.01       3474.10       254.78 o                         
  -4   8   7       3818.70       3978.10        83.96 o                         
  -3   8   7        166.86        179.39        30.57 o                         
  -2   8   7         95.85        139.06        30.27 o                         
  -1   8   7       4828.51       5127.78       117.28 o                         
   0   8   7       1871.75       1875.11        60.32 o                         
   1   8   7       1083.72        962.89       106.36 o                         
   2   8   7        132.70        145.35        35.06 o                         
   3   8   7        143.83        164.42        45.99 o                         
  -5   9   7       1781.13       1722.55        69.26 o                         
  -4   9   7         55.56         61.52        39.77 o                         
  -3   9   7       1263.02       1163.15        48.08 o                         
  -2   9   7        305.38        315.76        43.29 o                         
  -1   9   7          8.32         71.90        39.09 o                         
   0   9   7       1751.20       1649.51        69.37 o                         
   1   9   7        339.42        338.47        89.05 o                         
  -9   0   8        449.91        462.56        89.05 o                         
  -8   0   8        557.70        512.03        64.31 o                         
  -7   0   8       1488.39       1531.13        79.15 o                         
  -6   0   8         70.20        113.78        32.16 o                         
  -5   0   8      10133.51      10445.84       187.99 o                         
  -4   0   8       2556.52       2495.82        76.68 o                         
  -3   0   8        590.06        521.92        32.16 o                         
  -2   0   8      15781.04      15877.78       249.83 o                         
  -1   0   8       8172.98       8385.37       126.15 o                         
   0   0   8         78.96         59.37        17.31 o                         
   1   0   8        105.23        118.73        17.31 o                         
   2   0   8       5630.20       5753.50        98.94 o                         
   3   0   8       3778.39       4076.43       103.89 o                         
   4   0   8        785.57        742.07        51.94 o                         
   5   0   8       1455.86       1414.88       153.36 o                         
  -9   1   8         41.54         33.18        54.58 o                         
  -8   1   8        180.66        203.67        50.71 o                         
  -7   1   8        227.27        193.39        32.32 o                         
  -6   1   8       8234.29       8669.07       289.41 o                         
  -5   1   8       1895.20       1928.06        53.43 o                         
  -4   1   8        106.64        139.72        48.23 o                         
  -3   1   8          7.39         10.88        19.79 o                         
  -2   1   8       7012.24       7207.30       108.84 o                         
  -1   1   8      15228.92      15549.70       332.69 o                         
   0   1   8         66.94         36.34        11.27 o                         
   1   1   8         44.32         31.40        11.27 o                         
   2   1   8         84.15         67.15        13.99 o                         
   3   1   8       4440.12       4379.24        84.49 o                         
   4   1   8        904.79        748.84        60.60 o                         
   5   1   8         31.99        151.03        73.40 o                         
  -9   2   8       1173.30       1310.89       122.44 o                         
  -8   2   8        898.08        843.80       127.39 o                         
  -7   2   8       1951.68       1889.23        68.34 o                         
  -6   2   8         52.70         29.25        18.73 o                         
  -5   2   8        746.04        720.22        86.57 o                         
  -4   2   8       4417.75       4381.67        76.42 o                         
  -3   2   8       7698.35       7747.51       216.44 o                         
  -2   2   8        650.30        661.79        20.06 o                         
  -1   2   8        242.43        215.22        18.55 o                         
   0   2   8      10334.17      10307.34       359.90 o                         
   1   2   8          4.23         -2.28        11.27 o                         
   2   2   8        663.98        554.35        19.24 o                         
   3   2   8        283.34        285.11        33.23 o                         
   4   2   8       1653.79       1587.13       102.65 o                         
   5   2   8       3633.40       3886.53       116.07 o                         
  -8   3   8       8190.22       9217.61       193.70 o                         
  -7   3   8         10.42         21.90        35.57 o                         
  -6   3   8        527.03        570.63        34.46 o                         
  -5   3   8        298.08        277.12        30.57 o                         
  -4   3   8      17147.41      17759.48       238.40 o                         
  -3   3   8       7117.80       6954.98        94.00 o                         
  -2   3   8        539.98        544.28        18.55 o                         
  -1   3   8       1965.53       1832.06        50.71 o                         
   0   3   8       1019.03        977.53        28.45 o                         
   1   3   8      13198.75      13012.92       143.64 o                         
   2   3   8        148.19        129.69        35.62 o                         
   3   3   8         86.20        115.27        32.93 o                         
   4   3   8         39.82         -3.71        41.54 o                         
   5   3   8       3404.23       3730.21       231.28 o                         
  -8   4   8        116.39        157.76        46.36 o                         
  -7   4   8       1010.90        918.49        57.40 o                         
  -6   4   8        116.00         99.82        27.07 o                         
  -5   4   8       1768.90       1777.94        58.24 o                         
  -4   4   8        107.34        116.26        20.13 o                         
  -3   4   8         30.17         15.31        13.67 o                         
  -2   4   8       5379.46       5522.52        67.19 o                         
  -1   4   8       4965.12       5325.93        70.43 o                         
   0   4   8        617.63        581.75        68.02 o                         
   1   4   8        610.46        511.73        32.32 o                         
   2   4   8        359.30        340.44        59.37 o                         
   3   4   8         21.83        -32.16        32.16 o                         
   4   4   8       3553.53       3867.87       117.97 o                         
   5   4   8        277.11        239.22        74.21 o                         
  -8   5   8        351.31        347.86        59.89 o                         
  -7   5   8         19.34         -8.25        92.76 o                         
  -6   5   8       8022.75       8639.95       164.16 o                         
  -5   5   8         19.95          2.97        26.06 o                         
  -4   5   8        859.45        837.75        44.52 o                         
  -3   5   8          0.97         -3.78        14.18 o                         
  -2   5   8       2696.74       2831.15        46.36 o                         
  -1   5   8       6745.16       7193.03       296.83 o                         
   0   5   8        305.46        262.72        34.63 o                         
   1   5   8        750.34        843.51        40.26 o                         
   2   5   8        701.86        662.76        71.73 o                         
   3   5   8       5904.33       6405.37       157.07 o                         
   4   5   8         19.37        -38.87        43.25 o                         
  -7   6   8         10.93        -34.87        43.96 o                         
  -6   6   8          3.36         53.56        40.11 o                         
  -5   6   8        389.50        394.91        36.61 o                         
  -4   6   8        482.64        525.79        42.61 o                         
  -3   6   8       1727.96       1631.35       110.07 o                         
  -2   6   8        238.59        267.17        53.18 o                         
  -1   6   8          5.09         27.21        27.21 o                         
   0   6   8        855.11        840.89        38.89 o                         
   1   6   8       1110.33        989.23        49.47 o                         
   2   6   8       1621.66       1602.23        96.47 o                         
   3   6   8        560.02        516.93        68.02 o                         
   4   6   8        613.77        543.70        55.78 o                         
  -6   7   8          3.99         -6.93        32.93 o                         
  -5   7   8       5582.52       5378.80       106.71 o                         
  -4   7   8        104.99         21.57        31.34 o                         
  -3   7   8       2156.25       2052.89        54.91 o                         
  -2   7   8       2307.62       2554.37       145.94 o                         
  -1   7   8        943.79        985.41       102.65 o                         
   0   7   8       4241.10       4157.92       100.18 o                         
   1   7   8       2008.98       2022.73        96.47 o                         
   2   7   8       3743.57       4057.20        98.33 o                         
   3   7   8         68.37         78.48        40.04 o                         
  -5   8   8        215.58        249.02        41.56 o                         
  -4   8   8        228.43        231.34        35.62 o                         
  -3   8   8        523.80        471.56        40.11 o                         
  -2   8   8        553.72        533.79       102.65 o                         
  -1   8   8         28.10         87.25        38.00 o                         
   0   8   8        977.07        801.30        95.23 o                         
   1   8   8         86.95         66.30        38.43 o                         
   2   8   8          0.31         -5.79        37.42 o                         
  -3   9   8       3521.29       3303.25       258.49 o                         
  -2   9   8       1089.17       1116.77        66.19 o                         
  -1   9   8        343.53        386.11        57.40 o                         
   0   9   8       3158.34       3296.95       358.67 o                         
  -8   1   9         26.63        -62.89        67.14 o                         
  -7   1   9       5474.54       5774.85       152.86 o                         
  -6   1   9        466.71        440.96        37.14 o                         
  -5   1   9       9202.87       9538.54       168.75 o                         
  -4   1   9        889.31        831.81        55.66 o                         
  -3   1   9       4255.46       4088.13        76.68 o                         
  -2   1   9        263.40        244.32        29.68 o                         
  -1   1   9       2771.62       2594.14        91.52 o                         
   0   1   9       4071.38       4127.23        63.08 o                         
   1   1   9        450.00        410.24        20.06 o                         
   2   1   9       4406.56       4641.24        84.82 o                         
   3   1   9        397.99        342.06        35.62 o                         
   4   1   9       3433.76       3756.45       111.57 o                         
   5   1   9        112.76         10.25        83.79 o                         
  -8   2   9          6.77         37.29        56.46 o                         
  -7   2   9         57.99         64.99       140.99 o                         
  -6   2   9        637.00        580.75        45.28 o                         
  -5   2   9        462.66        411.15        27.99 o                         
  -4   2   9         71.59         62.31        22.26 o                         
  -3   2   9       2301.43       2171.36        98.94 o                         
  -2   2   9         93.10         89.01        23.50 o                         
  -1   2   9       3384.75       3291.38        65.55 o                         
   0   2   9        417.62        378.98        16.55 o                         
   1   2   9       2971.73       2899.51       102.65 o                         
   2   2   9        439.48        432.96        37.33 o                         
   3   2   9       3633.90       3770.27        96.24 o                         
   4   2   9       2648.16       2583.59        91.22 o                         
  -8   3   9        344.29        389.19        60.17 o                         
  -7   3   9       1597.12       1581.73       143.47 o                         
  -6   3   9        728.23        700.02        38.63 o                         
  -5   3   9        141.15         96.32        29.58 o                         
  -4   3   9       2303.93       2314.74        52.38 o                         
  -3   3   9       1401.27       1315.92        56.89 o                         
  -2   3   9        290.98        280.13        18.30 o                         
  -1   3   9        788.22        779.98        20.13 o                         
   0   3   9         70.33         35.69        18.55 o                         
   1   3   9        373.22        375.07        26.73 o                         
   2   3   9       2484.27       2602.98       112.55 o                         
   3   3   9       1209.91       1199.12        60.32 o                         
   4   3   9        141.74        232.38        66.79 o                         
  -8   4   9        925.60        906.87        81.20 o                         
  -7   4   9         39.52         40.45        79.15 o                         
  -6   4   9        633.89        546.17        70.50 o                         
  -5   4   9        935.55        841.52        86.57 o                         
  -4   4   9        254.69        238.16        66.79 o                         
  -3   4   9       3600.78       3509.87        61.81 o                         
  -2   4   9        626.64        665.03        26.06 o                         
  -1   4   9       1131.49       1133.93        32.04 o                         
   0   4   9         23.81         12.62        17.23 o                         
   1   4   9       8066.59       8624.60       310.43 o                         
   2   4   9        721.76        729.88        40.73 o                         
   3   4   9        200.49        246.48        42.05 o                         
   4   4   9       1095.77       1134.01        68.28 o                         
  -7   5   9       1436.87       1496.36        76.07 o                         
  -6   5   9       2175.80       2201.84        69.37 o                         
  -5   5   9        298.86        231.67        35.57 o                         
  -4   5   9       4193.42       4287.48       184.28 o                         
  -3   5   9       1968.97       1939.68        55.64 o                         
  -2   5   9       4376.04       4593.84        89.00 o                         
  -1   5   9        614.88        600.18        40.81 o                         
   0   5   9        231.27        217.18        26.54 o                         
   1   5   9       1963.23       2000.69        82.86 o                         
   2   5   9        472.35        505.41        47.00 o                         
   3   5   9       2422.10       2634.08        80.66 o                         
  -7   6   9        355.55        339.38        61.84 o                         
  -6   6   9        781.53        683.10        46.13 o                         
  -5   6   9        742.45        710.54        41.87 o                         
  -4   6   9       3410.50       3226.17       154.60 o                         
  -3   6   9         62.15        -12.31        34.85 o                         
  -2   6   9        458.06        432.56        40.81 o                         
  -1   6   9       7446.08       7991.20       166.13 o                         
   0   6   9       5319.22       5413.17       223.86 o                         
   1   6   9          3.20          8.04        37.42 o                         
   2   6   9        189.19        154.26        37.38 o                         
   3   6   9        193.17        170.00        43.25 o                         
  -6   7   9        776.21        726.23        51.63 o                         
  -5   7   9       4229.27       4235.27        98.55 o                         
  -4   7   9       1964.80       2022.33       131.10 o                         
  -3   7   9        105.60         96.00        32.04 o                         
  -2   7   9        170.99        153.57        49.47 o                         
  -1   7   9       2007.85       2097.43        80.77 o                         
   0   7   9       2505.25       2770.07        86.57 o                         
   1   7   9        416.16        418.92        50.36 o                         
   2   7   9         41.09         -5.29        43.52 o                         
  -4   8   9         73.99         70.10        50.71 o                         
  -3   8   9       1325.39       1421.88        80.23 o                         
  -2   8   9       7219.99       8287.55       186.11 o                         
  -1   8   9         66.78        251.95       105.13 o                         
   0   8   9       2651.12       2872.05       132.34 o                         
  -8   0  10       1026.84        890.48        98.94 o                         
  -7   0  10         46.43         22.26        89.05 o                         
  -6   0  10          0.26         32.16        56.89 o                         
  -5   0  10       5438.61       5807.92       202.83 o                         
  -4   0  10       2489.23       2389.46        86.57 o                         
  -3   0  10       1520.68       1541.03        51.94 o                         
  -2   0  10       2165.08       2285.57        64.31 o                         
  -1   0  10         94.78         84.10        29.68 o                         
   0   0  10      20350.71      22967.00       425.45 o                         
   1   0  10         37.46         71.73        34.63 o                         
   2   0  10       1907.64       1743.86        71.73 o                         
   3   0  10         22.19        183.04       111.31 o                         
   4   0  10       6037.04       6557.41       341.35 o                         
  -8   1  10       1897.94       1806.13        97.53 o                         
  -7   1  10        107.56         93.69        48.88 o                         
  -6   1  10        143.38         50.30        55.07 o                         
  -5   1  10         14.64          2.47        28.50 o                         
  -4   1  10       7071.84       7431.06       333.93 o                         
  -3   1  10       1538.57       1415.43        36.61 o                         
  -2   1  10        120.75        116.10        20.99 o                         
  -1   1  10       1332.70       1334.07        42.61 o                         
   0   1  10       1828.25       1887.53        53.43 o                         
   1   1  10       2392.31       2450.74        56.82 o                         
   2   1  10          2.13        -18.55        33.39 o                         
   3   1  10         96.96        222.97        53.46 o                         
   4   1  10        329.85        346.11        94.26 o                         
  -8   2  10        189.87        164.93        62.07 o                         
  -7   2  10       2940.33       3128.86       115.40 o                         
  -6   2  10        149.90        176.12        56.66 o                         
  -5   2  10       1733.62       1692.90        74.21 o                         
  -4   2  10         85.86         87.85        30.27 o                         
  -3   2  10         49.68         28.45        19.24 o                         
  -2   2  10       6616.89       6499.06       109.31 o                         
  -1   2  10       3059.08       3151.88        65.85 o                         
   0   2  10        191.54        181.40        32.16 o                         
   1   2  10         54.68         40.91        22.54 o                         
   2   2  10       6252.21       6897.87       150.89 o                         
   3   2  10        100.19        141.28        44.57 o                         
  -8   3  10        363.25        435.81        67.32 o                         
  -7   3  10        843.10        851.77       145.94 o                         
  -6   3  10       9359.35      10205.23       210.25 o                         
  -5   3  10        529.08        411.11        54.42 o                         
  -4   3  10       1442.63       1293.31        95.23 o                         
  -3   3  10         28.92          2.47        22.26 o                         
  -2   3  10       4197.25       4195.94        84.64 o                         
  -1   3  10       2537.97       2543.11       225.09 o                         
   0   3  10         12.05         12.37        22.74 o                         
   1   3  10        432.74        348.62        76.68 o                         
   2   3  10         94.87         68.51        98.94 o                         
   3   3  10       3993.93       4366.89       246.12 o                         
  -7   4  10         56.49         69.97        48.60 o                         
  -6   4  10        140.13        112.62        64.31 o                         
  -5   4  10       1004.14        984.13        50.36 o                         
  -4   4  10        858.69        773.65        39.09 o                         
  -3   4  10       4056.66       3765.31        78.88 o                         
  -2   4  10          9.64         80.11        27.07 o                         
  -1   4  10        220.89        166.91        24.30 o                         
   0   4  10       1757.32       1673.48        61.16 o                         
   1   4  10       2761.72       2770.21        74.20 o                         
   2   4  10        973.00        998.67       102.65 o                         
   3   4  10        396.52        481.14        48.96 o                         
  -7   5  10        227.99        158.35        51.04 o                         
  -6   5  10        624.45        579.73        64.43 o                         
  -5   5  10        680.52        687.80        51.69 o                         
  -4   5  10       7254.98       7620.22       230.04 o                         
  -3   5  10          1.59        -32.04        32.04 o                         
  -2   5  10        149.32        148.96        31.48 o                         
  -1   5  10         88.38        139.44        31.34 o                         
   0   5  10         16.58        -43.35        43.35 o                         
   1   5  10       2999.93       3141.82       105.17 o                         
   2   5  10        109.52        191.46        64.31 o                         
  -6   6  10        390.17        314.69       127.39 o                         
  -5   6  10       1177.91       1124.28        63.39 o                         
  -4   6  10        925.68        882.44        56.66 o                         
  -3   6  10         61.89         31.01        35.06 o                         
  -2   6  10          3.11        -14.54        35.06 o                         
  -1   6  10       3408.14       3648.73       122.44 o                         
   0   6  10       2345.36       2468.18       171.91 o                         
   1   6  10       1831.37       1866.57        88.00 o                         
  -5   7  10       3845.67       3636.26       171.91 o                         
  -4   7  10         29.48        -27.56        42.19 o                         
  -3   7  10       3698.02       4211.93       186.75 o                         
  -2   7  10        447.89        447.70        92.76 o                         
  -1   7  10         10.39        -18.96        41.87 o                         
   0   7  10        682.63        632.38        56.66 o                         
  -7   1  11       2314.25       2582.71       124.91 o                         
  -6   1  11         75.95         90.28        72.97 o                         
  -5   1  11       4193.82       4213.04       128.62 o                         
  -4   1  11        193.87        157.32        32.04 o                         
  -3   1  11       5957.77       5887.56        96.78 o                         
  -2   1  11        356.57        559.51        32.68 o                         
  -1   1  11       1798.62       1788.12        44.58 o                         
   0   1  11          0.74         18.51        27.07 o                         
   1   1  11          7.70          1.67        37.57 o                         
   2   1  11       1496.03       1409.23       102.65 o                         
   3   1  11        497.30        411.11        80.48 o                         
  -7   2  11        160.10        173.47       154.60 o                         
  -6   2  11        284.15        334.05        51.66 o                         
  -5   2  11        101.66        102.71        42.05 o                         
  -4   2  11       3121.35       3172.55        79.57 o                         
  -3   2  11        998.31        842.64        36.13 o                         
  -2   2  11        285.93        321.80        64.31 o                         
  -1   2  11       2863.93       2766.75        76.68 o                         
   0   2  11        444.31        357.42        38.34 o                         
   1   2  11       5722.76       6384.19       368.56 o                         
   2   2  11        300.61        306.56        68.02 o                         
  -7   3  11        108.07         69.33        58.08 o                         
  -6   3  11        842.27        815.21        69.53 o                         
  -5   3  11       2052.87       2170.42        81.97 o                         
  -4   3  11        877.09        866.64       102.65 o                         
  -3   3  11        345.23        351.17        37.95 o                         
  -2   3  11       1641.87       1376.60       117.49 o                         
  -1   3  11        413.73        366.24        35.06 o                         
   0   3  11        434.21        378.05        39.09 o                         
   1   3  11        496.01        477.04        77.92 o                         
   2   3  11         31.70         30.07        49.28 o                         
  -6   4  11       2868.66       3051.82       160.78 o                         
  -5   4  11        180.48        179.95       116.26 o                         
  -4   4  11          5.15          5.17        34.36 o                         
  -3   4  11        902.01        825.02        45.38 o                         
  -2   4  11        313.38        348.40        38.34 o                         
  -1   4  11       8222.09       9142.10       426.69 o                         
   0   4  11        121.08         40.68        46.36 o                         
   1   4  11       2313.66       2525.85        83.11 o                         
   2   4  11         58.20         61.24        48.50 o                         
  -6   5  11       1921.95       1901.70       185.52 o                         
  -5   5  11       1878.79       1830.72        89.73 o                         
  -4   5  11       3046.97       2769.82       107.60 o                         
  -3   5  11        155.85        187.69        42.07 o                         
  -2   5  11         90.98         64.20        38.36 o                         
  -1   5  11        859.53        859.74        97.71 o                         
   0   5  11       1468.49       1432.89        68.92 o                         
   1   5  11         60.09         34.80        38.36 o                         
  -5   6  11        211.34        164.88        53.15 o                         
  -4   6  11        406.64        220.95        57.40 o                         
  -3   6  11        717.11        718.15        80.82 o                         
  -2   6  11       2287.15       2496.89        93.80 o                         
  -1   6  11        107.18         84.64        44.52 o                         
   0   6  11        819.82        847.08        63.82 o                         
  -7   0  12       7926.54       8929.55       301.77 o                         
  -6   0  12        264.78        274.57        61.84 o                         
  -5   0  12         64.31         51.94        44.52 o                         
  -4   0  12        334.32        361.14        49.47 o                         
  -3   0  12       5652.70       5857.39       143.47 o                         
  -2   0  12       6004.47       6762.71       175.62 o                         
  -1   0  12          3.66        -32.16        32.16 o                         
   0   0  12       3716.33       3660.87       128.63 o                         
   1   0  12         41.17          0.00        56.89 o                         
  -6   1  12       1342.73       1404.70       112.55 o                         
  -5   1  12         50.17          0.00        69.26 o                         
  -4   1  12        602.18        554.03        69.26 o                         
  -3   1  12       1154.23       1087.35        41.57 o                         
  -2   1  12       1095.48       1190.91        49.83 o                         
  -1   1  12        509.61        487.47        34.85 o                         
   0   1  12        223.16        192.61        35.57 o                         
   1   1  12       1737.94       1776.98       162.02 o                         
  -6   2  12        215.07         82.60        67.75 o                         
  -5   2  12       4515.68       4768.28       138.65 o                         
  -4   2  12        426.05        437.73        50.52 o                         
  -3   2  12        414.32        341.14        38.63 o                         
  -2   2  12        293.12        298.14        68.02 o                         
  -1   2  12        199.35        222.29        37.33 o                         
   0   2  12       7469.05       8288.81       148.67 o                         
   1   2  12        782.18        748.65        87.81 o                         
  -6   3  12         99.01        112.72        76.68 o                         
  -5   3  12          7.67         -2.39        53.46 o                         
  -4   3  12       6304.26       6075.57       152.14 o                         
  -3   3  12         47.55         68.98        38.63 o                         
  -2   3  12         63.01         68.61        34.63 o                         
  -1   3  12       1203.06       1352.56       119.97 o                         
   0   3  12        961.64       1005.85        53.18 o                         
   1   3  12        721.39        813.59       101.42 o                         
  -5   4  12        739.07        779.02        65.97 o                         
  -4   4  12       1016.26       1001.11        63.08 o                         
  -3   4  12          4.39         -4.01        34.63 o                         
  -2   4  12        160.98        113.83        70.50 o                         
  -1   4  12       3088.41       3272.58       140.99 o                         
   0   4  12       1217.60       1337.33       132.34 o                         
  -4   5  12        117.54         79.94        54.91 o                         
  -3   5  12       1536.58       1470.29       174.39 o                         
  -2   5  12       2082.46       2150.92        95.02 o                         
  -1   5  12        161.79        141.27        75.44 o                         
  -5   1  13       1614.89       1678.58        78.42 o                         
  -4   1  13        784.94        771.97        56.66 o                         
  -3   1  13       1557.00       1613.09        65.55 o                         
  -2   1  13       1808.86       1934.32        61.93 o                         
  -1   1  13       1088.86       1093.77        53.46 o                         
  -5   2  13         43.66         36.90        55.66 o                         
  -4   2  13        719.17        635.60        60.03 o                         
  -3   2  13       1047.83       1003.93        58.13 o                         
  -2   2  13        765.72        816.44        63.08 o                         
  -1   2  13       2392.96       2429.13        80.98 o                         
  -4   3  13       1131.92       1140.92        71.54 o                         
  -3   3  13       1982.34       2206.11       118.73 o                         
  -2   3  13        365.45        416.25        59.37 o                         
                                                                                
